# Supplementary material for: Mapping global acceptance and uptake of COVID-19 vaccination: A systematic review and meta-analysis
Source: Commun Med (Lond). 2022 Sep 12;2:113. doi: 10.1038/s43856-022-00177-6 (PMC9465145; doi:10.1038/s43856-022-00177-6)
Supplement: Supplementary file 3 — Supplementary Data 1 [file 43856_2022_177_MOESM3_ESM.xlsx]

## Sheet: Sheet1
Supplementary Data 1. Search strategy
Database	Step	Searching strategy	Number of articles
PubMed	#1	“coronavirus disease”[All Fields] OR “coronavirus”[MeSH Terms] OR “coronavirus”[All Fields] OR “coronaviruses”[All Fields] OR “2019-nCoV”[All Fields] OR “2019ncov”[All Fields] OR “covid 19”[All Fields] OR “severe acute respiratory syndrome coronavirus 2”[All Fields] OR “severe acute respiratory syndrome coronavirus 2”[Supplementary Concept] OR “SARS-2”[All Fields] OR “sars cov 2”[All Fields] OR “…	326619
	#2	“vaccines”[MeSH Terms] OR “vaccin”[All Fields] OR “vaccine”[All Fields] OR “vaccines”[All Fields] OR “vaccin”[Supplementary Concept] OR “vaccination”[MeSH Terms] OR “vaccination”[All Fields] OR “vaccinable”[All Fields] OR “vaccinal”[All Fields] OR “vaccinate”[All Fields] OR “vaccinated”[All Fields] OR “vaccinates”[All Fields] OR “vaccinating”[All Fields] OR “vaccinations”[All Fields] OR “vaccinat…	1603730
	#3	“surveys and questionnaires”[MeSH Terms] OR “survey”[All Fields] OR “surveys”[All Fields] OR “survey’s”[All Fields] OR “surveyed”[All Fields] OR “surveying”[All Fields] OR “questionnaire”[All Fields] OR “questionnaires”[All Fields]) OR “poll”[All Fields]	5597184
	#4	#1 AND #2 AND #3	3660
		Filters: English
		Database: All accessible sub-databases
Web of Science	#1	TS=(“coronavirus disease” OR coronavirus OR coronaviruses OR 2019-nCoV OR 2019ncov OR COVID-19 OR “severe acute respiratory syndrome coronavirus 2” OR SARS-2 OR SARS-COV-2)	883554
	#2	TS=(vaccin* OR vaccine OR vaccination OR vaccinations OR vaccinable OR vaccinal OR vaccinate OR vaccinated OR vaccinating OR vaccination’s OR vaccinator OR vaccinators OR immunization OR immunizations OR immunis* OR immuniz*)	2863604
	#3	TS=(“surveys and questionnaires” OR survey OR surveys OR survey’s OR surveyed OR surveying OR questionnaire OR questionnaires OR questionnaire* OR poll OR polls)	13833249
	#4	(PY=2019-2022) AND LANGUAGE: (English)	16831838
	#5	#1 AND #2 AND #3 AND #4	3791
		Database: All accessible sub-databases
Embase	#1	coronavirus disease OR coronavirus OR coronaviruses OR 2019-nCoV OR 2019ncov OR COVID-19 OR severe acute respiratory syndrome coronavirus 2 OR SARS-2 OR SARS-COV-2	445867
	#2	vaccine OR vaccination OR vaccinable OR vaccinal OR vaccinate OR vaccinated OR vaccinating OR vaccinator OR vaccinators OR immunization OR immunizations OR immunisations	1116396
	#3	survey OR surveyed OR surveying OR questionnaire OR questionnaires OR poll	4672327
	#4	limit 3 to (english language and yr="2019 - 2022" and covid-19)	41646
	#5	#1 AND #2 AND #3 AND #4	4397
		Database: All accessible sub-databases
EBSCO	#1	“coronavirus disease” OR coronavirus OR coronaviruses OR 2019-nCoV OR 2019ncov OR COVID-19 OR “severe acute respiratory syndrome coronavirus 2” OR SARS-2 OR SARS-COV-2	430195
	#2	vaccin* OR vaccine OR vaccination OR vaccinations OR vaccinable OR vaccinal OR vaccinate OR vaccinated OR vaccinating OR vaccination’s OR vaccinator OR vaccinators OR immunization OR immunizations OR immunis* OR immuniz*	831158
	#3	survey OR questionnaire OR poll	2869813
	#4	#1 AND #2 AND #3	3842
		Limiters - Published Date: 20191201-20220227
		Expanders - Apply equivalent subjects
		Narrow by Language: - english
		Search modes - Boolean/Phrase
		Database: Academic Search Complete, APA PsycArticles , EconLit, MEDLINE, OpenDissertations
