# Supplementary material for: Mapping global acceptance and uptake of COVID-19 vaccination: A systematic review and meta-analysis
Source: Commun Med (Lond). 2022 Sep 12;2:113. doi: 10.1038/s43856-022-00177-6 (PMC9465145; doi:10.1038/s43856-022-00177-6)
Supplement: Supplementary file 4 — Supplementary Data 2 [file 43856_2022_177_MOESM4_ESM.xlsx]

## Sheet: Sheet1 519 studies (>12 scores）
No.	Descriptive characteristics of studies												Overall acceptance of COVID-19 vaccination								Subgroups’ acceptance of COVID-19 vaccines
	Title	Reference	Publication month	Journal/preprint	Aim of study	Study type	Sampling methods	Sample size	Survey period (middle time point)	Survey location /region	Target population	Target population code	Question and answer	Participants (N)	Yes/Definitely /Probably		Unure/neutral /don't know		No/Definitely not /Probably not		Gender						Age												Race									Education
																					Male			Female			＜18			18~39			40~59			≥60			White			Asian			Black			High school or below
															N	%	N	%	N	%	N	Yes(N)	Yes(%)	N	Yes(N)	Yes(%)	N	Yes(N)	Yes(%)	N	Yes(N)	Yes(%)	N	Yes(N)	Yes(%)	N	Yes(N)	Yes(%)	N	Yes(N)	Yes(%)	N	Yes(N)	Yes(%)	N	Yes(N)	Yes(%)	N	Yes(N)
11	Change of Willingness to Accept COVID-19 Vaccine and Reasons of Vaccine Hesitancy of Working People at Different Waves of Local Epidemic in Hong Kong, China: Repeated Cross-Sectional Surveys	Wang et al., 2021d	1	Vaccines	report the trend in response to willingness to accept the COVID-19 vaccine between two waves of the local epidemic and examine differences among occupations	Cross-sectional study	Convenience sampling	1047	2/2020	China (Hong Kong)	working population	7	if a COVID-19 vaccine is available now, whether or not will you choose to accept it Yes (accept)”, “No (refuse)” and “Undecided”	1047	423	40.4	416	39.7	208	19.9
							Convenience sampling		8/2020	China (Hong Kong)	working population	7		1000	348	34.8	437	43.7	215	21.5
12	Attitudes Toward a Potential SARS-CoV-2 Vaccine : A Survey of U.S. Adults	Fisher et al., 2020	9	Ann Intern Med	assess intent to be vaccinated against COVID-19 among a representative sample of adults in the United States and identify predictors of and reasons for vaccine hesitancy	Cross-sectional study	Probability sampling	991	4/2020	USA	adult residents	1	When a vaccine for the coronavirus becomes available, will you get vaccinated? Yes/no/not sure	991	571	57.6	313	31.6	107	10.8	482	308	64	510	263	51.6				202	100	49.6	244	127	52	298	228	76.5	627	398	63.5	34	27	77.5	119	47	39.3	375	174
13	The use of the health belief model to assess predictors of intent to receive the COVID-19 vaccine and willingness to pay	Wong et al., 2020	7	Hum Vaccin Immunother	prepare for public availability, the acceptability of a hypothetical COVID-19 vaccine and willingness to pay (WTP) were assessed to provide insights into future demand forecasts and pricing considerations	Cross-sectional study	Convenience sampling	1159	4/2020	Malaysia	adult residents	1	If a vaccine against COVID-19 infection is available in the market, would you take it？ ‘Yes, definitely’/yes,probably/yes,possibly/probably not/‘Definitely not’	1159	1093	94.3			66	5.7	394	371	94.2	765	722	94.4				740	704	95.1	245	228	93.1													116	102
14	The French public's attitudes to a future COVID-19 vaccine: The politicization of a public health issue	Ward et al., 2020	10	Soc Sci Med	draw on the French sociological literature on ordinary attitudes to politics to discuss our results as well as the cultural pathways via which political beliefs can affect perceptions of vaccines during the COVID-19 pandemic	Cross-sectional study	Stratified sampling	5018	4/2020	France	residents (18+)	1	respondents were asked whether they would agree to get vaccinated if a vaccine against the COVID-19 was available: certainly / probably / probably not / certainly not	5018	3814	76			1204	24	2389	1897	79.4	2629	1917	72.9				1290	863.01	66.9				1234	1101.96	89.3										3502	2638
15	Knowledge, preventive behaviors and risk perception of the COVID-19 pandemic: A cross-sectional study in Turkish health care workers	Arslanca et al., 2021	4	PloS One	evaluated the knowledge of health care workers with regard to COVID-19.	Cross-sectional study	Convenience sampling	251	6/2020	Turkey	health care workers	2	Would you like to get a COVID-19 vaccine? Yes/no/I don't know	251	168	66.93	26	10.36	57	22.71
16	Differences in COVID-19 Vaccine Concerns Among Asian Americans and Pacific Islanders: The COMPASS Survey	Ta Park et al., 2021	4	J Racial Ethn Health Disparities	take a deeper dive to understand the different types of concerns related to COVID-19 vaccination and whether such concerns differ by characteristics between and within subgroups of the AAPI population using a large, ongoing multilingual survey called the COVID-19 Effects on the Mental and Physical Health of AAPI Survey Study	Cross-sectional study	Convenience sampling	1646	11/2020	USA	adults	1	Willing to get COVID-19 vaccine Definitely yes /Probably yes /Unsure /Probably no /No	1646	1228	74.6	295	17.9	123	7.5
17	Factors affecting nurses' intention to accept the COVID-9 vaccine: A cross-sectional study	Rabi et al., 2021	4	Public health nursing (Boston, Mass.)	To measure COVID- 19 vaccine acceptance and related factors to undercover nurses' concerns and fears.	Cross-sectional study	Convenience sampling	638	1/2021	Palestine	nurses	2	“when COVID- 19 vaccine would be available, when would you take it?” with three potential answers: (1) as soon as possible, (2) when adequate protection and safety are available, and (3) never.	638	519	81.348			115	18.0251
18	Vaccination patterns of the northeast Ohio Amish revisited	Scott et al., 2021	1	Vaccines	evaluate the rate and influences of vaccine hesitancy compared to a decade ago, vaccination patterns between Amish affiliations, vaccine practices of Amish special needs children, and the Amish’s acceptance of a COVID-19 vaccine·	Cross-sectional study	Convenience sampling	391	4/2020	USA (Ohio)	children (families with special needs children+Amish families )	7	have their children receive a COVID-19 vaccine if one became available	391					296	75.7033
19	Spain's Hesitation at the Gates of a COVID-19 Vaccine	Eguia et al., 2021	2	Vaccines (Basel)	delineate a pattern on vaccine hesitancy in a sample of the Spanish population, considering age groups and status as healthcare workers.	Cross-sectional study	Convenience sampling	731	10/2020	Spain	general population	1	Intention to Get Vaccinated	731	567	77.565			164	22.435	332	263	79.2	405	310	76.5				86	65	75.5814				11	9	81.8182
20	Predictors of willingness to get a COVID-19 vaccine in the U.S	Kelly et al., 2021	4	BMC infectious diseases	better understand the American public’s willingness to get a COVID-19 vaccine	Cross-sectional study	Probability sampling	2247	4/2020	USA	adults	1	When a vaccine for the Coronavirus becomes available, I will get it. “Strongly disagree; disagree; agree; strongly agree (recoded as willing or not willing)”	2247	1685	74.9889					932	735	78.9	805	582	72.3				397	285	71.7884				443	376	84.8758	1498	1183	79				100	53	53.3	542	372
									4/2020	USA	children (adults)	6	When a vaccine for Coronavirus becomes available, I will have my child get it.“Strongly disagree; disagree; agree; strongly agree (recoded as dichotomous)”	2247	1640	72.9862
21	Intention of nurses to accept coronavirus disease 2019 vaccination and change of intention to accept seasonal influenza vaccination during the coronavirus disease 2019 pandemic: A cross-sectional survey	Wang et al., 2020b	9	Vaccines	examine impact of the coronavirus disease 2019 (COVID-19) pandemic on change of influenza vaccination acceptance and identify factors associated with acceptance of potential COVID-19 vaccination.	Cross-sectional study	Convenience sampling		3/2020	China (Hong Kong)	nurses	2	whether intended to accept COVID-19 vaccination when it is available. ‘‘intend to accept”, ‘‘not intend to accept” and‘‘undecided”.	806	322	39.9504	346	42.928	138	17.1216
22	Impact of the COVID-19 Pandemic on Oncologists: Results of an International Study	Jazieh et al., 2021	2	JCO global oncology	evaluate the knowledge, attitude, and practice of oncologists in response to the COVID-19 pandemic and its impact on them	Cross-sectional study	Convenience sampling	1010	5/2020	North Africa	physicians (include oncologists)	2	Will take COVID-19 vaccine once available	357	212	59.38
									5/2020	Brazil	physicians (include oncologists)	2		259	250	96.53
									5/2020	East Asia	physicians (include oncologists)	2		35	30	85.71
									5/2020	Gulf Countries	physicians (include oncologists)	2		142	116	81.69
									5/2020	Levant	physicians (include oncologists)	2		166	132	79.52
									5/2020	Others	physicians (include oncologists)	2		50	37	72.55
23	Willingness to get the COVID-19 vaccine among patients with rheumatic diseases, healthcare workers and general population in Turkey: a web-based survey	Yurttas et al., 2021	3	Rheumatol Int	assessed the willingness to get vaccination and its probable predictors among patients with RD compared to healthcare workers and a sample from the general population	Cross-sectional study	Convenience sampling	732	1/2021	Turkey	patients with RD (rheumatic diseases)	3	Willingness to get vaccination, Yes；No；Unsure	732	214	29.235	379	51.78	139	18.9891
								763	1/2021	Turkey	general population	1		763	264	34.6003	321	42.07	178	23.3
								320	1/2021	Turkey	healthcare workers	2		320	168	52.5	85	26.56	67	20.9
24	Willingness to receive covid-19 vaccination in japan	Yoda and Katsuyama, 2021	1	Vaccines	explore the willingness of people in Japan to be vaccinated or not be vaccinated and the reasons for either decision	Cross-sectional study	Convenience sampling	1100	9/2020	Japan	residents	1	Vaccine willingness for COVID-19 vaccine (Would you be willing to be vaccinated when the COVID-19 vaccine is developed? Yes, Unsure, No)	964	629	65.2	214	22.2	121	12.6
									9/2020	Japan	children	6		136	94	69.1	28	20.6	14	10.3
25	Attitudes of healthcare workers towards COVID-19 vaccination: a survey in France and French-speaking parts of Belgium and Canada, 2020	Verger et al., 2021	1	European communicable disease bulletin	measure their willingness to accept future COVID-19 vaccines for themselves and recommend them to their patients and explore determinants of acceptance among groups of HCWs according to their views	Cross-sectional study	Random sampling	2678	10/2020	France	healthcare workers	2	If a vaccine against COVID-19 were available, would you be willing to be vaccinated yourself? Yes, certainly；Yes, probably；No, probably not；No, certainly not；Do not know	1209	910	75.2688	165	13.62	134	11.02
									10/2020	Belgium	healthcare workers	2		414	315	76.09	60	14.6	39	9.37
									10/2020	Canada	healthcare workers	2		1055	743	70.43	187	17.75	125	11.83
26	Factors associated with the intention to obtain a COVID-19 vaccine among a racially/ethnically diverse sample of women in the USA	Allen et al., 2021	4	Translational behavioral medicine	assess intention to obtain a COVID-19 among a di- verse sample of American women and to examine differences in vaccine intentions across racial/ethnic groups.	Cross-sectional study	Quota sampling	396	5/2020	USA	women ages 27–45 years	7	“If there were a vaccine to prevent coronavirus, would you get it?” with response options of “Yes,” “No,” or “Don’t Know/Unsure.”	396	225	56.8	101	25.505	70	17.7				396	225	56.8													117	73	62.4	92	65	70.7	102	40	39.2
27	COVID-19 Vaccination Acceptance and Its Associated Factors Among a Middle Eastern Population	Al-Qerem and Jarab, 2021	2	Frontiers in public health	evaluate Jordanian intent to be vaccinated.	Cross-sectional study	Convenience sampling	1144	10/2020	Jordan	Jordanian in nationality and aged 18 years and above	1	If a vaccine is available for COVID-19, are you willing to take it? No ;Not sure; Yes	1144	421	36.8	302	26.399	421	36.8
28	Parents’ and guardians’ views on the acceptability of a future COVID-19 vaccine: A multi-methods study in England	Bell et al., 2020	10	Vaccine	to investigate parents' and guardians' views on the acceptability of a future COVID-19 vaccine	Cross-sectional study	Convenience sampling	1252	4/2020	UK	arents and guardians (aged 16 + years) who reported living in England with a child aged 18 months or under	1	“If a new coronavirus (COVID-19) vaccine became available would you accept the vaccine for yourself?” “Yes, definitely”, “Unsure but leaning towards yes”, “Unsure but leaning towards no” and “No, definitely not”.	1252	1128	90.1			124	9.9
									4/2020	UK	child aged 18 months or under	6	“If a new coronavirus (COVID-19) vaccine became available would you accept the vaccine for your child/children?”. “Yes, definitely”, “Unsure but leaning towards yes”, “Unsure but leaning towards no” and “No, definitely not”.	1252	1116	89.1			136	10.9
29	Reasons for Taking the COVID-19 V accine by US Social Media Users	Benis et al., 2021	3	Vaccines (Basel)	identify socio-demographic characteristics and the reasons for the 1644 survey participants' attitudes regarding vaccination	Cross-sectional study	Snowball sampling	1644	12/2020	USA	audiences using social media	1	will you (or did you) take the COVID-19 vaccine? Yes / Maybe / No	1644	1340	81.5	145	8.82	159	9.7	716	599	83.7	885	711	80.3				643	534	83.05	218	159	72.9	47	39	82.98	1342	1122	83.61	101	84	83.17	29	17	58.62	380	300
30	COVID-19 Vaccine Acceptability among U.S. Firefighters and Emergency Medical Services Workers: A Cross-Sectional Study	Caban-Martinez et al., 2021	5	Journal of occupational and environmental medicine	Estimate the point prevalence of COVID-19 vaccine acceptability among US firefighters and Emergency Medical Services (EMS) workers.	Cross-sectional study	Convenience sampling	3169	10/2020	USA	Emergency Medical Services (EMS)and firefighters workers	2	COVID-19 Vaccine Acceptability Low Vaccine Acceptability; Unsure; High Vaccine Acceptability	3169	1526	48.2	767	24.2	976	27.6
32	Willingness to Vaccinate Against COVID-19 in the U.S.: Representative Longitudinal Evidence From April to October 2020	Daly and Robinson, 2021	11	American Journal of Preventive Medicine	examines intentions to be vaccinated against COVID-19 throughout the pandemic	Cross-sectional study	Probability sampling	7547	4/2020	USA	adults aged ≥18 years	1	Attitudes Toward Vaccination Against COVID-19 in the Understanding America Study (1) Undecided (responses of ‘unsure’), (2) Unwilling to vaccinate (responses of somewhat or very unlikely to vaccinate), or (3) Willing to vaccinate (responses of somewhat or very likely to vaccinate).	7547	5358	71	792	10.49	1396	18.5	3613	2713	75.1	3934	2644	67.2				2024	1328	65.6				1387	1108	79.9	4840	3615	74.7				917	439	47.9	4970	3265
									10/2020	USA	adults aged ≥18 years	1		7547	4045	53.6	1087	14.403	2415	32	3613	2168	60	3934	1873	47.6				2024	955	47.2				1387	914	65.9	4840	2773	57.3				917	310	33.8	4970	2241
33	When it is available, will we take it? Social media users' perception of hypothetical covid-19 vaccine in nigeria	Adebisi et al., 2021	3	Pan African Medical Journal	understand the perception of social media users regarding a hypothetical COVID-19 vaccine in Nigeria	Cross-sectional study	Convenience sampling	517	8/2020	Nigeria	social media users	1	Will you take COVID-19 vaccine? (COVID-19 vaccine acceptance) YES；NO	517	385	74.5			132	25.5	294	225	76.5	223	160	71.7				478	365	76.36	6	1	16.7	4	0	0										15	9
34	Cross-sectional analysis of vaccine intention, perceptions and hesitancy across Latin America and the Caribbean	Urrunaga-Pastor et al., 2021	4	Travel Medicine and Infectious Disease	determine the prevalence of COVID-19 vaccination intention (VI) and fear of its adverse effects (FAE) as well as their associated factors in Latin America and the Caribbean (LAC)	Cross-sectional study	Convenience sampling	472521	1/2021	Latin America and the Caribbean	adults	1	Vaccination intention YES/NO	472521	391597	82.9			80924	17.1	205569	172452	83.9	263026	216268	82.2				220966	184338	83.42	76091	62566	82.2	18272	14920	81.65
35	Knowledge, Attitudes and Practices Towards COVID-19: An Epidemiological Survey in North-Central Nigeria	Reuben et al., 2021	6	Journal of community health	determine the levels of KAP toward COVID-19 among residents of north-central Nigeria	Cross-sectional study	Snowball sampling	589	4/2020	Nigeria	individuals aged≥18	1	Will you accept COVID-19 vaccine? Yes; No; Maybe	589	171	29	150	25.5	268	45.5
36	Predictors of intention to vaccinate against COVID-19: Results of a nationwide survey	Ruiz and Bell, 2021	1	Vaccine	(1)measured intention to vaccinate against COVID-19 if and when a vaccine becomes available. (2)sought a demographic and health status profile of individuals least likely to vaccinate. (3) investigated the role played by general vaccine knowledge, vaccine conspiracy beliefs, and perceived susceptibility to and severity of COVID-19 in people’s intentions to get a COVID-19 vaccine. (4)sought to cas…	Cross-sectional study	Quota sampling	804	6/2020	USA	English-speaking adults residing in the U.S	1	All things considered, how likely are you to get a coronavirus vaccine when one becomes available? extremely likely/somewhat likely/unsure/‘somewhat unlikely/extremely unlikely	804	500	62.2	185	23	119	14.8	373	268.187	71.9	431	231.878	53.8				264	151	57.2	135	75.06	55.6	141	105.045	74.5	525	352.8	67.2	85	48.025	56.5	87	52.026	59.8	160	76
37	Predictors of COVID-19 vaccine hesitancy in the UK household longitudinal study	Robertson et al., 2021	3	Brain, behavior, and immunity	describe how willing the UK population is to be vaccinated against COVID-19, to identify which population subgroups are more likely to be vaccine hesitant, which are more likely to take up a vaccine, and describe the main reasons given for both vaccine uptake and vaccine hesitancy.	Longitudinal study	Stratified sampling	9981	8/2020	UK	household	1	Imagine that a vaccine against COVID-19 was available for anyone who wanted it. How likely or unlikely would you be to take the vaccine?Very likely ；Likely ；Very unlikely ；Unlikely；Missing (including refusal and don’t know) “Very likely”, “Likely”, “Unlikely” and “Very unlikely”.	9981	8138	81.5	56	0.5611	1787	17.9	4666	3980.1	85.3	5290	4179.1	79				1382	990.894	71.7	1784	1434.34	80.4	2414	2250	93.2	8982	7552	84.1	480	345	71.9	190	53.58	28.2	4713	3707
38	Factors influencing likelihood of COVID-19 vaccination: A survey of Tennessee adults	Gatwood et al., 2021	5	American Journal of Health-system Pharmacy : AJHP : Official Journal of the American Society of Health-system Pharmacists	examine the vaccine-related beliefs and behaviors associated with likely hesitancy toward vaccination against coronavirus disease 2019 (COVID-19) among nonelderly adults	Cross-sectional study	Convenience sampling	1000	6/2020	USA (tennessee)	adults 18 to 64 years of age who were not healthcare providers	1	the likelihood of their seeking a vaccine when available. absolutely will not/probably will not/unsure/probably will/absolutely will	1000	459	45.9	296	29.6	245	24.5
39	Psychological characteristics associated with COVID-19 vaccine hesitancy and resistance in Ireland and the United Kingdom	Murphy et al., 2021	1	Nature communications	understand the psychological characteristics that define and distinguish those who are hesitant and resistant to a vaccine for COVID-19 from those who are accepting.	Cross-sectional study	Quota sampling	1041	4/2020	Ireland	general adult populations aged 18 years or older. resident in the country that the survey was conducted, and be able to complete the survey in English	1	If a new vaccine were to be developed that could prevent COVID-19, would you accept it for yourself. Yes/maybe/no	1024	665	64.9	262	25.586	97	9.5
								2025	3/2020	UK	general adult populations aged 18 years or older. resident in the country that the survey was conducted, and be able to complete the survey in English	1		2008	1383	68.9	501	24.95	124	6.2
40	Willingness to get the COVID-19 vaccine with and without emergency use authorization	Guidry et al.,2021	11	American Journal of Infection Control	assess psychosocial predictors of U.S. adults' willingness to get a future COVID-19 vaccine and whether these predictors differ under an emergency use authorization (EUA) release of the vaccine	Cross-sectional study	Convenience sampling	788	7/2020	USA	adults	1	I intend to get the COVID-19 vaccine when it becomes available. ranging from “strongly disagree” to “strongly agree” on a 6-item Likert scale	788	472	59.9	148	18.782	168	21.3
41	COVID-19 Vaccine Acceptance in the Democratic Republic of Congo: A Cross-Sectional Survey	Ditekemena et al., 2021	2	Vaccines(Basel)	investigated acceptance of a COVID-19 vaccine and its influencing factors in the DRC.	Cross-sectional study	Convenience sampling	4131	8/2020	Congo	residents	1	Would you consent to receive a COVID-19 vaccine if it becomes available in our country? Be willing to be vaccinated for COVID-19；not willing to receive a COVID-19 vaccine	4131	2310	55.9			1821	44.1
42	Impact of COVID-19 Pandemic on Flu and COVID-19 Vaccination Intentions among University Students	Pastorino et al., 2021	2	Vaccines	investigate the intentions of Italian university students regarding flu and COVID-19 vaccinations in the period of the COVID-19 pandemic, and the potential impact of concerns and perceptions about the COVID-19 pandemic on such intentions.	Cross-sectional study	Convenience sampling	436	6/2020	Italy	university students	5	investigating their intention to get vaccinated against influenza and their opinions about a future COVID-19 vaccine. the majority (N = 413, 94.73%) were willing to be vaccinated against COVID-19 when available.	436	413	94.73
43	Mask usage, social distancing, racial, and gender correlates of COVID-19 vaccine intentions among adults in the US	Latkin et al., 2021	2	PloS one	examined whether the prevention behaviors of mask usage, social distancing, handwashing, and stocking up on food/supplies were associated with COVID-19 vaccine intentions	Cross-sectional study	Random sampling	1056	5/2020	USA	adults（age 18 and older）	1	If a vaccine against the coronavirus becomes available, do you plan to get vaccinated, or not? Yes/No/Not Sure	1043	559	53.6	310	29.72	174	16.7	312	244	78.21	731	355	48.56				218	88	40.36	373	166	44.5	452	305	67.5	724	437	60.4				111	33	29.7	203	90
44	Willingness of Greek general population to get a COVID-19 vaccine	Kourlaba et al., 2021	1	Global health research and policy	examine the willingness of adult residents in Greece to receive a COVID-19 vaccine	Cross-sectional study	Systematic sampling	1004	4/2020	Greece	adult general population	1	If there was a vaccine available for the novel coronavirus, would you do it? Yes/No/Not Sure	1004	579	57.7	164	16.335	261	26	512	308	60.2	492	271	55.1				279	142	50.9	166	86	51.8	232	184	79.3										403	237
45	Knowledge, attitudes and mental health of university students during the COVID-19 pandemic in China	Jiang, 2020	12	Children and youth services review	examine university students' knowledge, attitudes, and mental health status during the COVID-19 pandemic in China	Cross-sectional study	Cluster sampling	472	2/2020	China	students from a university in China	5	Attitudes toward COVID-19 vaccination Willing to be vaccinated； Against vaccination	472	433	91.7			39	8.26
46	Acceptance of COVID-19 Vaccination during the COVID-19 Pandemic in China	Wang et al., 2020a	8	Vaccines	evaluate the acceptance of COVID-19 vaccination in China and give suggestions for vaccination strategies and immunization programs accordingly	Cross-sectional study	Stratified sampling	2058	3/2020	China	adults	1	If a COVID-19 vaccine is successfully developed and approved for listing in the future, would you accept vaccination? Yes/No	2058	1879	91.3			179	8.7
47	COVID- 19 vaccine hesitancy and attitudes in Qatar: A national cross- sectional survey of a migrant- majority population	Alabdulla et al., 2021	2	Influenza Other Respir Viruses	evaluate the degree of vaccine hesitancy and its socio-demographic and attitudinal determinants across a representative sample	Cross-sectional study	Convenience sampling	7821	10/2020	Qatar	adult respondents	1	Will you take the COVID‐19 vaccine when it becomes available? Definitely/probably/unsure/probably not/definitely not	6993	4229	60.5	1384	19.8	1380	19.7
49	Assessing COVID-19 vaccine literacy: a preliminary online survey	Biasio et al., 2021	10	Human vaccines & immunotherapeutics	to evaluate vaccine literacy (VL) skills in the general population and perceptions about COVID-19 vaccine candidates, along with behavior and beliefs about current vaccinations.	Cross-sectional study	Convenience sampling	885	6/2020	Italy	adult general population	1	Will you get vaccinated, if possible? YES/NO	885	816	92			69	8																82	73	89
48	Italian Adults’ Likelihood of Getting COVID-19 V accine: A Second Online Survey	Biasio et al., 2021	3	Vaccines (Basel)	assessing attitudes and opinions about vaccination of Italian adults	Cross-sectional study	Convenience sampling	160	1/2021	Italy	respondents (>18 years of age)	1	Will you get vaccinated, if possible? Nominal YES/NO	160	145	90.6																				2	2	100
50	Attitude and Behaviors towards SARS-CoV-2 Vaccination among Healthcare Workers: A Cross-Sectional Study from Poland	Szmyd et al., 2021	3	Vaccines	study on the attitude and behavior of Polish healthcare workers (HCW)	Cross-sectional study	Convenience sampling	2300	12/2020	Poland	healthcare workers	2	Do you plan to get vaccinated? Yes—overall/As soon as possible/At some point in the future/No/I do not know	731	642	87.8	23	3.1	66	9
51	Determinants of COVID-19 vaccine acceptance in a high infection-rate country: a cross-sectional study in Russia	Tran et al., 2021	3	Pharmacy Practice	analyze the predictors of COVID-19 vaccine acceptance in Russia	Cross-sectional study	Snowball sampling	876	10/2020	Russia	adults	1	If a vaccine against COVID-19 infection is available in the market, would you take it? ‘Yes’ and ‘No’ (包括No, Not sure)	876	365	41.7					225	125	55.6	651	240	36.9				633	248	39.2	177	84	47.5	64	32	50
52	High Rates of COVID-19 Vaccine Hesitancy and Its Association with Conspiracy Beliefs: A Study in Jordan and Kuwait among Other Arab Countries	Sallam et al., 2021a	1	Vaccines	assess the attitudes towards the prospective COVID-19 vaccines among the general public in Jordan, Kuwait and other Arab countries and assess the association between COVID-19 vaccine acceptance and conspiracy beliefs	Cross-sectional study	Convenience sampling	3414	12/2020	Jordan	residents (aged 16 years and above)	1	Will You Get COVID-19 Vaccine When Available? Yes/No	2173	617	28.4					1115	430	38.6	2299	550	23.9																						359	86
									12/2020	Kuwait	residents (aged 16 years and above)	1		771	182	23.6
									12/2020	Saudi Arabia	residents (aged 16 years and above)	1		154	49	31.8
53	Low COVID-19 Vaccine Acceptance Is Correlated with Conspiracy Beliefs among University Students in Jordan	Sallam et al., 2021b	3	International journal of environmental research and public health	evaluate COVID-19 vaccine acceptance among university students in Jordan	Cross-sectional study	Snowball sampling	1106	1/2021	Jordan	university students（ aged 18 or over）	5	willingness to get COVID-19 vaccines Yes/no/maybe	1106	668	60.39			438	39.6
54	Vaccine hesitancy Beliefs and barriers associated with COVID-19 vaccination among Egyptian medical students	Saied et al., 2021	3	Journal of Medical Virology	explore the level of COVID-19 vaccine hesitancy and determine the factors and barriers that may affect vaccination decision-making	Cross-sectional study	Convenience sampling	2133	1/2021	Egypt	medical students in Tanta and Kafrelsheikh Universities, Egypt	5	COVID‐19 vaccine acceptance Vaccine acceptance = definitely accept + accept with some hesitancy. Vaccine refusal = definitely refuse + refuse with some hesitancy. Hesitant	2133	746	34.7	974	45.7	413	19.4
55	Beliefs regarding COVID-19 vaccines among Canadian workers in the intellectual disability sector prior to vaccine implementation	Lunsky et al., 2021	3	Journal of Intellectual Disability Research	describe the attitudes of workers towards COVID-19 vaccination prior to vaccination rollout, with a view to informing strategies to promote vaccine uptake within this high-risk sector.	Cross-sectional study	Convenience sampling	3371	1/2021	Canada (Ontario)	workers supporting adults with intellectual disabilities (ID).	7	How likely is it that you would get a COVID-19 vaccine when it is offered? Very likely/Somewhat likely/Somewhat unlikely/Very unlikely	3259	2648	81.3			611	18.7
56	Acceptance of a COVID-19 Vaccine in Japan during the COVID-19 Pandemic	Machida et al., 2021	3	Vaccines	describe the COVID-19 vaccine acceptance and hesitancy situation in Japan and assess the factors associated with such issues.	Cross-sectional study	Quota sampling	2956	1/2021	Japan	20 to 79-year-old men and women	1	How likely are you to get vaccinated for coronavirus once a vaccine is available to the public? very unlikely/ somewhat unlikely/ somewhat likely / very likely / unsure	2956	1836	62.1			1120	37.9	1458	991	68	1498	845	56.4										779	580	74.5										1400	840
57	Social Patterning and Stability of Intention to Accept a COVID-19 Vaccine in Scotland: Will Those Most at Risk Accept a Vaccine?	Williams et al., 2021	1	Vaccines	assess key sociodemographic variables and intention to accept a COVID-19 vaccine	Longitudinal study	Convenience sampling	3436	5/2020	UK (Scotland)	participants residing in Scotland, aged over 18	1	If a vaccine for Coronavirus (Covid-19) becomes available, would you want to receive it? "I definitely would not want to receive it”/“I probably would not want to receive it”/ “unsure”/“I probably would want to receive it” /“I definitely would want to receive it”	1836	1402	76.4	301	16.4	133	7
								2016	8/2020	UK (Scotland)	participants residing in Scotland, aged over 18	1		1836	1425	77.6	262	14	149	8.1
58	The Changing Acceptance of COVID-19 Vaccination in Different Epidemic Phases in China: A Longitudinal Study	Wang et al., 2021a	2	Vaccines	examine whether the acceptance of COVID-19 vaccination changed in different COVID-19 epidemic phases in China	Cross-sectional study	Stratified sampling	2058	3/2020	China	respondents aged 18 years and above residing in mainland China	1	Accept vaccination if the COVID-19 vaccine is successfully developed and approved for listing in the future Yes/ NO
								2013	11/2020	China	respondents aged 18 years and above residing in mainland China	1		2013	1782	88.5			231	11.5
59	The Persistence of Vaccine Hesitancy: COVID-19 Vaccination Intention in New Zealand	Thaker, 2021	3	Journal of Health Communication	identify factors associated with COVID-19 vaccine intention	Cross-sectional study	Stratified sampling	1040	7/2020	New Zealand	people in New Zealand	1	If a coronavirus vaccine were avail- able soon, what would you do? - I will get vaccinated against the coronavirus when one becomes available？ “yes” (1) and “no” (0)	1040	770	74			270	26	510	397.8	78	530	371	70				333	236	70.9				198	160	81	640	486	76	150	120	80				763	541
60	Acceptability of COVID-19 Vaccination among Greek Health Professionals	Papagiannis et al., 2021	2	Vaccines	evaluate the acceptability of COVID 19 vaccination among physicians, dentists, andpharmacists one week prior to the start of the COVID-19 vaccination campaign in Greece	Cross-sectional study	Convenience sampling	340	12/2020	Greece	healthcare workers	2	Are you going to be vaccinated against COVID-19 when the vaccine will be available? (Yes/No)	340	267	78.5			73	21.5
61	COVID-19 Vaccination Hesitancy in the United States: A Rapid National Assessment	Khubchandani et al., 2021	4	Journal of community health	conduct a comprehensive and systematic national assessment of COVID-19 vaccine hesitancy in a community-based sample of the American adult population	Cross-sectional study	Convenience sampling	1878	6/2020	USA	adult population	1	If a vaccine was available that would prevent coronavirus infection, how likely is it that you would get the vaccine/shot？ very likely, somewhat likely, not likely, definitely not	1878	1467	78			411	22	910	709	78	968	758	78				1178	916	77.8	525	401	76	175	150	86	1384	1083	78	173	159	89	214	142	66	104	72
62	Determinants of COVID-19 Vaccine Acceptance in Saudi Arabia: A Web-Based National Survey	Al-Mohaithef and Padhi, 2020	11	Journal of multidisciplinary healthcare	assess the prevalence of the acceptance of COVID-19 vaccine and their determinants among people in Saudi Arabia.	Cross-sectional study	Snowball sampling	992	/	Saudi Arabia	adults	1	If vaccine against Coronavirus is available,I will take it? Yes/not sure/ NO	992	642	64.7	280	28.2	70	7.1	339	235	69.32	653	407	62.33				700	452	64.5714																143	88
63	Willingness to Receive SARS-CoV-2 Vaccination and Associated Factors among Chinese Adults: A Cross Sectional Survey	Gan et al., 2021	2	International Journal of Environmental Research and Public Health	investigate the willingness of Chinese adults to be vaccinated against COVID-19 and further explore the factors that may affect their willingness	Cross-sectional study	Convenience sampling	1009	10/2020	China	adults between the ages of 18-74	1	their willingness to be vaccinated, that is, whether they would be vaccinated against COVID-19？ YES/NO	1009	609	60.4	328	32.5	72	7.1	382	236	61.8	627	373	59.4				473	298	63
67	Vaccine willingness and impact of the covid-19 pandemic on women's perinatal experiences and practices-a multinational, cross-sectional study covering the first wave of the pandemic	Ceulemans et al., 2021	3	International Journal of Environmental Research and Public Health	aimed to explore pregnant and breastfeeding women's beliefs about the coronavirus and COVID-19 vaccine willingness and to assess the impact of the pandemic on perinatal experiences and practices.	Cross-sectional study	Convenience sampling	16063	5/2020	Belgium	pregnant women	4	“If a coronavirus vaccine was available, I would get the vaccine during pregnancy .” 文章只展示了强烈同意的率 (Strongly) Agree	2753	2150	78.0966
									5/2020	Belgium	breastfeeding women	4	“If a coronavirus vaccine was available, I would get the vaccine during breastfeeding.” 文章只展示了强烈同意的率 (Strongly) Agree	4266	3379	79.2077
									5/2020	Norway	pregnant women	4	“If a coronavirus vaccine was available, I would get the vaccine during pregnancy .” 文章只展示了强烈同意的率 (Strongly) Agree	1345	741	55.0929
									5/2020	Norway	breastfeeding women	4	“If a coronavirus vaccine was available, I would get the vaccine during breastfeeding.” 文章只展示了强烈同意的率 (Strongly) Agree	1485	1004	67.6094
									5/2020	Netherlands	pregnant women	4	“If a coronavirus vaccine was available, I would get the vaccine during pregnancy .” 文章只展示了强烈同意的率 (Strongly) Agree	1072	521	48.6007
									5/2020	Netherlands	breastfeeding women	4	“If a coronavirus vaccine was available, I would get the vaccine during breastfeeding.” 文章只展示了强烈同意的率 (Strongly) Agree	1313	793	60.396
									5/2020	Switzerland	pregnant women	4	“If a coronavirus vaccine was available, I would get the vaccine during pregnancy .” 文章只展示了强烈同意的率 (Strongly) Agree	515	153	29.7087
									5/2020	Switzerland	breastfeeding women	4	“If a coronavirus vaccine was available, I would get the vaccine during breastfeeding.” 文章只展示了强烈同意的率 (Strongly) Agree	1034	399	38.588
									5/2020	Ireland	pregnant women	4	“If a coronavirus vaccine was available, I would get the vaccine during pregnancy .” 文章只展示了强烈同意的率 (Strongly) Agree	618	316	51.1327
									5/2020	Ireland	breastfeeding women	4	“If a coronavirus vaccine was available, I would get the vaccine during breastfeeding.” 文章只展示了强烈同意的率 (Strongly) Agree	799	536	67.0839
									5/2020	UK	pregnant women	4	“If a coronavirus vaccine was available, I would get the vaccine during pregnancy .” 文章只展示了强烈同意的率 (Strongly) Agree	115	62	53.913
									5/2020	UK	breastfeeding women	4	“If a coronavirus vaccine was available, I would get the vaccine during breastfeeding.” 文章只展示了强烈同意的率 (Strongly) Agree	79	63	79.7468
68	COVID-19 conspiracy beliefs, health behaviors, and policy support	Earnshaw et al., 2021	10	Transl Behav Med	(a) explore associations between COVID-19 conspiracy beliefs with SARS-CoV-2 vaccine intentions, cooperation with public health recommendations, and support for public health policies among U.S. adults and (b) investigate trusted sources of COVID-19 information to inform strategies to address conspiracy beliefs.	Cross-sectional study	Convenience sampling	845	4/2020	USA	U.S. adults	1	“When a vaccine becomes available for the coronavirus, how likely are you to get it?” responses were dichotomized to represent whether participants were likely (including responses somewhat likely, likely, and very likely) or unlikely (including responses unlikely and not at all likely) to access the vaccine.	843	723	85.8
69	Intention to get vaccinations against COVID-19 in French healthcare workers during the first pandemic wave: a cross-sectional survey	Gagneux-Brunon et al., 2021	11	J Hosp Infect	We aimed to determine COVID-19 vaccine acceptance rate in HCWs in France.	Cross-sectional study	Convenience sampling	2047	5/2020	France	healthcare workers in France	2	if a vaccine against the new coronavirus was available, would you get vaccinated? Yes	2047	1574	76.9
70	Attitudes towards Anti-SARS-CoV2 Vaccination among Healthcare Workers: Results from a National Survey in Italy	Di Gennaro et al., 2021	2	Viruses	investigate HCW attitudes towards anti-severe acute respiratory syndrome coronavirus 2 (SARS-CoV2) vaccination	Cross-sectional study	Convenience sampling	1723	10/2020	Italy	healthcare workers	2	Intent to Be Vaccinated No or not Sure/Yes	1723	1155	67	443	25.711	125	7.25	803	538	67	920	617	67.07				1289	900	69.8	306	152	49.7	128	103	80.469
71	Knowledge, Perceptions, and Attitude of Egyptians Towards the Novel Coronavirus Disease (COVID-19)	Abdelhafiz et al., 2020	10	J Community Health	The goal of this study is to assess the knowledge, perceptions and attitude of the Egyptian public towards the COVID-19 disease.	Cross-sectional study	Convenience sampling	559	3/2020	Egypt	adult Egyptians, who are not working in the medical field.	1	If there is an available vaccine for the virus, I am willing to get it Strongly agree/Agree/Not sure/Do not agree/Strongly do not agree	559	495	88.6	24	4.29	40	7.155
72	Will they, or Won't they? Examining patients' vaccine intention for flu and COVID-19 using the Health Belief Model	Mercadante et al., 2020	12	Res Social Adm Pharm	1) determine impact of the COVID-19 pandemic on influenza vaccine uptake, on patient perceptions of vaccinations, vaccine intention, and health behaviors and 2) determine vaccine intention through the Health Belief Model.	Cross-sectional study	Convenience sampling	525	10/2020	USA	non-pregnant panel respondents 18 years or older	1	If the COVID-19 vaccine becomes available, select one of the following statements that best fits your opinion: I will get the COVID vaccine immediately when it is available I will get the COVID vaccine only when it has been out for a few months I will not get the COVID vaccine because I don’t want to have side effects I will not get the COVID vaccine because I don’t need it	525	350	66.67			175	33.33
73	Occupational COVID-19 Prevention among Congolese Healthcare Workers: Knowledge, Practices, PPE Compliance, and Safety Imperatives	Michel-Kabamba et al., 2021	12	Tropical Medicine and Infectious Disease	aimed to assess the knowledge, attitudes, and practices towards COVID-19 among Congolese HCWs from referral hospitals in Lubumbashi, Mbuji-Mayi, and Kamina in the DRC.	Cross-sectional study	Convenience sampling	613	4/2020	Congo	healthcare workers,aged 18 years or older	2	willingness to get vaccinated when COVID-19 vaccine is available	613	170	27.7
74	Assessment of Knowledge, Attitudes, and Practices towards New Coronavirus (SARS-CoV-2) of Health Care Professionals in Greece before the Outbreak Period	Papagiannis et al., 2020	7	Int J Environ Res Public Health	investigate the knowledge, attitudes,and practices (KAP) of health care professionals in Greece towards SARS-CoV-2.	Cross-sectional study	Purposive sampling	461	2/2020	Greece	health care professionals	2	Will you be vaccinated for SARS-CoV-2? Yes /No /Uncertain	455	200	43.956	110	24.18	145	31.87	118	69	58.47	336	131	38.988
75	Media Influence on Anxiety, Health Utility, and Health Beliefs Early in the SARS-CoV-2 Pandemic-a Survey Study	Greenhawt et al., 2021	2	J Gen Intern Med	To understand the effects of the pandemic and response on anxiety and health utility in a nationally representative sample of US adults.	Cross-sectional study	Probability sampling	4855	4/2020	USA	adults	1	desired SARS-CoV -2 vaccination for themselves	4855	3190	65.7
									4/2021	USA	children (adults)	6	desired SARS-CoV -2 vaccination for their child	4855	3403	70.1
76	Knowledge, attitudes and practices related to the COVID-19 outbreak among Romanian adults with cancer: a cross-sectional national survey	Gheorghe et al., 2020	12	ESMO Open	to provide an image of the impact of COVID-19 and evaluate the effectiveness of pandemic response measure	Cross-sectional study	Random sampling	1585	5/2020	Romania	adults with cancer	3	If there would be an available vaccine against coronavirus in Romania, would you get vaccinated? Yes/No	1517	1095	72.18			422	27.82
77	Nationwide Survey in Greece about Knowledge, Risk Perceptions, and Preventive Behaviors for COVID-19 during the General Lockdown in April 2020	Mouchtouri et al., 2020	11	Int J Environ Res Public Health	The aim of this study was to investigate the knowledge, attitudes, and practices of the Greek general population toward coronavirus disease 2019 (COVID-19) during the lockdown period in April 2020, to examine factors associated with misperceptions and to determine behavioral patterns that may require interventions.	Cross-sectional study	Cluster sampling	1858	4/2020	Greece	adult population	1	Should a vaccine be available for COVID-19, I will receive it Definitely yes/Yes/Maybe	1811	1468	81.1			343	18.9
130	Medical Students and SARS-CoV-2 Vaccination: Attitude and Behaviors	Szmyd et al., 2021	2	Vaccines	identify any relationship between the aforementioned factors, as well as the current state of knowledge regarding vaccination among students, and their readiness to become vaccinated against SARS-CoV-	Cross-sectional study	Convenience sampling	687	12/2020	Poland	medical students (MS)	5	Do you plan to get vaccinated? Yes overall / I don't know / No	687	632	91.99	27	3.93	28	4.08
								1284	12/2020	Poland	non-medical students(NMS)	5	Do you plan to get vaccinated? Yes overall / I don't know / No	1284	763	59.42	242	18.85	279	21.73
131	Knowledge and Attitude about COVID 19 among Health Care Workers Working in Seti Provincial Hospital	Parajuli et al.,2020	11	Journal of Nepal Health Research Council	This study was carried out to assess the knowledge and attitude toward COVID-19 among healthcare workers at working at Seti Zonal Hospital	Cross-sectional study	Purposive sampling	230	4/2020	Nepal	healthcare workers	2	If a COVID 19 vaccine was available, I would take it. Yes or no	230	217	94.3			13	5.7
134	Influenza vaccine uptake, COVID-19 vaccination intention and vaccine hesitancy among nurses: A survey	Kwok et al., 2021	2	nternational Journal of Nursing Studies	first estimated the proportion of nurses with the intention in receiving COVID-19 vaccine when available； a comparative anal- ysis was conducted to examine how well the 5C psychological antecedents can predict both influenza vaccination and COVID-19 vaccination intention； the association between work stress since the pandemic and COVID-19 vaccination intention, and the factors associated with the…	Cross-sectional study	Convenience sampling	1205	4/2020	China (Hong Kong)	nursing staff (including registered nurses, enrolled nurses, and nursing trainees in public or private medical facilities)	2	how likely they will take the COVID-19 vaccine when available on a 1 1-point Likert scale (0 = definitely no ; 10 = definitely yes )	1205	759	63
144	Perceptions and predictors of intention to receive the COVID-19 vaccine	Coe et al., 2021	5	RSAP	To examine perceptions of COVID-19 and vaccination beliefs, and identify predictors of intention to receive the COVID-19 vaccine in the US	Cross-sectional study	Convenience sampling	1047	8/2020	USA	adults aged 18 years or older	1	If you were offered a coronavirus(COVID-19)vaccine, how likely is it that you would receive the vaccine? Very unlikely/Unlikely/Likely/Very likely	1047	663	63.3			384	36.7
145	Rate and Predictors of Hesitancy toward SARS-CoV-2 Vaccine among Type 2 Diabetic Patients: Results from an Italian Survey	Guaraldi et al., 2021	5	Vaccines	identify potential determinants of VH among patients with type 2 diabetes	Cross-sectional study	Convenience sampling	1176	1/2021	Italy	Italian-speaking diabetic patients	3	intentions to be vaccinated against COVID-19 Already vaccinated；Unsure；Extremely/somewhat likely ； Extremely/somewhat unlikely	1161	976	84	18	1.5	167	14.2
146	Knowledge, barriers and facilitators regarding COVID-19 vaccine and vaccination programme among the general population: A cross-sectional survey from one thousand two hundred and forty-nine participants	Kumari et al., 2021a	5	Diabetes & metabolic syndrome	investigate knowledge, barriers and facilitators regarding COVID-19 vaccine and vaccination programme among the general population:	Cross-sectional study	purposive and snowball sampling	1294	3/2021	India	participants in india	1	Willingness to take the COVID-19 vaccine Strongly Disagree/Disagree/Neither agree nor disagree/Agree/Strongly Agree	1293	1081	83.6	139	10.75	73	5.65
147	Development and validation of a questionnaire to assess knowledge, attitude, practices, and concerns regarding COVID-19 vaccination among the general population	Kumari et al., 2021b	5	Diabetes & metabolic syndrome	edicated to develop and validate a tool to interpret vaccine acceptance and/or hesitancy by assessing the knowledge, attitude, practices, and concerns regarding the COVID vaccine	Cross-sectional study	Convenience sampling	201	3/2021	India	participants aged 18 years and above	1	When my turn of vaccination, I am willing to take the COVID-19 vaccine. Strongly Disagree/Disagree/Neither agree nor disagree/Agree/Strongly Agree	201	119	59.21
148	What Do Health Care Professionals Think About Covid-19 Vaccine Applications: A University Example	KURTULUŞ and Can, 2021	4	Journal of Harran University Medical Faculty	investigate the views of HCPs working in a university hospital about the coronavirus disease 2019 (Covid-19) vaccine and to evaluate the factors affecting vaccination	Cross-sectional study	Purposive sampling	183	12/2020	Turkey	health care professionals (HCPs)	2	If you had the opportunity, would you get Covid-19 vaccine?	183	98	53.6			85	46.4
152	COVID-19 Vaccine Perceptions Among Patients With Chronic Disease in a Large Gastroenterology and Hepatology Practice	Serper et al., 2021	6	American Journal of Gastroenterology	assess beliefs about safety, effectiveness, and delivery of the coronavirus disease 2019 (COVID-19) vaccine among chronic Gastroenterology and Hepatology patients at an academic health system	Cross-sectional study	Convenience sampling	1215	12/2020	USA	patients with chronic disease in a large gastroenterology and hepatology practice	3	“If a COVID-19 vaccine is available to me, I will take it” strongly/somewhat agree vs strongly/somewhat disagree/neutral	1215	1033	85	85	7	97	8	607	540	89	608	492	81												83
153	The UPTAKE study: a cross-sectional survey examining the insights and beliefs of the UK population on COVID-19 vaccine uptake and hesitancy	Sethi et al., 2021	6	BMJ	examine and provide novel insights on the key drivers and barriers towards COVID-19 vaccine uptake	Cross-sectional study	Convenience sampling	4884	9/2020	UK	participants in the UK	3		4884	3873	79.3	677	13.86	334	6.9
154	Acceptance of a COVID-19 Vaccine in Nigeria: A Population-Based Cross-Sectional Study	Tobin et al., 2021		Annals of Medical and Health Sciences Research	investigate the intention to accept a future COVID-19 vaccine in Nigeria and to determine the factors associated with intent to accept or refuse the vaccine	Cross-sectional study	Snowball sampling	1228	7/2020	Nigeria	residents age above 18 years	1	Would you be willing to accept a COVID-19 vaccine when one becomes available in the country Yes/NO/I am not sure	1228	617	50.2			611	49.8	635	342	53.9	593	275	46.4				748	356	47.6
155	Intention to Be Vaccinated for COVID-19 among Italian Nurses during the Pandemic	Aurilio et al., 2021	5	Vaccines	obtain data on the acceptance of the upcoming COVID-19 vaccination in order to plan specific interventions to increase the rate of vaccine coverage	Cross-sectional study	Convenience sampling	531	12/2020	Italy	nurses	2	whether they had accepted or intended to accept COVID-19 vaccination “intend/not intend to accept” or “undecided”	531	486	91.5	33	6.2	12	2.3	141	123	87.2	390	363	93.1				39	39	100				3	0	0
158	Comparison of Vaccine Acceptance Between COVID-19 and Seasonal Influenza Among Women in China: A National Online Survey Based on Health Belief Model	Tao et al., 2021	6	Frontiers in medicine	assess and compare vaccine acceptance of COVID-19 and influenza among reproductive women in China, in order to better understand and address factors associated with vaccine acceptance and to provide guidance for targeted measures to promote vaccination	Cross-sectional study	stratified random sampling	3011	1/2021	China	reproductive women aged 18–49	7	Vaccine acceptance Yes/No	3011	2718	90.3
162	Perceptions and Concerns Regarding COVID-19 Vaccination in a Military Base Population	Theis et al., 2021	6	Military medicine	understand the perceptions and concerns of population working on a military base	Cross-sectional study	Convenience sampling	816	12/2020	USA	Military Base Population	7	if they would accept a COVID-19 vaccine if offered? Yes/No	816	631	77.3
165	Willingness of Middle Eastern Public to Receive COVID-19 Vaccines	Abu-Farha et al., 2021	5	Saudi Pharm J	assessed the willingness of Middle Eastern Arab publics to receive COVID-19 vaccines and investigated the factors behind any reluctance to receive them.	Cross-sectional study	Snowball sampling	2925	12/2020	Jordan	public	1	Willingness to receive a COVID-19 vaccine Acceptors/Hesitant/Rejecters	868	148	17.1	247	28.5	473	54.5
									12/2020	Lebanon	public	1		632	117	18.5	220	34.8	295	46.7
									12/2020	Saudi Arabia	public	1		592	174	29.4	199	33.6	219	37
									12/2020	Iraq	public	1		833	289	34.7	289	34.7	255	30.6
166	Attitudes of Patients with Cancer towards Vaccinations-Results of Online Survey with Special Focus on the Vaccination against COVID-19	Brodziak et al., 2021	4	Vaccines	assess their acceptance of the vaccine and to analyze factors influencing patients’ attitudes.	Cross-sectional study	Convenience sampling	635	2/2021	Poland	patients with a cancer	3	Do you want to get vaccinated against COVID 19? Definitely yes” /“Probably yes”/neither/Probably not”/“Definitely not”	635	383	60.31	103	16.22	149	23.46
167	The Psychological Impact of Hypertension During COVID-19 Restrictions: Retrospective Case-Control Study	Bonner et al., 2021	1	JMIRx Med	This retrospective case-control study compared people with hypertension to matched healthy controls during the COVID-19 lockdown to determine whether they have higher risk perceptions, anxiety, and vaccination intentions	Case-control study	Purposive sampling	4362	4/2020	Australia	Hypertension	3	If a COVID-19 vaccine becomes available, I will get it, Strongly disagree/disagree Neither agree nor disagree Strongly agree/agree	466	404	87	45	10	17	4
									4/2020	Australia	healthy controls with no reported cardiovascular or respiratory conditions	1		466	395	85	42	9	29	6
									6/2020	Australia	hypertension	3		147	131	89	9	6	7	5
									6/2020	Australia	healthy controls with no reported cardiovascular or respiratory conditions	1		147	124	84	10	7	13	9
168	COVID-19 vaccine acceptance among high-risk populations in Uganda	Bongomin et al., 2021	6	Therapeutic Advances in Infectious Disease	aimed to determine the acceptability of COVID-19 vaccine among persons at high risk of COVID-19 morbidity and mortality in Uganda.	Cross-sectional study	Cluster sampling	317	4/2021	Uganda	persons at high risk of severe COVID-19 (diabetes mellitus, HIV and cardiovascular disease)	3	Acceptability Yes/No	308	216	70.1			92	29.9
171	SARS-CoV-2 Vaccine Hesitancy in a Sample of US Adults: Role of Perceived Satisfaction With Health, Access to Healthcare, and Attention to COVID-19 News	Bass et al., 2021	4	Frontiers in public health	The purpose of this study was to assess characteristics of adults who say they would not get a COVID-19 vaccine in those living in three U.S. cities and how personal perceptions of healthand healthcare access, as well as reported consumption of news,may contribute to vaccine hesitancy.	Cross-sectional study	Non-probability sampling	501	5/2020	USA	adults	1	“If a vaccine. . . were available, how likely would you be to be vaccinated?”; 0 = Very likely/somewhat likely, 1 = not at all/not too likely	501	436	87			65	13	318	287	90.3	181	148	81.8				116	87	75				96	86	89.6	382	344	90.1	34	30	88.2	59	38	64.4	37	26
172	Attitudes toward COVID-19 vaccines in Chinese college students	Bai et al., 2021	4	International journal of biological sciences	examine the attitude toward COVID-19 vaccines and its associated factors in Chinese college students	Cross-sectional study	Snowball sampling	2881	1/2021	China	college students	5	“Do you intend to have a COVID-19 vaccine in the future? (No/Yes)”.	2881	2123	73.69			758	26.31
173	Healthcare Workers' Perspectives on the Upcoming COVID-19 Vaccine in Terms of Their Exposure to the Influenza Vaccine in Riyadh, Saudi Arabia: A Cross-Sectional Study	Baghdadi et al., 2021	5	Vaccines	The main objective of this study was to understand the attitudes and concerns of HCWs towards the upcoming COVID-19 vaccine and whether their intention was affected by their history of taking the seasonal influenza vaccine. The secondary objective was to study the factors influencing the acceptance of the upcoming vaccine.	Cross-sectional study	Convenience sampling	411	8/2020	Saudi Arabia	healthcare workers	2	I Am Willing to Accept the Upcoming COVID-19 V accine Yes/No	363	222	61.16			141	38.84
174	Attitudes toward Vaccination against COVID-19 in Poland. A Longitudinal Study Performed before and Two Months after the Commencement of the Population Vaccination Programme in Poland	Babicki and Mastalerz-Migas, 2021	5	Vaccines	assess public attitudes toward vaccination against COVID-19,explore the concerns regarding vaccination and identify sources of information on vaccination	Cross-sectional study	Convenience sampling	2022	12/2020	Poland	residents(18+)	1	Willingness to vaccinate against COVID-19 Yes, as soon as possible / Yes, but only in a few months / Yes, but in a year or more / No, but I might consider it in the future I cannot make a decision No, never	463	316	68.25	34	7.34	113	24.41	335	218	65.07	1262	902	71.47				1253	870	69.4	279	202	72.4	65	48	73.85										609	379
									3/2021	Poland	residents(18+)	1		1557	1037	66.6	77	4.9	463	29.7
175	Predictors of Intent to Receive the COVID-19 Vaccination Among the Population in the Kingdom of Saudi Arabia: A Survey Study	Alobaidi, 2021	5	Journal of multidisciplinary healthcare	explored various factors influencing the COVID-19 vaccination intention and the applicability of the health belief model (HBM) to explore vaccination intention among the population of Saudi Arabia.	Cross-sectional study	Snowball sampling	1333	1/2021	Saudi Arabia	residents(16+)	1	definitely yes/probably yes/definitely no/probably no	1333	959	71.9			374	28.1
176	COVID-19 Vaccine Hesitancy among Young Adults in Saudi Arabia: A Cross-Sectional Web-Based Study	Almaghaslah et al., 2021	4	Vaccines	assess the public’s beliefs towards the COVID-19 vaccine and the reasons for a hesitancy among the general Saudi population to receive it.	Cross-sectional study	Snowball sampling	862	1/2021	Saudi Arabia	young adults	1
177	Exploring the acceptance of COVID‐19 vaccine among healthcare workers and general population using health belief model	Al‐Metwali et al., 2021	5	Journal of Evaluation in Clinical Practice	The objectives of this study were (1) to assess the perceptions of healthcare workers (HCWs) and the general population of the candidate COVID-19 vaccines, (2) to evaluate factors influencing the acceptance of vaccination using the health belief model (HBM), and (3) to explore the suggested intervention strategies to promote the likelihood of vaccination.	Cross-sectional study	Convenience sampling	1680	12/2020	Iraq	adult general population and HCWs	7	I am planning to receive the COVID19 vaccine Strongly disagree /Somewhat disagree/Neutral /Somewhat agree /Strongly agree	1680	1038	61.79	380	22.62	262	15.6
178	Covid-19 vaccine acceptability and adherence to preventive measures in Somalia: Results of an online survey	Ahmed et al., 2021a	5	Vaccines	monitor adherence to COVID-19 preventive measures, and COVID-19 vaccine acceptability and reasons for vaccine hesitancy	Cross-sectional study	Snowball sampling	4543	1/2021	Somalia	adults(18+)	1	willing or not to receive a COVID-19 vaccine when it becomes available in Somalia.	4543	3488	76.8			1055	23.2
179	Healthcare Provider Attitudes toward the Newly Developed COVID-19 Vaccine: Cross-Sectional Study	Ahmed et al., 2021b	3	Nursing Reports	assess the attitudes of healthcare providers and evaluate their intention to advocate for the vaccine	Cross-sectional study	Convenience sampling	236	/	Saudi Arabia	healthcare providers	2	Accept the newly developed vaccine? Yes/No	236	131	55.5			105	44.5
181	Understanding of COVID-19 Vaccine Knowledge, Attitude, Acceptance, and Determinates of COVID-19 Vaccine Acceptance Among Adult Population in Ethiopia	Abebe et al., 2021	5	Infection and drug resistance	investigate the knowledge, attitudes, acceptance, and determinants of acceptance of the COVID-19 vaccine among the adult population in Ethiopia.	Cross-sectional study	Multistage sampling	492	3/2021	Ethiopia	adults(18+)	1	“Did you have an intention to accept COVID-19 vaccine if it is available in the future”; YES/NO	492	308	62.6			184	37.4										287	164	57.1																310	170
182	Kidney Transplant Recipient Attitudes Toward a SARS-CoV-2 Vaccine	Ou et al., 2021	6	Transplantation direct	to elicit the attitudes toward a potential SARS-CoV-2 vaccine in SOTRs across the United States,	Cross-sectional study	Convenience sampling	2925	11/2020	USA	kidney transplant recipient	3	intent to be vaccinated Likely to receive vaccine Unsure/unlikely to receive vaccine	1308	661	50.5			647	49.5
									11/2020		non-SOTRs (including family members, spouses, caregivers, and living donors)	7		1617	981	60.7			636	39.3
184	Would Parents Get Their Children Vaccinated Against SARS-CoV-2? Rate and Predictors of Vaccine Hesitancy According to a Survey over 5000 Families from Bologna, Italy	Montalti et al., 2021	4	Vaccines	investigate the prevalence and determinants of VH among parents/guardians toward a potentially available COVID-19 vaccination for children and adolescents.	Cross-sectional study	Convenience sampling	4993	12/2020	Italy (Bologna)	children (parents/guardians of children aged <18 years old)	6	the inclination to have their children receive a COVID-19 vaccination did not intend to vaccinate their children/did not know/inclined to have their children receive	4993	3017	60.4	1480	29.6	496	9.9
185	Intention to Get COVID-19 Vaccinations among Ophthalmology Residents in Poland: A Cross-Sectional Survey	Konopińska et al., 2021	4	Vaccines	evaluate the acceptability of coronavirus disease of 2019 (COVID-19) vaccination among ophthalmology residents in Poland.	Cross-sectional study	Convenience sampling	126	1/2021	Poland	ophthalmology residents	2	Would you take a COVID vaccine, if possible? Yes/don't know/no	126	90	71.4	22	17.46	14	11.1
186	The willingness to accept the COVID-19 vaccine and affecting factors among healthcare professionals: A cross-sectional study in Turkey	Kaplan et al., 2021	4	International journal of clinical practice	investigate the COVID- 19 vaccine acceptance and affecting factors in healthcare professionals.	Cross-sectional study	Snowball sampling	1574	12/2020	Turkey	healthcare professionals	2	willingness to get the COVID-19 vaccine Yes/No	1574	1331	84.6			243	15.4
187	COVID-19 Vaccination and Intention to Vaccinate Among a Sample of College Students in New Jersey	Kecojevic et al., 2021	4	Journal of community health	investigate the extent of vaccination coverage and intention to vaccinate among college students	Cross-sectional study	Purposive sampling and random sampling	457	2/2021	USA (New Jersey)	college students	5	"I would be willing to receive a vaccine against COVID-19 if made available to college students."strongly agree/agree/neutral/disagree/strongly disagree	457	291	63.7
189	Acceptance of the coronavirus disease-2019 vaccine among medical students in Uganda	Kanyike et al., 2021	5	Tropical medicine and health	assess COVID-19 vaccine acceptability, hesitancy, and associated factors among medical students in Uganda.	Cross-sectional study	Snowball sampling	600	3/2021	Uganda	medical students	5	Are you willing to get vaccinated with the approved COVID-19 vaccine? Yes or no	600	224	37.3			376	62.7
190	Attitudes of Lebanese adults regarding COVID-19 vaccination	Kasrine et al., 2021	5	BMC public health	assess the intent to receive the COVID-19 vaccine among Lebanese adults and the factors associated with vaccine refusal.	Cross-sectional study	Snowball sampling	579	11/2020	Lebanon	adults aged 18 and over	1	Willingness to do the COVID-19 vaccine. Strongly agree /agree/Neutral/disagree/strongly disagree	579	124	21.4	218	37.651	237	40.9	138	48	34.8	441	189	42.9																						119	57
191	Determinants of Willingness for COVID-19 Vaccine: Implications for Enhancing the Proportion of Vaccination Among Indians	Jacob et al., 2021	5	Cureus	assess willingness for the coronavirus disease 2019 (COVID-19) vaccine and identify the factors attributing to the willingness.	Cross-sectional study	Snowball sampling	2032	1/2021	India	Adults aged 18 and over	1	willing or unwilling	2032	1598	78.6			434	21.4
192	COVID-19 vaccination intention among healthcare workers in Vietnam	Huynh et al., 2021	4	Asian Pacific Journal of Tropical Medicine	assess the acceptance of coronavirus disease (COVID-19) vaccine among healthcare workers at two general hospitals in Vietnam when it is available.	Cross-sectional study	Convenience sampling	410	1/2021	Vietnam	healthcare worker	2	“do you think you will get a COVID-19 vaccination when it’s available” agree / no agree	410	312	76.1			98	23.9
193	Prevalence and determinants of SARS-CoV-2 vaccine hesitancy in Hong Kong: A population-based survey	Luk et al., 2021	5	Vaccine	examined the intention to vaccinate against SARS-CoV-2 and the associated factors in a representative sample of Chinese adults in Hong Kong.	Cross-sectional study	random sampling	1501	4/2020	China (Hong Kong)	general population aged 18 and +	1	If a vaccine against SARS-CoV-2 becomes available, would you take it? “yes”, “no”, and “undecided”	1501	691	45.3	429	29.2	381	25.5	672	292	43	829	399	47.5				497	172	34.61	509	235	46.17	495	284	57.37										1111	536
194	Parents' willingness and attitudes concerning the COVID-19 vaccine: A cross-sectional study	Yılmaz and Sahin, 2021	5	International journal of clinical practice	evaluate the parents’ willingness and attitudes concerning the COVID- 19 vaccine.	Cross-sectional study	Convenience sampling	1035	2/2021	Turkey	children (parents)	6	Parents’ willingness to have the COVID- 19 vaccine administered to their children Refuse ； Hesitant ；Accept	1035	376	36.3	368	35.6	291	28.1
									2/2021	Turkey	parents	1	willingness to allow themselves to receive the COVID‐19 vaccine. Refuse ； Hesitant ；Accept	1035	620	59.9	263	25.4	152	14.7
196	COVID-19 vaccine hesitancy among medical students in India	Jain et al., 2021	5	Epidemiology and infection	assess vaccine hesitancy and factors related to it among medical students in India	Cross-sectional study	Snowball sampling	1068	2/2021	India	medical students	5	‘I am willing to take the COVID-19 vaccine when offered’ agree/not sure/ disagree	1068	955	89.4	70	6.6	43	4
198	Associations with COVID-19 Symptoms, Prevention Interest, and Testing Among Sexual and Gender Minority Adults in a Diverse National Sample	Phillips et al., 2021	6	LGBT health	This study leverages a diverse national sample of SGM individuals to characterize prevalence of COVID-19 symptoms, testing, and vaccine and at-home test acceptability, as well as differences in these outcomes among minoritized individuals, including characterizing these patterns among understudied SGM populations.	Cross-sectional study	Convenience sampling	932	6/2020	USA	Sexual and Gender Minority Adults	7	If a vaccine to prevent COVID-19 were to become available, would you consider getting this vaccine?(YES/NO)	928	852	91.81			76	8.19
203	Global prevalence and drivers of dental students' covid-19 vaccine hesitancy	Riad et al., 2021	6	Vaccines	This study aimed to evaluate the attitudes of dental students globally towards COVID-19 vaccines and explore the potential drivers for students’ acceptance levels.	Cross-sectional study	Convenience sampling	6680	2/2021	Albania，Burkina Faso，Canada，Croatia，Ecuador，Estonia，Germany，Indonesia ，Iran，Iraq，Italy，Latvia，Lebanon，Lithuania，Malaysia，Nepal，Nigeria，Pakistan ，Palestine，Portugal，Russia，Sudan，Tunisia，Turkey，United States of America	the undergraduate dental students	5	I am willing to take the COVID-19 vaccine once it becomes available to me. Totally Disagree/Disagree/Not Sure/Agree/Totally Agree	6639	4220	63.5	1494	22.5	925	13.9
206	The psychological impact of the COVID-19 pandemic on adults and children in the United Arab Emirates: a nationwide cross-sectional study	Saddik et al.,2021	5	BMC psychiatry	explore anxiety levels among adults and children in the UAE and to identify potential risk and protective factors for well-being during the COVID-19 pandemic.	Cross-sectional study	Stratified sampling	1469	4/2020	the United Arab Emirates	teachers, parents, and the public	1	If a vaccine is developed for COVID-19 in the near future, how likely are you to take the vaccine yourself? Very likely/Somewhat likely/Not very likely/Not likely at all/I don't know/ N/A	1469	1050	71.5			383	26.1
									4/2020	the United Arab Emirates	children (parents)	6	If a vaccine is developed for COVID-19 in the near future, how likely are you to vaccinate your children? Very likely/Somewhat likely/Not very likely/Not likely at all/I don't know/ N/A	1469	872	59.4			314	21.4
207	Parents' intent to vaccinate against influenza during the COVID-19 pandemic in two regions in Switzerland	Seiler et al.,2021	5	Swiss medical weekly	determine parents’ intentions towards influenza vaccination of their children, as well as themselves, and to assess regional differences.	Cross-sectional study	Convenience sampling	662	5/2020	Switzerland	children (Parents)	6	There is no vaccine/immunisation currently available for coronavirus (COVID-19). If a vaccine/immunisation were available today, would you give it to your child?” yes/no	647	383	59.2
208	COVID-19 Vaccine Acceptance among College Students: A Theory-Based Analysis	Sharma et al., 2021	4	International journal of environmental research and public health	explain the correlates of COVID-19 vaccine acceptance among college students who reported hesitancy toward the COVID-19 vaccine and those who did not using the initiation component of the multi-theory model (MTM) of health behavior change.	Cross-sectional study	Convenience sampling	282	2/2021	USA (Southern )	University students	5	If the COVID-19 vaccine was offered to you today, do you have any hesitancy in taking it? Yes/no	282	145	51.4			134	47.5
210	A comparative assessment of attitudes and hesitancy for influenza vis-a-vis COVID-19 vaccination among healthcare students and professionals in Malta	Cuschieri and Grech, 2021	5	Journal of Public Health (Germany) (no pagination),	evaluate, compare, and contrast the attitudes and hesitancy for vaccination for influenza in the pre-Covid and Covid era vis-à-vis the anticipated Covid-19 vaccine, among the different healthcare professionals in Malta	Cross-sectional study	Convenience sampling	9689	9/2020	Malta	healthcare professionals and students	2	Likelihood of taking COVID-19 vaccine？ Highly unlikely；Unlikely；Neutral；Likely；Very likely	1779	1000	56.2	416	23.4	363	20.4
212	Prevalence and factors associated with covid-19 vaccine hesitancy in Maranhao, Brazil	de Oliveira et al., 2021	4	Revista De Saude Publica	to estimate the prevalence and factors associated with hesitancy in getting the vaccine against SARS-CoV-2 in Maranhão, Brazil.	Cross-sectional study	Stratified sampling	4630	10/2020	Brazil (Maranhão)	resident for at least six months and aged one year or more	1	“Would you take the covid-19 vaccine if it were available to the population? “yes,” “no,” and “I don't know”	4630	3820	82.5
213	Covid-19 Vaccine Acceptance, Hesitancy and Refusal among Canadian Healthcare Workers: a Multicenter Survey	Dzieciolowska et al., 2021	4	American journal of infection control	assess HCWs’ acceptance of the COVID-19 vaccine at the Centre Intégré Universitaire de Santé et de Services Sociaux Centre-Ouest-de-Montréal (CIUSSS COMTL), Canada.	Cross-sectional study	Convenience sampling	2761	12/2020	Canada (Montreal)	HCWs who provide direct patient care, those who were in contact with potentially infectious material, and essential workers who did not provide direct patient care but whose job could not be performed via telework	2	whether they were presently interested in receiving the vaccine？	2761	2233	80.9			528	19.1
214	People's Willingness to Vaccinate Against COVID-19 Despite Their Safety Concerns: Twitter Poll Analysis	Eibensteiner et al., 2021	4	Journal of medical Internet research	understand the public’s perception on the safety and acceptance of COVID-19 vaccines in real time by using Twitter polls	Cross-sectional study	Convenience sampling	3457	2/2020	USA, Canada, UK	Twitter users	1	Will you get yourself vaccinated against COVID-19? Yes ,I will definitely/yes,if mandatory/I am not sure yet /no,I will not.	3457	2942	85.1	235	6.7978	277	8.01
215	COVID-19 Vaccination Perception and Attitude among Healthcare Workers in Egypt	Fares et al., 2021	4	Journal of primary care & community health	assess the perception and attitude of healthcare workers in Egypt toward COVID-19 vaccines, acknowledge the determinants of their attitude, and the factors that could increase the acceptance of the vaccine	Cross-sectional study	Convenience sampling	385	12/2020	Egypt	healthcare workers	2	COVID-19 vaccination perception and attitude? yes, no, or undecided	385	81	21	196	50.909	108	28.05
216	Mandatory vaccination support and intentions to get vaccinated for COVID-19: Results from a nationally representative general population survey in October 2020 in Greece	Giannouchos et al., 2021	6	Journal of Evaluation in Clinical Practice (no pagination), 2021	explore rates and factors associated with mandatory vaccination support overall and intentions to get vaccinated specifically for COVID-19 among individuals in Greece	Cross-sectional study	Convenience sampling	855	10/2020	Greece	adults	1	whether individuals intented to get vaccinated for COVID‐19？ Yes/No	855	529	61.9			326	38.13	422	275	65.17	433	254	58.66				254	135	53.15	234	148	63.2	174	128	73.6										292	167
217	Determinants of intention to get vaccinated against COVID-19 among healthcare personnel in hospitals in Greece	Maltezou et al., 2021	8	Infection, disease & health	investigate intention rates to get vaccinated against COVID-19 among healthcare personnel (HCP) in Greece	Cross-sectional study	Convenience sampling	1591	9/2020	Greece	HCPs	2	Do you intended to get vaccinated against COVID-19? Yes/no	1571	803	51.1			768	48.9
218	Dental students' attitudes and hesitancy toward COVID-19 vaccine	Mascarenhas et al., 2021	4	Journal of dental education	assess the attitudes of dental students to the novel COVID-19 vaccine.	Cross-sectional study	Convenience sampling	1481	/2020	USA	dental students	5	general attitudes and perception of vaccines?	248	139	56			109	43.95
222	Awareness of COVID-19, Protective Measures and Attitude Towards Vaccination among University of Jeddah Health Field Community: A Questionnaire Based Study	Hershan, 2021	3	Journal of Pure and Applied Microbiology	d protective measures needs to be implemented to stand against the pandemic as well as vaccine acceptance towards forthcoming coronavirus vaccines among healthcare workers, health fields teaching staff and students at University of Jeddah	Cross-sectional study	Convenience sampling	186	11/2020	Saudi Arabia	healthcare workers	2	If a vaccine for coronavirus/ COVID-19 becomes available in Saudi Arabia and being recommended, do you agree to take it? "Yes" "no" "not sure"	186	104	55.9	62	33.3	20	10.8
223	Primary Care Interventions to Address COVID-19 Vaccine Hesitancy Among Israel Defense Forces Soldiers	Talmy et al., 2021	5	Journal of Community Health	The goal of this study was to assess real-world vaccine uptake in a closed setting with high access to COVID-19 vaccines	Cross-sectional study	Convenience sampling	511	12/2020	Israel	Israel Defense Forces Soldiers	7		511	397	77.7	24	4.7	90	17.6
226	Will Healthcare Workers Accept a COVID-19 Vaccine When It Becomes Available? A Cross-Sectional Study in China	Sun et al., 2021	5	Front Public Health	The Coronavirus disease 2019 (COVID-19) vaccine is currently available. This timely survey was conducted to provide insight into on the willingness of healthcare workers (HCWs)to receive the vaccine and determine the influencing factors	Cross-sectional study	Convenience sampling	505	1/2021	China	healthcare workers	2	Acceptance of COVID-19 Vaccine “willing to receive vaccination ” “not willing to receive vaccination”	505	387	76.63			118	23.37
227	Attitudes towards COVID-19 Vaccination among Hospital Staff-Understanding What Matters to Hesitant People	Spinewine et al., 2021	5	vaccines	aiming to evaluate attitudes towards COVID-19 vaccination and determinants of acceptance	Cross-sectional study	Purposive sampling	1141	1/2021	Belgium	healthcare workers	2	Are you considering getting the COVID-19 vaccine? Participants had to answer on a five-point Likert scale (certainly not; probably not; I don’t know; yes, probably; yes, certainly)	1132	657	58.04	420	37.1	55	4.86
230	Towards intervention development to increase the uptake of COVID-19 vaccination among those at high risk: Outlining evidence-based and theoretically informed future intervention content	Williams et al., 2020	12	British Journal of Health Psychology	Development of a vaccine against COVID-19 will be key to controlling the pandemic. We need to understand the barriers and facilitators to receiving a future COVID-19 vaccine so that we can provide recommendations for the design of interventions aimed at maximizing public acceptance.	Cross-sectional study	Convenience sampling	527	4/2021	UK	older adults and patients with chronic respiratory disease.	7	‘If a vaccine for coronavirus becomes available, would you want to receive it?’ and provided response options from ‘I definitely would not want to receive it’ " Definitely would" 'Probably would" Unsure “Probably would not” “Definitely would not？	526	450	85.55	38	7.2	38	7.22
232	Vaccination willingness, vaccine hesitancy, and estimated coverage at the first round of COVID-19 vaccination in China: A national cross_x0002_sectional study	Wang et al., 2021c	4	vaccine	to evaluate vaccination willingness, vaccine hesitancy, and vaccination coverage to provide evidence on vacci_x0002_nation strategies.	Cross-sectional study	Convenience sampling	8742	1/2021	China	population aged 18 to 60 years residing in China	1	To what extend you want to take the COVID-19 vac_x0002_cine?” and scored as eager, intend to, not sure, unwilling, and abso_x0002_lutely no. The responses to willingness to accept COVID-19 vaccination were classified into three categories: willing (eager and intend to), not sure and unwilling (unwilling and absolutely no)	8742	5866	67.1	2089	23.8961	787	9
234	COVID-19's Impact on Willingness to Be Vaccinated against Influenza and COVID-19 during the 2020/2021 Season: Results from an Online Survey of Canadian Adults 50 Years and Older	Waite et al., 2021	3	vaccines	There is considerable overlap in age-related risk factors for influenza and COVID-19. We explored the impact of the pandemic on anticipated influenza and COVID-19 vaccination behaviour in the 2020/2021 season.	Cross-sectional study	Convenience sampling		5/2020	Canada	Canadians aged 50–64 years and aged 65 and older.	7	If there was a COVID-19 vaccine, would you receive it? “Yes” “no” “I don’t know”	4501	3474	77.2	718	15.95	309	6.87
235	COVID-19 vaccination willingness among people with multiple sclerosis	Xiang et al., 2021	5	Multiple sclerosis journal - experimental, translational and clinical	estimate COVID-19 vaccine willingness among adults with MS.	Cross-sectional study	Convenience sampling	401	12/2020	USA	people with multiple sclerosis	3	“Would you be willing to get vaccinated against COVID-19 if a vaccine was available for you?” Possible responses included: “Yes, I would be willing to be vaccinated against COVID-19,” “No, I would not be willing to get vaccinated against COVID-19,” and “I am unsure if I would be willing to get vaccinated against COVID-19.”	401	281	70.0748	91	22.69	29	7.32
236	COVID-19 Vaccine Hesitancy among French People Living with HIV	Vallée et al., 2021	3	Vaccines	This study focuses on COVID-19 vaccine hesitancy and its determinants in a French population of people living with HIV	Cross-sectional study	Convenience sampling	237	1/2021	France	people living with HIV	3	Survey responses among the COVID-19 vaccine acceptance and hesitant groups. “COVID-19 Vaccine Acceptance Group”“COVID-19 Vaccine Hesitant Group”	237	169	71.31
237	Vaccine Hesitancy: COVID-19 and Influenza Vaccine Willingness among Parents in Wuxi, China-A Cross-Sectional Study	Wang et al., 2021b	5	vaccines	assess parental willingness for COVID-19and influenza vaccinations, and explore the association of vaccination hesitancy of parents and healthcare workers (HCWs)	Cross-sectional study	Stratified sampling	3079	10/2020	China	children (participants were fathers or mothers of children aged <18 years)	6	“If COVID-19 vaccine is available, will you vaccinate for your child? “yes”, “not sure”, and “no.”	3009	1793	59.59			1216	40.4	2245	1341	59.7	764	452	59.16							90	55	61.1													912	587
6	Willingness to vaccinate against Novel COVID-19 and contributing factors for the acceptance among nurses in Qassim, Saudi Arabia	Aldosary and Alayed., 2021	/	European Review for Medical and Pharmacological Sciences	The aim of this study is to determine the level of coronavirus vaccine acceptance and to identify the contrib_x0002_uting factors of COVID-19 vaccine hesitancy among nurses in the Qassim region.	Cross-sectional study	Cluster sampling	334	12/2020	Saudi Arabia (Qassim)	nurses	2	Willing to vaccinate if a COVID vaccine was found	334	236	70.7			98	29.3
9	Assessment of health awareness and knowledge toward SARS-CoV-2 and COVID-19 vaccines among residents of Makkah, Saudi Arabia	Alrefaei et al., 2022	12	Clinical Epidemiology and Global Health	To assess the Public’s level of health awareness and knowledge toward SARS-CoV-2 and COVID-19 vaccines among residents of Makkah, Saudi Arabia.	Cross-sectional study	Convenience sampling	600	2/2021	Saudi Arabia (Makkah)	adults	1	Will you take the emerging coronavirus vaccine? (If you have had the vaccine, please answer "Yes"): Yes/No	600	233	38.8	167	27.8	200	33.3
15	Mandate or Not Mandate: Knowledge, Attitudes, and Practices of Italian Occupational Physicians towards SARS-CoV-2 Immunization at the Beginning of Vaccination Campaign	Riccò et al., 2021	8	Vaccines (Basel)	The main goal of this study was to characterize the acceptance of SARS-CoV-2 vaccines among Italian OPs via their respective knowledge (i.e., awareness of official recommendations), attitudes (i.e., propensity towards vaccinations), and practices (i.e., actual uptake of vaccinations), or KAP. Moreover, we assessed their willingness to pay for receiving a SARS-CoV-2 vaccine, the attitudes of sampl…	Cross-sectional study	Convenience sampling	166	1/2021	Italy	Occupational physicians	2	acceptance of any COVID-19 vaccines	166	150	90.4			16	9.6
18	Young African Americans’ Communication with Family Members About COVID-19: Impact on Vaccination Intention and Implications for Health Communication Interventions	Francis, Mason, and Occa., 2021	6	Journal of Racial and Ethnic Health Disparities	This study examined the association between family communication about the COVID-19 vaccine and vaccination intention.	Cross-sectional study	Convenience sampling	312	7/2020	USA	Black/African Americans aged 18–30 years old	7	“I intend to get the coronavirus vaccine if a vaccine becomes available,” and asked to respond (0 = No; 1 = Yes)	312	171	54.8			141	45.2
21	Attitudes towards the COVID-19 Vaccine and Willingness to Get Vaccinated among Healthcare Workers in French Guiana: The Influence of Geographical Origin	Vignier et al., 2021	6	Vaccines	This study aimed to estimate the willingness to be vaccinated and the socio-demographic and motivational correlates among Health Care Workers (HCWs) in French Guiana.	Cross-sectional study	purposive sampling	579	2/2021	French Guiana	Health care workers	2	Will you get vaccination to against COVID-19? Likely (Done)/Indecisive/Unlikely (Not)	579	373	64.42	65	11.23	141	24.35
22	Acceptance of childhood and adolescent vaccination against COVID-19 in France: a national cross-sectional study in May 2021	Verger et al., 2021	12	Human Vaccines & Immunotherapeutics	This article seeks to (i) describe their acceptance of this vaccine for children and adolescents; and (ii) explore its determinants according to the age range considered.	Cross-sectional study	Quota sampling	2533	5/2021	France	adults	1	Intention or history of COVID-19 vaccination of participants: Already vaccinated/Yes/No	2533	1926	76			607	24
									5/2021	France	child<6	6	Favorable to vaccination against COVID-19 of children<6? Yes/No	2533	783	30.9			1750	69.1
									5/2021	France	child 6-11	6	Favorable to vaccination against COVID-19 of children 6-11? Yes/No	2533	1224	48.3			1309	51.7
									5/2021	France	adolescents	6	Favorable to vaccination against COVID-19 of adolescents 12-17? Yes/No	2533	1588	62.7			945	37.3
23	Parents’ intentions and perceptions about COVID-19 vaccination for their children: results from a national survey	Szilagyi et al., 2021	10	Pediatrics	Assess the degree to which US parents are likely to have their children get coronavirus disease 2019 (COVID-19) vaccines and identify parental concerns about the vaccines.	Cross-sectional study	Multistage sampling	1745	2/2021	USA	parent of children	6	“How likely are you to get [child’s name] vaccinated for coronavirus once a vaccine is available for children?” (very likely, somewhat likely, somewhat unlikely, very unlikely, or unsure).	3759	1740	46.3	447	11.9	1568	41.7
24	A nationwide survey of the potential acceptance and determinants of COVID-19 vaccines in Ghana	Lamptey et al., 2021	3	Clin Exp Vaccine Res	This preliminary study aims to analyses these factors that could impact the choice of the vaccine in Ghana.	Cross-sectional study	Convenience sampling	1000	11/2020	Ghana	adults	1	“If vaccine against COVID-19 is available, I will take it.”(Yes/No)	1000	541	54.1			459	45.9	332	201	60.5	668	340	50.9				816	466	57.1
29	Assessment of the relationship between COVID-19 risk perception and vaccine acceptance: a cross-sectional study in Jordan	Nusair et al., 2022	1	Human Vaccines & Immunotherapeutics	This study aimed to investigate the factors impacting the rates of COVID-19 vaccine acceptance in Jordan, in addition to examining the relationship between COVID-19 risk perception and vaccine acceptance among the Jordanian population.	Cross-sectional study	Convenience sampling	3121	12/2020	Jordan	adults	1	/	3121	2268	72.3			853	27.3	817	618	75.6	2304	1650	71.6				2093	1594	76.2	376	242	64.4													717	536
30	2019 Novel Coronavirus Vaccination Among Medical Students	Peterson et al., 2021	12	Journal of Primary Care & Community Health	This study intends to determine both the COVID-19 vaccination rate among medical students and their attitudes toward vaccination and reasons for vaccine hesitancy.	Cross-sectional study	Purposive sampling	234	7/2021	USA (Texas)	medical students in Texas Tech University	5
31	Acceptance of coronavirus disease 2019 vaccination by cancer patients in Cyprus: A cross-sectional study	Roupa et al., 2021	9	Journal of Oncology Pharmacy Practice	Governing factors directing one’s decision to be vaccinated against severe acute respiratory syndrome coronavirus 2, however, are currently unknown and the present study aims at researching these factors within the population of cancer patients.	Cross-sectional study	Convenience sampling	211	2/2021	Cyprus	cancer patients	3	Do you want to get COVID-19 vaccinated? Yes/No/Not sure	211	78	37	63	29.9	68	32.2
38	National survey of attitudes towards and intentions to vaccinate against COVID-19: implications for communications	Stead et al., 2021	10	BMJ Open	To examine public views on COVID-19 vaccination and consider the implications for communications and targeted support.	Cross-sectional study	Probability sampling	4978	1/2021	UK	adults	1	Participants who had been offered but not yet had the vaccine were then asked: (1) ‘Do you intend to have that vaccine?’ (yes/no/not sure). Participants who had not yet been offered the vaccine were asked: (2) ‘Would you accept the vaccine for yourself if it is offered to you?’ (yes/no/not sure).	4978	4137	83.1	502	10.1	340	6.8
42	SARS-COV-2 vaccine acceptance in patients with rheumatic diseases: a cross-sectional study	Ko et al., 2021	8	Human Vaccines & Immunotherapeutics	We aimed to assess the acceptance of the SARS-COV-2 vaccination in Australian RMD patients, the factors contributing to vaccine acceptance, and the willingness to withhold immunomodulatory therapies to improve vaccine response. We also assessed the impact of the Australian Rheumatology Association’s SARS-COV-2 Vaccine Patient Information Sheet on vaccine acceptance.	Cross-sectional study	Purposive sampling	641	2/2021	Australia	patients with rheumatic diseases	3	Do you plan to have the COVID-19 vaccine when it is available? Yes/Undecided/No/Prefer not to say	641	417	65.1
49	SARS-CoV-2 Vaccine Willingness among Pregnant and Breastfeeding Women during the First Pandemic Wave: A Cross-Sectional Study in Switzerland	Stuckelberger et al., 2021	6	Viruses	In a cross-sectional survey during the first wave of the pandemic, we investi_x0002_gated COVID-19 vaccine willingness among Swiss pregnant and breastfeeding women if a vaccine was available, as well as the factors contributing to their acceptance or hesitancy.	Cross-sectional study	Convenience sampling	1551	6/2020	Switzerland	pregnant and breastfeeding women	4	COVID-19 vaccine willingness of pregnant and breastfeeding women if a vaccine had been available was evaluated through participants’ graded answers: “fully agree”, “rather agree”, “rather disagree”, or “fully disagree”.	1551	553	35.7			998	64.3
50	Prevalence and Factors Associated with Parents' Non-Intention to Vaccinate Their Children and Adolescents against COVID-19 in Latin America and the Caribbean	Urrunaga-Pastor et al., 2021	11	Vaccines	We aimed to estimate the prevalence and factors associated with parents’ non-intention to vaccinate their children and adolescents against COVID-19 in Latin America and the Caribbean (LAC).	Cross-sectional study	Stratified random sampling	227740	6/2021	20 Latin America and the Caribbean countries	parents who >18 years old	6	Will you choose to get a COVID-19 vaccine for your child or children when they are eligible? yes, definitely; yes, probably; no, probably not; and no, definitely not.								87385	81164	91.6	140355	131380	92.6				85413	78835	92.3	55458	52301	93.8													123557	114756
									6/2021	Argentina	parents who >18 years old	6	Will you choose to get a COVID-20 vaccine for your child or children when they are eligible? yes, definitely; yes, probably; no, probably not; and no, definitely not.	21252	19402	90.5			1850	9.5
									6/2021	Bolivia	parents who >18 years old	6	Will you choose to get a COVID-21 vaccine for your child or children when they are eligible? yes, definitely; yes, probably; no, probably not; and no, definitely not.	4734	4169	86.2			565	13.8
									6/2021	Brazil	parents who >18 years old	6	Will you choose to get a COVID-22 vaccine for your child or children when they are eligible? yes, definitely; yes, probably; no, probably not; and no, definitely not.	83513	79104	93.9			4409	6.1
									6/2021	Chile	parents who >18 years old	6	Will you choose to get a COVID-23 vaccine for your child or children when they are eligible? yes, definitely; yes, probably; no, probably not; and no, definitely not.	8775	8159	92.4			616	7.6
									6/2021	Colombia	parents who >18 years old	6	Will you choose to get a COVID-24 vaccine for your child or children when they are eligible? yes, definitely; yes, probably; no, probably not; and no, definitely not.	16885	15409	90.6			1476	9.4
									6/2021	Costa Rica	parents who >18 years old	6	Will you choose to get a COVID-25 vaccine for your child or children when they are eligible? yes, definitely; yes, probably; no, probably not; and no, definitely not.	3515	3295	92.6			220	7.4
									6/2021	Dominican Republic	parents who >18 years old	6	Will you choose to get a COVID-26 vaccine for your child or children when they are eligible? yes, definitely; yes, probably; no, probably not; and no, definitely not.	2940	2682	90.6			258	9.4
									6/2021	Ecuador	parents who >18 years old	6	Will you choose to get a COVID-27 vaccine for your child or children when they are eligible? yes, definitely; yes, probably; no, probably not; and no, definitely not.	6541	6027	90.6			514	9.4
									6/2021	El Salvador	parents who >18 years old	6	Will you choose to get a COVID-28 vaccine for your child or children when they are eligible? yes, definitely; yes, probably; no, probably not; and no, definitely not.	2776	2596	93.2			180	6.8
									6/2021	Guatemala	parents who >18 years old	6	Will you choose to get a COVID-29 vaccine for your child or children when they are eligible? yes, definitely; yes, probably; no, probably not; and no, definitely not.	3889	3486	89			403	11
									6/2021	Haiti	parents who >18 years old	6	Will you choose to get a COVID-30 vaccine for your child or children when they are eligible? yes, definitely; yes, probably; no, probably not; and no, definitely not.	286	144	50			142	50
									6/2021	Honduras	parents who >18 years old	6	Will you choose to get a COVID-31 vaccine for your child or children when they are eligible? yes, definitely; yes, probably; no, probably not; and no, definitely not.	2128	1997	94.1			131	5.9
									6/2021	Mexico	parents who >18 years old	6	Will you choose to get a COVID-32 vaccine for your child or children when they are eligible? yes, definitely; yes, probably; no, probably not; and no, definitely not.	45950	43750	94.6			2200	5.4
									6/2021	Nicaragua	parents who >18 years old	6	Will you choose to get a COVID-33 vaccine for your child or children when they are eligible? yes, definitely; yes, probably; no, probably not; and no, definitely not.	1703	1486	87.2			217	12.8
									6/2021	Panama	parents who >18 years old	6	Will you choose to get a COVID-34 vaccine for your child or children when they are eligible? yes, definitely; yes, probably; no, probably not; and no, definitely not.	1270	1113	86.3			157	13.7
									6/2021	Paraguay	parents who >18 years old	6	Will you choose to get a COVID-35 vaccine for your child or children when they are eligible? yes, definitely; yes, probably; no, probably not; and no, definitely not.	2502	2305	91			197	10
									6/2021	Peru	parents who >18 years old	6	Will you choose to get a COVID-36 vaccine for your child or children when they are eligible? yes, definitely; yes, probably; no, probably not; and no, definitely not.	8089	7558	92.7			531	7.3
									6/2021	USA (Puerto Rico)	parents who >18 years old	6	Will you choose to get a COVID-37 vaccine for your child or children when they are eligible? yes, definitely; yes, probably; no, probably not; and no, definitely not.	1852	1694	92			158	8
									6/2021	Uruguay	parents who >18 years old	6	Will you choose to get a COVID-38 vaccine for your child or children when they are eligible? yes, definitely; yes, probably; no, probably not; and no, definitely not.	3338	2941	87.1			397	12.9
									6/2021	Venezuela	parents who >18 years old	6	Will you choose to get a COVID-39 vaccine for your child or children when they are eligible? yes, definitely; yes, probably; no, probably not; and no, definitely not.	5820	5227	89.6			593	10.4
69	The associations of geographic location and perceived risk of infection with the intentions to get vaccinated against COVID-19 in China	Li et al., 2021	8	Expert Review of Vaccines	This study aims to examine whether the geographic location and the personally perceived risk of infection are associated with intentions to get vaccinated against COVID-19 in China.	Cross-sectional study	Multistage sampling	7261	11/2020	China	adults	1	Respondents who chose ‘yes’ to the question ‘If a COVID-19 vaccine is successfully developed and approved for listing in the future, would you accept vaccination?’ were classified into the ‘intend to get vaccinated’ group, while those who chose ‘no’ or ‘unsure’ were assigned to the ‘not intend to get vaccinated or not sure’ group.	7261	5965	82.2
77	Willingness to Receive COVID-19 Vaccination Among People Living With HIV and AIDS in China: Nationwide Cross-sectional Online Survey	Huang et al., 2021	10	JMIR PUBLIC HEALTH AND SURVEILLANCE	The aim of this study was to investigate willingness to receive COVID-19 vaccination among a national sample of PLWHA in China.	Cross-sectional study	Snowball sampling	2740	1/2021	China	individuals aged 18 to 65 years who have been diagnosed with HIV or AIDS	3
81	Multilevel Determinants of COVID-19 Vaccine Uptake Among South Asian Ethnic Minorities in Hong Kong: Cross-sectional Web-Based Survey	Singh et al., 2021	11	JMIR PUBLIC HEALTH AND SURVEILLANCE	This study investigated the prevalence of COVID-19 vaccine uptake among a sample of South Asians in Hong Kong. We examined the effects of sociodemographic data and factors at individual level (perceptions), interpersonal level (information exposure on social media), and sociostructural level (cultural) based on the socioecological model.	Cross-sectional study	Snowball sampling	245	5/2021	China (Hong Kong)	South Asian adults	7
84	Which older Brazilians will accept a COVID-19 vaccine? Cross-sectional evidence from the Brazilian Longitudinal Study of Aging (ELSI-Brazil)	Macinko et al., 2021	12	BMJ Open	we present findings from this first nationally representative survey on factors affecting the COVID-19 vaccine intentions among older Brazilian adults.	Cross-sectional study	Clustered-stratified sampling	6584	8/2020	Brazil	50 years old Brazilians	7	‘When the vaccine for COVID-19 is released, do you intend to get it?’. Responses were categorised as ‘yes’, ‘no’ and ‘don’t know/unsure’	6584	4675	71	803	12.2	1113	16.9
88	Acceptance, refusal, and hesitancy of Covid-19 vaccination in Mexico Ensanut 2020 Covid-19	Carnalla et al., 2021	9	Salud Publica Mex	To estimate the willingness to vaccinate against Covid-19 (acceptance) in the Mexican population and to iden- tify socioeconomic factors associated with vaccine hesitancy and refusal.	Cross-sectional study	Clustered-stratified sampling	10796	9/2020	Mexico	residents	1	“Would you be willing to receive the Covid-19 vaccine once the vaccine is available?” with potential response options: “yes”, “no”, and “Do not know or did not answer” (hesitancy).	10796	6726	62.3	1026	9.5	3044	28.2	4562	2952	64.7	6234	3734	59.9				3374	2193	65	3173	1938	61.1	2048	1104	53.9										8823	5231
94	Public willingness to receive COVID-19 vaccine in Saudi Arabia	Alamri et al., 2021	/	World Family Medicine	To assess the intention to take COVID-19 vaccines among adults in Saudi Arabia, and to explore determinants of this intention and causes of refusal of COVID-19 vaccines.	Cross-sectional study	Convenience sampling	1345	11/2020	Saudi Arabia	adults	1	Regarding vaccination intension, respondents were asked whether they will agree to get vaccinated against the COVID-19 (yes, no and not sure)	1345	648	48.2	250	18.6	447	33.2	744	344	46.2	601	304	50.6				766	354	46.2	164	81	49.4													300	160
1	Determinants of COVID-19 vaccine hesitancy among health care workers in Amhara region referral hospitals, Northwest Ethiopia: a cross-sectional study	Aemro et al., 2021	10	Epidemiol Infect	assess the magnitude and associated factors of coronavirus disease-19 (COVID-19) vaccine hesitancy among healthcare workers (HCWs) in Amhara regional referral hospitals.	Cross-sectional study	Stratified sampling	440	5/2021	Ethiopia	healthcare workers 12-17	2	/	418	226	54.1
2	Factors Affecting COVID-19 Vaccination among the General Population in Saudi Arabia	Al-Mansour et al., 2021	9	Healthcare (Basel)	investigate the factors affecting COVID-19 vaccine refusal and hesitancy among the general population in Saudi Arabia	Cross-sectional study	Snowball sampling	1935	3/2021	Saudi Arabia	General Population age ≥18	1	“Do you intend to receive the COVID-19 vaccine?”, and the responses were “I have received the vaccine”, “I intend to receive the vaccine”, “I do not intend to receive the vaccine”, and “not sure”	1935	1341	69.3	410	21.2	184	9.5
4	COVID-19 Vaccine Hesitancy and Uptake among Nursing Staff during an Active Vaccine Rollout	Baniak et al., 2021	8	Vaccines (Basel)	evaluate COVID-19 vaccine hesitancy and uptake of nursing staff during one of the first COVID-19 vaccine rollouts in the United States	Cross-sectional study	Purposive sampling	276	2/2021	USA (Pennsylvania)	nursing staff	2	Are you willing to receive the COVID-19 vaccination?“yes, during the initial rollout” (i.e., willing), “yes, but choose to delay timing of injection” (i.e., hesitant), and “no” (i.e., unwilling).	276	257	93.1			14	5.1
5	COVID-19 Vaccine Hesitancy in Patients on Dialysis in Italy and France	Blanchi et al., 2021	9	Kidney Int Rep	determine hesitancy rates and factors associated with hesitancy toward COVID-19 vaccination in HDP	Cross-sectional study	Convenience sampling	417	2/2021	Italy and France	Patients on Dialysis	3	Are you willing to be vaccinated against? Yes/No/I don't know	417	338	81.1	32	7.7	47	11.3
6	COVID-19 Vaccine Uptake among Younger Women in Rural Australia	Carter et al., 2021	12	Vaccines (Basel)	examine the factors affecting vaccine uptake for women living in rural and regional areas of Australia aged between 30–44	Cross-sectional study	Convenience sampling and snowball sampling	90	6/2021	Australia	younger rural women	7	Vaccination intention was measured on a 3-point Likert scale of Yes, Uncertain and No	79	44	55.7	19	24.1	16	20.2
8	COVID-19 Vaccine Hesitancy in Patients with Inflammatory Bowel Disease	Clarke et al., 2022	12	Digestive Diseases & Sciences	evaluate the extent of and factors associated with COVID-19 vaccine hesitancy in patients with IBD receiving care at our tertiary hospital multidisciplinary IBD center	Cross-sectional study	Convenience sampling	239	3/2021	USA	patients with inflammatory bowel disease (IBD)	3	How likely are you to take COVID19 vaccine when offered? I will definitely take a COVID-19 vaccine; I am somewhat likely to take a COVID-19 vaccine; I am undecided; I am somewhat likely to refuse a COVID-19 vaccine; I will definitely refuse a COVID-19 vaccine	239	154	64.4
9	Determinants of COVID-19 Vaccine Hesitancy: A Cross-Sectional Study on a Mexican Population Using an Online Questionnaire (COV-AHQ)	Delgado-Gallegos et al., 2021	11	Front Public Health	understand the levels of acceptance of vaccination against COVID-19 in Mexico and how different variables affect the perception of this event	Cross-sectional study	Convenience sampling	1481	1/2021	Mexico	general population	1	Are you willing to get the COVID-19 vaccine? Yes/No/No answer	1448	1328	91.7			120	8.3
10	Factors that influence Puerto Rican's intention to get the COVID-19 vaccine	Dobbs et al., 2022	1	Explor Res Clin Soc Pharm	examine factors that influence Puerto Rican's intentions to get the COVID-19 Vaccine	Cross-sectional study	Convenience sampling	173	2/2021	USA (Puerto Rico)	general population age ≥18	1	Do you plan to receive the coronavirus vaccine when it is available to you? Yes definitely/Yes possibly/I don't know/No possibly/Definitely not	173	148	85.5	10	5.8	15	8.7
11	Determinants of Vaccine Acceptance against COVID-19 in China: Perspectives on Knowledge and DrVac-COVID19S Scale	Dong et al., 2021	10	Int J Environ Res Public Health	determine the knowledge and attitudes regarding COVID-19 and assesse the acceptance of the COVID-19 vaccine among the Chinese population	Cross-sectional study	Snowball sampling	1910	6/2021	China	general population age ≥18	1	Attitude of Being Vaccinated Willingness Refusa Hesitation	1910	1792	93.8	67	3.5	51	2.7	713	670	94	1199	1122	93.6				423	407	96.2	806	759	94.2	83	50	60.2										578	516
12	Factors Influencing Decision Making Regarding the Acceptance of the COVID-19 Vaccination in Egypt: A Cross-Sectional Study in an Urban, Well-Educated Sample	Elsayed et al., 2021	12	Vaccines (Basel)	assess the COVID-19 vaccine acceptance among an Egyptian sample, highlight the factors that may influence the decision to be vaccinated against COVID-19 and raise more attention to the importance of identifying such factors	Cross-sectional study	Snowball sampling	968	3/2021	Egypt	general population aged 18 to 65 years	1	I would like to accept vaccination if the COVID-19 vaccine is successfully developed and approved for listing in the future. Yes/No	968	786	81.2			182	18.8
13	Factors Associated with Healthcare Workers' (HCWs) Acceptance of COVID-19 Vaccinations and Indications of a Role Model towards Population Vaccinations from a Cross-Sectional Survey in Greece, May 2021	Fotiadis et al., 2021	10	Int J Environ Res Public Health	examine COVID-19 vaccine acceptance by HCWs in Greece and identify determinants related to vaccine hesitancy	Cross-sectional study	Stratified sampling	1456	5/2021	Greece	healthcare workers	2	Have you been or will you be vaccinated with any of the vaccines against the SARS-CoV-2 virus which causes COVID-19, which have received the necessary approvals from the European Medicines Agency and the National Medicines Agency? Yes/No	1456	1132	77.7			324	22.3
14	Factors associated with vaccine intention in adults living in England who either did not want or had not yet decided to be vaccinated against COVID-19	Goffe et al., 2021	10	Human Vaccines & Immunotherapeutics	identify those factors associated with COVID-19 vaccine intention (CVI) in adults living in England who did not want, had yet to consider, or were not sure whether to be vaccinated, specifically sampling those deemed either high priority for a vaccine or high risk of severe illness or death with COVID-19.	Cross-sectional study	Purposive sampling	3039	10/2020	UK (England)	adults living in England	1	“Which of the following best describes your thoughts about getting vaccinated against coronavirus (COVID-19), once a vaccine is ready and is available to you?” where response options were: “I’ve not yet thought about getting vaccinated against coronavirus”; “I’m not yet sure about getting vaccinated against coronavirus, but will probably have a vaccine”; “I’m not yet sure about getting vaccinated…	3039	2162	71.1	407	13.4	470	15.5
15	Differences in COVID-19 Vaccine Acceptance, Hesitancy, and Confidence between Healthcare Workers and the General Population in Japan	Hara et al., 2021	11	Vaccines (Basel)	compare COVID-19 vaccine acceptance and hesitancy between the general population and healthcare workers in Japan	Cross-sectional study	Convenience sampling	6180	1/2021	Japan	general population	1	“When a vaccine for COVID-19 becomes available, I will get vaccinated.” A five-point Likert-type rating scale was used with the following range of choices: “strongly disagree, disagree, neither agree nor disagree, agree, and strongly agree.”	6180	3003	48.6	2095	33.9	1082	17.5
								1030	1/2021	Japan	healthcare workers	2	“When a vaccine for COVID-19 becomes available, I will get vaccinated.” A five-point Likert-type rating scale was used with the following range of choices: “strongly disagree, disagree, neither agree nor disagree, agree, and strongly agree.”	1030	477	46.3	371	36	182	17.7
16	Factors of parental COVID-19 vaccine hesitancy: A cross sectional study in Japan	Horiuchi et al., 2021	12	PLoS One	assess factors related to parental COVID-19 vaccine hesitancy	Cross-sectional study	Convenience sampling	1200	6/2021	Japan	parents of children aged 3–14 years	6	The primary outcome was parents’ intention to vaccinate their child. The parent answered “Yes” or “No” to the question asking whether they would like their child to receive a COVID-19 vaccination when it became available.	1200	776	64.7			424	35.3
								1200	6/2021	Japan	parents of children aged 3–14 years	1	Intention to vaccinate themselves	1200	885	73.8			315	26.3
17	Factors affecting intention to take COVID-19 vaccine among Pakistani University Students	Hossian et al., 2022	2	PLoS One	understand the intention to be vaccinated for COVID-19 among Pakistani university students	Cross-sectional study	Convenience sampling	2865	1/2021	Pakistan	university students	5	"When a coronavirus vaccination becomes available to you, are you going to take one?". Yes/No	2865	2076	72.5			789	27.5
18	COVID-19 Vaccine Uptake, Acceptance, and Hesitancy Among Persons With Mental Disorders During the Second Stage of China's Nationwide Vaccine Rollout	Huang et al., 2021	11	Front Med (Lausanne)	examine the uptake, acceptance, and hesitancy associated with COVID-19 vaccines among Chinese PwMDs during China’s nationwide vaccine rollout	Cross-sectional study	Purposive sampling	906	3/2021	China (Wuhan)	Persons with mental disorders	3	Are you willing to take a COVID-19 vaccine? Yes/No/Unsure	906	624	68.9	127	14	155	17.1
19	Factors Influencing COVID-19 Vaccination Intentions Among College Students: A Cross-Sectional Study in India	Jain et al., 2021	12	Front Public Health	ssess the intention to receive the COVID19 vaccine and predictors ofuptake among students in India	Cross-sectional study	Convenience sampling and snowball sampling	655	12/2020	India	College Students	5	Intention to receive COVID-19 vaccines Yes/No/Not sure	655	418	63.8
21	Factors Affecting Willingness to Receive COVID-19 Vaccine Among Adults: A Cross-sectional Study in Bangladesh	Kamal et al., 2021	10	Journal of Health Management	investigate the factors that influence willingness to receive the vaccine among Bangladeshi adults	Cross-sectional study	Convenience sampling and snowball sampling	1725	9/2020	Bangladesh	adults	1	Willingness to Receive the Vaccine	1725	1463	84.8			262	15.2	1011	854	84.5	714	609	85.3				1358	1131	83.3	121	110	90.9
22	COVID-19 Vaccine Hesitancy in Healthcare Personnel: A University Hospital Experience	Kara Esen et al., 2021	11	Vaccines (Basel)	determine the factors affecting COVID-19 vaccination status and reasons for vaccine hesitancy of healthcare personnel in our hospital	Cross-sectional study	Purposive sampling	3937	7/2021	Turkey	healthcare personnel in our hospital	2
25	Early COVID-19 Vaccination of Romanian Medical and Social Personnel	Manolescu et al., 2021	10	Vaccines	assesess the attitudes, knowledge, and opinion of medical and social personnel toward COVID-19 vaccines and vaccination and the influencing factors	Cross-sectional study	Purposive sampling	1021	5/2021	Romania	Medical and Social Personnel	2	If you have not been vaccinated yet, or complete the vaccination scheme would you like to do so? Yes/No	1021	833	81.6			188	18.4
27	COVID-19 Vaccine Willingness and Hesitancy Among Marshallese Pacific Islanders	McElfish et al., 2021	11	J Patient Exp	ocuments United States (US) Marshallese Pacific Islanders’: willingness to get the COVID-19 vaccine, willingness to participate in vaccine trials, and sociodemographic factors associated with willingness	Cross-sectional study	Convenience sampling	120	9/2020	USA (Marshallese Pacific Island)	Marshallese adults	1	‘If a vaccine for COVID-19 were available today, what is the likelihood that you would get vaccinated?’ Response options included: extremely likely, somewhat likely, unlikely, very unlikely, don't know/not sure, and prefer not to answer.	113	64	56.6	32	28.3	17	13.3
32	COVID-19 Vaccine Intention among Healthcare Workers in Saudi Arabia: A Cross-Sectional Survey	Noushad et al., 2021	7	Vaccines (Basel)	evaluate the intention of the HCWs in Saudi Arabia to take the COVID-19 vaccine and to indicate the determinants that may influence vaccine hesitancy in them	Cross-sectional study	Convenience sampling	674	2/2021	Saudi Arabia	Healthcare workers	2	I will get vaccinated with the COVID-19 vaccine. Strongly agree/Agree/Not sure/Disagree/Strongly disagree	674	432	64.1	180	26.7	62	9.2
33	Factors associated with Turkish pharmacists' intention to receive COVID-19 vaccine: an observational study	Okuyan et al., 2022	11	Int J Clin Pharm	determine the intention to receive COVID-19 vaccine and to identify the factors related to it based on the Health Belief Model framework among Turkish pharmacists	an observational study	Convenience sampling and snowball sampling	961	12/2020	Turkey	hospital and community pharmacists	2	Participants were asked to select one option among the following: “Yes, I am planning to receive COVID-19 vaccine in the next 30 days”, “Yes, I am planning to receive COVID-19 vaccine in the next 6 months”, “Yes, I am planning to receive COVID-19 vaccine; but I do not know when”, “No” and “Maybe”.	961	718	74.7	129	13.4	114	11.9
34	Factors associated with COVID-19 vaccine receipt at two integrated healthcare systems in New York City: a cross- sectional study of healthcare workers	Oliver et al., 2022	10	BMJ Open	examine the factors associated with COVID- 19 vaccine receipt among healthcare workers and the role of vaccine confidence in decisions to vaccinate, and to better understand concerns related to COVID- 19 vaccination	Cross-sectional study	Convenience sampling	1933	1/2021	USA (New York)	healthcare workers	2	When a COVID-19 vaccine is offered to me, I plan to: Get one as soon as possible; Delay getting it for few months; Never get one	1933	1775	91.8			158	8.2
35	COVID-19 Vaccine Uptake Among US Child Care Providers	Patel et al., 2021	11	Pediatrics	better characterize current vaccine uptake among child care providers	Cross-sectional study	Stratified sampling	20013	5/2021	USA	child care providers	7	Will you get COVID-19 vaccine in the future? absolutely certain/very likely/somewhat likely/not likely	20013	16169	80.8			3813	19.1
36	Factors Associated with a Lack of Willingness to Vaccinate against COVID-19 in Poland: A 2021 Nationwide Cross-Sectional Survey	Raciborski et al., 2021	9	Vaccines (Basel)	assess the factors associated with a lack of willingness to vaccinate against COVID-19 among adults in Poland three months after the introduction of mass vaccination against COVID-19 in Poland	Cross-sectional study	Random sampling	1131	4/2021	Poland	adult inhabitants of Poland aged 18–90 years	1	Would you like to be vaccinated against COVID 19? Definitely yes/Probably yes/Probably not/Definitely not/I am already vaccinated/Hard to say/Refusal to answer. Respondents who indicated negative attitudes towards COVID-19 vaccination by choosing the answers: “Definitely not” or “Rather not” were classified as those who declare lack of willingness to vaccinate against COVID-19.	1131					339	30
37	COVID-19 Vaccine Uptake and Associated Factors Among Health Professionals in Ethiopia	Rikitu Terefa et al., 2021	12	Infect Drug Resist	assess COVID-19 vaccine uptake and associated factors among health professionals in Ethiopia	Cross-sectional study	Snowball sampling	522	6/2021	Ethiopia	health professionals	2
38	The Current Status of Vaccine Uptake and the Impact of COVID-19 on Intention to Vaccination in Patients with COPD in Beijing	Song et al., 2021	12	Int J Chron Obstruct Pulmon Dis	investigate the rates of influenza, pneumococcal and COVID19 vaccination uptake in patients with COPD and to determine whether the COVID-19 pandemic and widespread vaccination against COVID-19 had any impact on the intention to accept influenza vaccines in these patients	Cross-sectional study	Purposive sampling	264	6/2021	China (Beijing)	outpatients with COPD	3
39	The Evaluation of Vaccine Hesitancy and Refusal for Childhood Vaccines and the COVID-19 Vaccine in Individuals Aged Between 18 and 25 Years	Soysal et al., 2021	11	Turkish Journal of Immunology	determine vaccine hesitancy and refusal for childhood vaccines and the Coronavirus disease-2019 (COVID-19) vaccine in individuals aged between 18 and 25 years and the affecting factors	descriptive study	Snowball sampling	1033	2/2021	Turkey	individuals aged between 18 and 25 years	7	The participants' thoughts on COVID-19 vaccination: considering getting vaccinated; considering refusing the vaccine; not sure about COVID-19 vaccine; never thout about it	1033	378	36.6	361	34.9	295	28.6
40	Factors Related to Caregiver Intentions to Vaccinate Their Children with Attention-Deficit/Hyperactivity Disorder against COVID-19 in Taiwan	Tsai et al., 2021	9	Vaccines (Basel)	examine the proportion of caregivers who were hesitant to vaccinate their children with attention-deficit/hyperactivity disorder (ADHD) against coronavirus disease 2019 (COVID-19) and the factors related to caregiver intentions to vaccinate their children against COVID-19	Cross-sectional study	Snowball sampling	161	3/2021	China (Taiwan)	caregivers of children with ADHD	7	When a COVID-19 vaccine becomes available, will you let your child be vaccinated? 1 = Definitely willing, 2 = if my doctor recommends it, I would let my child receive it, 3 = not sure, 4 = definitely not willing	161	101	62.7	41	25.5	19	11.8
41	Factors Effecting COVID-19 Vaccine Refusal and Hesitation After Initiation of National Vaccination Program in Turkey	Unal et al., 2021	8	Flora Infeksiyon Hastaliklari Ve Klinik Mikrobiyoloji Dergisi	identify factors associated with COVID-19 vaccine rejection and hesitation after initiation of the national vaccination program	Cross-sectional study	Snowball sampling	1546	2/2021	Turkey	general population age ≥18	1	First, participants were asked if they had a COVID-19 vaccine. The question “Are you considering getting vaccinated?” was asked to unvaccinated participants. Response options were “I accept the vaccine,” “I refuse the vaccine,” “I hesitate about the vaccine.”	1546	1249	80.8	137	8.9	140	9.1	561	450	80.2	985	819	83.1										119	110	92.4										158	105
42	COVID-19 Vaccine Hesitancy and Associated Factors among Diabetes Patients: A Cross-Sectional Survey in Changzhi, Shanxi, China	Wang et al., 2022	1	Vaccines (Basel)	determine the prevalence of SARS-CoV-2 vaccine hesitancy among diabetes patients	Cross-sectional study	Purposive sampling	528	6/2021	China (ShanXi)	among diabetes patients	3	willingness to receive a SARS-CoV-2 vaccine.(“Willing to be vaccinated”, “Unwilling to be vaccinated”, and “Unsure”)	528	255	48.3	159	30.1	114	21.6
43	Guardians' willingness to vaccinate their teenagers against COVID-19 in China: A national cross-sectional survey	Wu et al., 2022	2	Journal of Affective Disorders	investigate Chinese guardians’ willingness to vaccinate teenagers (WVT) against COVID-19	Cross-sectional study	Cluster sampling	16133	8/2021	China	children over 3 years old and under 18 years old	6	The question “Are you willing to vaccinate teenagers of COVID-19 vaccine?” was designed to capture WVT. The options are “Yes, definitely”, “Uncertain but inclined to yes”, “Uncertain but inclined to no”, “No, definitely not”	16133	13327	82.6	2709	16.8	97	0.6
									8/2021	China	guardians of children over 3 years old and under 18 years old	1	Guardians vaccination behavior: Has been vaccinated; Being vaccinated; ready to vaccine; Not sure whether to vaccinate; Don't plan to vaccinate vaccination behavior	16133	15734	97.5	326	2	73	0.5
44	Factors associated with the unwillingness of Jordanians, Palestinians and Syrians to be vaccinated against COVID-19	Zein et al., 2021	12	PLoS Neglected Tropical Diseases	assess intent to be vaccinated against COVID-19 and to identify predictors of and reasons among participants unwilling/hesitant to get vaccinated	Cross-sectional study	Random sampling	8619	12/2020	Jordan, West Bank, and Syria	adults residing in Jordan, West Bank, and Syria	1	“Would you get vaccinated for coronavirus once it gets available in your country?” followed by the response options ‘yes’, ‘no’, and ‘not sure’.	8619	2772	32.2	2258	26.2	3589	41.6	2635	621	23.6	5984	2151	46.3				4155	1805	43.4				96	29	36.7										1556	832
45	Factors affecting the public's knowledge about COVID-19 vaccines and the influence of knowledge on their decision to get vaccinated	Abu Hammour et al., 2022	1	J Am Pharm Assoc	assess the factors affecting the public's knowledge about coronavirus disease (COVID-19) vaccines and the influence of that knowledge on their decision to get vaccinated	Cross-sectional study	Convenience sampling	468	1/2021	Jordan	Jordanian adults	1	Are you willing to take COVID-19 vaccine? Yes/No	468	215	45.9			253	54.1
46	Factors influencing intent to receive COVID-19 vaccination among Black and White adults in the southeastern United States, October - December 2020	Cunningham-Erves et al., 2021	12	Human Vaccines & Immunotherapeutics	understand factors and attitudes influencing COVID-19 vaccination intent in Black and White adults in the US south	Cross-sectional study	Convenience sampling	4486	11/2020	USA	Black and White adults in the US south	7	“If a vaccine to prevent COVID-19 became available to you, how likely are you to choose to get the COVID-19 vaccination?” with options of “very unlikely,” “somewhat unlikely,” “neither unlikely nor likely,” “somewhat likely,” and “very likely.”	4486	2408	53.7	701	15.6	1377	30.7
48	General vaccination knowledge influences nurses' and midwives' COVID-19 vaccination intention in Cyprus: a nationwide cross-sectional study	Fakonti et al., 2022	1	Human Vaccines & Immunotherapeutics	investigate the association of nurses’ and midwives’ level of vaccination knowledge and the COVID-19 vaccine acceptance for themselves during the COVID-19 pandemic era in Cyprus	Cross-sectional study	Convenience sampling	437	12/2020	Cyprus	nurses and midwives	2	Intention to vaccinate Yes/No/I don't know	437	130	29.7
49	COVID-19 vaccine-taking hesitancy among Bangladeshi people: knowledge, perceptions and attitude perspective	Hossain et al., 2021	9	Human Vaccines & Immunotherapeutics	assess the vaccine-taking intention, ways to overcome the vaccine-taking reluctance among Bangladeshi people and explore their knowledge, perceptions, and attitude toward the COVID-19 vaccine	Cross-sectional study	Convenience sampling	1377	2/2021	Bangladesh	general population age ≥18	1	Respondents’ attitude toward the COVID-19 vaccine was measured through a 5-point Likert-type scale (Strongly disagree = 1, Disagree = 2, Not sure = 3, Agree = 4, Strongly agree = 5).	1377	630	45.8	485	35.3	261	19	780	315	40.4	597	273	45.7				663	263	39.7																569	157
50	Determinants of COVID-19 vaccine hesitancy among parents in Ho Chi Minh City, Vietnam	Huynh et al., 2022	2	Postgrad Med	assess determinants of COVID-19 vaccine hesitancy among parents in Ho Chi Minh City, Vietnam.	Cross-sectional study	Purposive sampling	1015	3/2021	Vietnam (Ho Chi Minh)	parents( at least one child aged 5–17 years.)	6	‘If a vaccine against COVID-19 is available for children, would you have your child vaccinated?’ Answers available were ‘yes,’ ‘no,’ ‘I don’t know’	1015	749	73.8
									3/2021	Vietnam (Ho Chi Minh)	parents( at least one child aged 5–17 years.)	1	COVID-19 vaccine intention of parents Yes/No	1015	789	77.7			226	22.3
51	Factors influencing the acceptability of COVID-19 vaccination: A cross-sectional study from Malaysia	Marzo et al., 2021	7	Vacunas	determine the acceptance, preferences, impact factors of future COVID-19 vaccines in Malaysia and the factors influencing the COVID-19 vaccination acceptance among vaccine demand and vaccine delay groups.	Cross-sectional study	Snowball sampling	1282	11/2020	Malaysia	Malaysian residents 18 years and above	1	Accept vaccination if the COVID-19 vaccine is successfully developed and approved for listing in the future Yes/No	1282	1231	96			51	4
52	Factors Associated with Intention to Receive COVID-19 Vaccine Among HIV Positive Patients Attending ART Clinic in Southwest Ethiopia	Mesfin et al., 2021	12	Patient Preference & Adherence	assess the determinant factors of intention to receive the COVID-19 vaccine among HIV-positive patients attending ART clinics in southern Ethiopia	Cross-sectional study	Purposive sampling	398	3/2021	Ethiopia	HIV-positive patients	3	intention to take the COVID-19 vaccine Yes/No	398	134	33.7			264	66.3
53	A Global Survey of COVID-19 Vaccine Acceptance Among Healthcare Workers	Noushad et al., 2021	2	Front Public Health	inform policymakers on factors affecting COVID-19 vaccine acceptance among healthcare workers (HCWs) in 12 countries, based on income index	Cross-sectional study	Convenience sampling	151	3/2021	Egypt	healthcare workers	2	I will get vaccinated with the COVID-19 vaccine Responses were rated on a six-point scale from 1 “strongly agree” to 5 “strongly disagree.”	151	61	40.4
								282	3/2021	India		2		282	215	76.2
								102	3/2021	Kenya		2		102	50	49
								206	3/2021	Nigeria		2		206	104	50.5
								453	3/2021	Pakistan		2		453	314	69.3
								143	3/2021	Sudan		2		143	81	56.6
								223	3/2021	Brazil		2		223	216	96.9
								131	3/2021	Jordan		2		131	69	52.7
								674	3/2021	KSA		2		674	431	63.9
								222	3/2021	Malaysia		2		222	217	97.7
								148	3/2021	Qatar		2		148	121	81.8
								228	3/2021	Turkey		2		228	159	69.7
54	Disparities in COVID-19 vaccine hesitancy among Los Angeles County adults after vaccine authorization	Saluja et al., 2021	9	Prev Med Rep	we examine income and racial/ethnic disparities in vaccine hesitancy as well as reasons behind this hesitancy in Los Angeles	Cross-sectional study	Quota sampling	1984	12/2020	USA (Los Angeles)	adults living in Los Angeles County	1	Would you be willing to get the COVID-19 once it is available? yes, definitely; yes, probably; no, probably not; no, definitely not	1984	1427	71.9			557	28.1																			396	326	82.3	298	246	82.5	339	196	57.8
55	Determinants of COVID-19 vaccine acceptance and hesitancy: a cross-sectional study in Saudi Arabia	Yahia et al., 2021	8	Human Vaccines & Immunotherapeutics	determine COVID-19 vaccine acceptance and hesitancy rates and investigated the factors that influence vaccine acceptance and hesitancy	Cross-sectional study	Convenience sampling and snowball sampling	531	2/2021	Saudi Arabia	general population age ≥18	1	Willingness to be vaccinated against COVID-19 Yes/No	531	328	61.8			203	38.2	317	206	65	214	118	55.1				209	145	69.4																97	61
56	Factors associated with COVID-19 vaccination acceptance among industrial workers in the post-vaccination era: a large-scale cross-sectional survey in China	Yin et al., 202	10	Human Vaccines & Immunotherapeutics	evaluate the potential acceptance of COVID-19 vaccine and influencing factors in industrial workers	Cross-sectional study	Convenience sampling	23940	3/2021	China (Shenzhen)	industrial workers	7	Would you like to be vaccinated against COVID-19? Yes; 2) No; 3) Not sure	23940	15811	66	4561	19.1	3965	16.6
57	COVID-19 vaccine uptake and hesitancy among HIV-infected men who have sex with men in mainland China: a cross-sectional survey	Zheng et al., 2021	12	Human Vaccines & Immunotherapeutics	understand the uptake of COVID-19 vaccine and factors associated with COVID-19 vaccine hesitancy among HIV-infected MSM in mainland China	Cross-sectional study	Convenience sampling	1295	2/2021	China	HIV-infected men who have sex with men (MSM)	3
58	Exploring the attitudes, concerns, and knowledge regarding COVID-19 vaccine by the parents of children with rheumatic disease: Cross-sectional online survey	Akgün et al., 2022	2	Vaccine	investigate the underlying causes of vaccine acceptance, hesitation, and refusal, as well as concerns about the acceptabil_x0002_ity of the COVID-19 vaccine by parents of children with rheumatic disease	Cross-sectional study	Convenience sampling	201	4/2021	Turkey	parents of children with rheumatic disease	7	Parents' vaccine acceptence for their children Acceptance/Refuse/Hesitancy	201	84	41.8	92	45.8	25	12.4
59	Determinants of Hesitancy Towards COVID-19 Vaccines in State of Kuwait: An Exploratory Internet-Based Survey	Al-Ayyadhi et al., 2021	12	Risk Manag Healthc Policy	understand the willingness of people in Kuwait to be vaccinated against COVID-19	Cross-sectional study	Snowball sampling	6943	1/2021	Kuwait	general population age ≥18	1	When COVID-19 vaccination is available, Are you When COVID-19 vaccination is available, Are you planning to get vaccinated against COVID-19? “No”, “Not sure”, “Yes”	6943	1780	25.6	1635	23.5	3528	50.8	2309	881	38.2	4634	899	19.4				3144	847	26.9																886	207
60	COVID-19 Vaccine Intent Among Health Care Professionals of Queen Elizabeth Hospital, Barbados	Krishnamurthy et al., 2021	12	J Multidiscip Healthc	examine the acceptability of COVID-19 vaccines among HCP at the Queen Elizabeth Hospital, Barbados.	Cross-sectional study	Purposive sampling	343	2/2021	Barbados	health care professionals (HCP)	2	“If a new COVID−19 vaccine becomes publicly available I intend/I do not intend ….” The options were as follows: (1) I intend to get it as soon as possible; (2) I intend to wait to see how it affects others before I get it; (3) I do not intend on getting it soon, but might sometime in the future; (4) I do not intend to ever get the vaccine.	343	189	55.1	130	37.9	24	7
61	Factors associated with COVID-19 Vaccine Hesitancy in Thai Seniors	Thanapluetiwong et al., 2021	11	Patient Prefer Adherence	evaluate factors associated with COVID-19 vaccine hesitancy among Thai seniors	Cross-sectional study	Purposive sampling	282	7/2021	Thailand	Patients aged ≥60 years	3	Participants were asked if they were hesitant to get a COVID-19 vaccine, which was defined as delay in acceptance or refusal of vaccination despite availability of vaccination services.	282	157	55.7
63	COVID-19 vaccine hesitancy in people with migratory backgrounds: a cross-sectional study among Turkish- and German-speaking citizens in Munich	Aktürk et al., 2021	12	BMC Infectious Diseases	investigate the knowledge, attitudes, behaviors, and COVID-19 vaccine hesitancy of people with migratory backgrounds among Turkish- and German-speaking patients in Munich	Cross-sectional study	Snowball sampling	420	2/2021	Germany (Munich)	people with migratory backgrounds	7	Will you get vaccinated against COVID-19? Yes/No/Not sure	420	197	46.9	137	32.6	77	18.3
64	Parental COVID-19 vaccine hesitancy for children: vulnerability in an urban hotspot	Alfieri et al., 2021	9	BMC Public Health	compare hesitancy toward a future COVID-19 vaccine for children of various sociodemographic groups in a major metropolitan area, and to understand how parents obtain information about COVID-19.	Cross-sectional study	Convenience sampling	1425	6/2020	USA	parents with children < 18 years	6	If a new vaccine against COVID-19 became available, how likely would you be to get your child vaccinated?” Respondent parents answered for their child, with responses of “very likely”, “somewhat likely”, “not likely”, and “I’m not sure”.	1425	955	67
65	COVID-19 vaccine uptake among health care workers in Ghana: a case for targeted vaccine deployment campaigns in the global south	Alhassan et al., 2021	11	Human Resources for Health	ascertain the correlates of HCWs likelihood of participating in a COVID‑19 vaccine trial and accepting the vaccine when given the opportunity.	Cross-sectional study	Convenience sampling	1605	10/2020	Ghana	health care workers	2	accept or uptake a COVID-19 vaccine when given the opportunity (yes = 1; no = 0)	747	524	70.15			223	29.85
66	Racial differences in institutional trust and COVID-19 vaccine hesitancy and refusal	Bagasra et al., 2021	11	BMC Public Health	examine racial differences in institutional trust and vaccine status among a nationally representative sample of adults in the United States.	Cross-sectional study	Probability sampling	2080	3/2021	USA	general population age ≥18	1	“Which of the following best describes your actions regarding the COVID-19 vaccine?” by choosing from the following options: I have already received at least one dose of a federally approved COVID-19 vaccine; I have scheduled an appointment to get a COVID-19 vaccine; I am planning to get a COVID-19 vaccine but do not yet have an appointment; I am not planning to get a COVID-19 vaccine; I have not…	2080	1529	73.5	402	19.3	519	25																			1564	1060	67.8	71	43	60.5	254	145	56.9
67	Understanding the determinants of COVID-19 vaccination intention and willingness to pay: findings from a population-based survey in Bangladesh	Banik et al., 2021	8	BMC Infectious Diseases	investigate the determinants of intention to receive a COVID-19 vaccine and willingness to pay (WTP) among people in Bangladesh.	Cross-sectional study	Convenience sampling	894	12/2020	Bangladesh	general population age ≥18	1	If a vaccine against COVID-19 infection was available, would you be willing to take it?” Response options included “definitely not,” “probably not,” “not sure,” “probably yes,” and “definitely yes.”	894	586	65.5	192	21.5	116	13	444	293	66	450	293	65.1				667	409	61.3																242	147
69	Attitude towards COVID 19 vaccines and vaccine hesitancy in urban and rural communities in Tamil Nadu, India - a community based survey	Danabal et al., 2021	9	BMC Health Services Research	understand the attitudes towards COVID 19 vaccines and hesitancy to accept it among urban and rural communities in Tamil Nadu, India	Cross-sectional study	Multistage random sampling	564	3/2021	India	urban and rural communities(≥18）	1	Do you plan to take the COVID 19 vaccine that is currently available in Tamil Nadu? definitely – probably – not sure – probably not – definitely not	564	363	64.4	29	5.1	172	30.5
70	Acceptance of SARS-CoV-2 vaccination among cancer patients in Portugal: attitudes and associated factors	de Sousa et al., 2022	2	Supportive Care in Cancer	evaluate the COVID-19 vaccine acceptance in cancer patients undergoing immunosuppressive therapy	Cross-sectional study	Convenience sampling	169	3/2021	Portugal	cancer patients(≥18）	3	/	169	142	84	24	14.2	3	1.8
72	Predictors of COVID-19 vaccine hesitancy among Egyptian healthcare workers: a cross-sectional study	El-Sokkary et al., 2021	8	BMC Infectious Diseases	identify the perceptions and attitudes of HCWs towards COVID-19 vaccines and determine predictive factors for willingness to receive the COVID-19 vaccine.	Cross-sectional study	Convenience sampling	308	1/2021	Egypt	healthcare workers	2	asked the participants to state their intention to undergo COVID19 vaccination on a three-point scale: “agree, neutral, or disagree”	308	80	26	129	41.9	99	32.1
73	Analysis of COVID-19 vaccine non-intent by essential vs non-essential worker, demographic, and socioeconomic status among 101,048 US adults	Elliott et al., 2021	10	PLoS ONE	reviewe vaccine likelihood and receptiveness to recommendation from a doctor or nurse survey responses from 101,048 adults (≥18 years old) presenting to 442 primary care clinics in 8 states and the District of Columbia	Cross-sectional study	Purposive and convenience sampling	118873	2/2021	USA	adult patients presenting to primary care clinics	3	Respondents rated their likelihood to accept vaccination using a five-point Likert scale (very unlikely, somewhat unlikely, uncertain, somewhat likely, and very likely).	118873	76698	64.5	18330	15.4	23845	20.1
78	Investigation of the relationships between perceived causes of COVID-19, attitudes towards vaccine and level of trust in information sources from the perspective of Infodemic: the case of Turkey	Karabela et al., 2021	6	BMC Public Health	investigate the relationships between individuals’ perceived causes of COVID-19, their attitudes towards vaccine and their levels of trust in information sources in terms of various descriptive characteristics	Cross-sectional study	Cluster sampling	1216	2/2021	Turkey	individuals over the age of 18	1	“Do you intend to get COVID-19 vaccine?” answered as “Yes”, “No”, “Undecided”.	1216	658	54.1	361	29.7	197	16.2
80	COVID19 vaccine intentions in South Africa: health communication strategy to address vaccine hesitancy	Kollamparambil et al., 2021	11	BMC Public Health	assess the level of COVID19 vaccine hesitancy in South Africa, identify the socio-economic patterns in vaccine hesitancy and highlight insights from the national survey that can inform the development of a COVID-19 vaccination acceptance communication campaign	Stratified sampling	Convenience sampling	5613	2/2021	South Africa	adults (≥18 years old)	1	If a vaccine for COVID-19 were available, I would get it? Strongly agree; Some what agree; Somewhat disagree; Strongly disagree; Don't know	5613	3985	71	337	6	1291	23
81	The Association of Social Factors and Health Insurance Coverage with COVID-19 Vaccinations and Hesitancy, July 2021	Ku, 2022	11	Journal of General Internal Medicine	assess social factors, including insurance coverage, that may affect COVID-19 vaccination as of June–July 2021 and vaccine hesitancy among those not yet vaccinated, and how these may affect racial equity in vaccinations	Cross-sectional study	Convenience sampling	38504	7/2021	USA	Adults 18 to 64	1	Once a vaccine to prevent COVID19 is available to you, would you: Definitely get…, Probably get…, Be unsure about getting…, Probably not get… or Definitely not get a vaccine.	38504	31567	82	2235	5.8	4702	12.2
83	Beliefs and barriers associated with COVID-19 vaccination among the general population in Saudi Arabia	Magadmi and Kamel, 2021	7	BMC Public Health	assess the beliefs and barriers associated with COVID-19 vaccination among the Saudi population	Cross-sectional study	Purposive sampling	3101	5/2020	Saudi Arabia	general population (≥18）	1	If the COVID-19 vaccine is available, are you planning to get it? Yes/No	3101	1386	44.7			1715	55.3	1294	626	48.4	1807	760	42.1				1171	589	50.3	1657	696	42	273	101	37										330	170
84	COVID-19 Vaccine Hesitancy and Emerging Variants: Evidence from Six Countries	Mangla et al., 2021	10	Behavioral Sciences	nvestigate the knowledge, attitudes, and resulting community practice(s) associated with the new COVID-19 variants and vaccines	Cross-sectional study	Convenience sampling	781	6/2021	Bangladesh, Colombia, India, Malaysia, Zimbabwe, and the USA	general population	1
85	Factors associated with the intention of Syrian adult population to accept COVID19 vaccination: a cross-sectional study	Mohamad et al., 2021	7	BMC Public Health	estimate the proportion of Syrian adult population intending to be vaccinated against COVID-19 and, principally, to assess the demographic and attitudinal factors associated with it in order to approach suitable solutions.	Cross-sectional study	Convenience sampling	3402	12/2020	Syria	adult general population,	1	Intention to get vaccinated when COVID-19 vaccine is available in Syria on a 5-level Likert scale: 1 (strongly disagree), 2 (disagree), 3 (undecided), 4 (agree), or 5 (strongly agree).	3402	1222	35.9					1219	563	46.2	2183	659	30.2				1670	686	41.1																585	187
87	Primary Source of Information About COVID-19 as a Determinant of Perception of COVID-19 Severity and Vaccine Uptake	Park et al., 2021	8	Journal of General Internal Medicine	examined how the source of COVID-19 information shapes perceptions ofCOVID-19 severity and the likelihood of COVID-19 vaccine uptake among Medicare beneficiaries.	Cross-sectional study	Convenience sampling	6478	10/2020	USA	Medicare beneficiaries	7	If a vaccine that protected you from coronavirus was available to everyone who wanted it, would you get it?” We categorized into two levels: yes (definitely or probably) or no (not sure, probably not, or definitely not).	6478	3989	61.6
88	Pregnant and breastfeeding women's attitudes and fears regarding the COVID-19 vaccination	Schaal et al., 2021	10	Archives of Gynecology & Obstetrics	explore the attitude to COVID-19 vaccination of pregnant and breastfeeding women in Germany	Cross-sectional study	Convenience sampling	1043	4/2021	Germany	pregnant women	4	whether they would take the vaccination if they would receive an offer for the COVID-19 vaccination Yes/Unsure/No	1043	165	15.8	294	28.2	584	56
								1296	4/2021	Germany	breastfeeding women	4	whether they would take the vaccination if they would receive an offer for the COVID-19 vaccination Yes/Unsure/No	1296	653	50.4	332	25.6	383	29.6
89	COVID-19 vaccination intention and behavior in a large, diverse, U.S. refugee population	Shaw et al., 2022	2	Vaccine	nderstand their knowledge, attitudes, and perceptions about COVID-19 severity and the benefits of vaccination, as well as the access barriers to vaccination they may experience	Cross-sectional study	Snowball sampling	244	1/2021	USA	refugee population	7	Will you receive COVID-19 vaccine if offered?	244	140	57.4	43	17.6	61	25
90	COVID-19 vaccine acceptance, hesitancy, and determinants among physicians in a university-based teaching hospital in Thailand	Sirikalyanpaiboon et al., 2021	11	BMC Infectious Diseases	assess acceptance rate and identify factors associated with vaccine hesitancy among Thai physicians	Cross-sectional study	Purposive sampling	705	4/2021	Thailand	physicians	2	We asked physicians if they were planning to receive the vaccine once it became available with response options including definitely yes, uncertain, and definitely no.	705	674	95.6
91	Women's views on accepting COVID-19 vaccination during and after pregnancy, and for their babies: a multi-methods study in the UK	Skirrow et al., 2022	1	BMC Pregnancy & Childbirth	investigate the views of pregnant women in the UK on the likely uptake of a future COVID-19 vaccine for themselves and their children	Cross-sectional study	Convenience sampling	1181	9/2020	UK	pregnant women aged 16 years or over	4	If a vaccine against coronavirus (COVID-19) becomes available, I would get vaccinated whilst pregnant Yes, definitely; Unsure but leaning towards yes; Unsure but leaning toward no; No, definitely not	1181	733	62.1			449	38
								1178	9/2020	UK	baby	6	If a vaccine against coronavirus (COVID-19) becomes available, I would vaccinate my baby	1178	823	69.9			355	30.1
92	A survey on COVID-19 vaccine acceptance and concern among Malaysians	Alwi et al., 2021	6	BMC Public Health	assess the concerns and acceptance rates regarding the COVID-19 vaccine among Malaysians	Cross-sectional study	Snowball sampling	1411	12/2020	Malaysia	Malaysian adults aged 18 years and above	1	Acceptance of the COVID-19 vaccine	1411	1175	83.3					525	435	82.9	886	740	83.5				915	790	86.3	414	333	80.4	82	52	63.4
93	Population preferences and attitudes towards COVID-19 vaccination: a cross-sectional study from Pakistan	Tahir et al., 2021	9	BMC Public Health	assess the Pakistani population’s attitude and preferences towards the Coronavirus disease 2019 (COVID-19) vaccine	Cross-sectional study	Convenience sampling	883	10/2020	Pakistan	general population	1	Do you plan to get COVID-19 vaccination, if it is available? Yes/No	883	625	70.8			258	29.2	491	345	70.3	392	280	71.4				435	310	71.3	31	18	58.1
95	Parental psychological distress and attitudes towards COVID-19 vaccination: A cross-sectional survey in Shenzhen, China	Xu et al., 2021	9	Journal of Affective Disorders	measure parental psychological distress, attitudes towards the COVID-19 vaccine, and to explore the potential associations.	Cross-sectional study	Convenience sampling	4748	12/2020	China (Shenzhen)	parents	1	At this moment, are you willing to receive COVID-19 vaccination for yourself? yes/no/uncertain	4748	3550	74.8	441	9.3	757	15.9	1138	920	80.8	3610	2630	72.9																						2746
									12/2020	China	children	6	Willing to receive vaccination for their children	4748	3451	72.7	318	6.7	979	20.6
98	Pre-pandemic cognitive function and COVID-19 vaccine hesitancy: cohort study	Batty et al., 2021	5	Brain, Behavior & Immunity	To evaluate the association between scores from an array of cognitive function tests and self reported vaccine hesitancy after the announcement of the successful testing of the first COVID-19 vaccine	Cross-sectional study	Clustered-stratified probability sample	11955	11/2020	UK	general population aged 16–95 years	1	How likely or unlikely would you be to take the vaccine?”. Possible responses were “Very likely”, “Likely”, “Unlikely” and “Very unlikely”.	11955	10113	82.8			1842	17.2				6692	5530	82.6
100	Trends, patterns and psychological influences on COVID-19 vaccination intention: Findings from a large prospective community cohort study in England and Wales (Virus Watch)	Byrne et al., 2021	10	Vaccine	(1) Examine how COVID-19 vaccination intention has changed over time, across different populations in England and Wales. (2) Investigate socio-demographic factors associated with cur rent vaccination intention in England and Wales.(3) Investigate how vaccine- and illness-related psychological factors (attitudes, beliefs and emotions) may influence vac cination intention and whether these factors …	Cohort study	Stratified sampling	20785	12/2020	UK	Adults	1	Would you accept a COVID-19 vaccine if offered? ‘Yes’, ‘No’, ‘Unsure’ and ‘Already had a COVID-19 vaccine’ (February survey only).	20785	18508	89	1814	8.7	463	2.2
								20590	2/2021	UK	Adults	1	Would you accept a COVID-19 vaccine if offered? ‘Yes’, ‘No’, ‘Unsure’ and ‘Already had a COVID-19 vaccine’ (February survey only).	20590	20120	97.7	288	1.4	182	0.9
102	Factors associated with COVID-19 vaccination intentions among adults in the deep South	Daniel et al., 2022	1	Vaccine	determine factors asso ciated with COVID-19 vaccine intentions in a population of adult Alabama residents	Cross-sectional study	Convenience sampling	3781	11/2020	USA (Alabama)	adult Alabama residents	1	When an FDA-approved vaccine for COVID-19 becomes available, will you get it? “Yes,” “No,” or, “Don’t know/Not sure”	3781	1676	44.3	1061	28.1	1044	27.6	1267	563	44.4	2470	1100	44.5				445	209	47				1049	568	54.1	3302	1526	46.2				198	47	23.7	422	126
104	COVID-19 Vaccine Acceptance among Health Care Workers in the Kingdom of Saudi Arabia	Elharake et al., 2021	7	International Journal of Infectious Diseases	assess COVID-19 vaccine acceptance among health care workers (HCWs)	Cross-sectional study	Purposive sampling	23582	11/2020	Saudi Arabia	health care workers (HCWs)	2	“If a vaccine for COVID-19 becomes available in your coun try and is recommended for you, will you take it? Yes/No/Don't know	23582	15299	64.9
105	"Poison" or "protection"? A mixed methods exploration of Australian parents' COVID-19 vaccination intentions	Evans et al., 2021	9	Journal of Psychosomatic Research	explore the reasons behind Australian parents' vaccine intentions for themselves and for their children.	Cross-sectional study	Convenience sampling	1094	1/2021	Australia	Parents of children aged 18 and under	1	whether they intended to vaccinate themselves against COVID-19 once it became available to them (“yes”, “no”, “uncertain”).	1094	703	64.3	289	26.4	102	9.3
									1/2021	Australia	children	6	whether they would vaccinate their children once the COVID-19 vaccination became available for children (“yes”, “no”, “uncertain”)	1094	528	48.3	415	38	151	13.8
106	Parental gender differences in attitudes and willingness to vaccinate against COVID-19	Goldman and Ceballo, 2022	1	Journal of Paediatrics & Child Health	evaluate possible predictors of willing ness to vaccinate against COVID-19 once a vaccine is available for children.	Cross-sectional study	Convenience sampling	2687	5/2020	6 countries	care giver per family	6	if they were planning to provide their child with a vaccine against COVID-19 once available	2627	1721	65.5
107	COVID-19 vaccine acceptance in South Asia: a multi-country study	Hawlader et al., 2022	9	International Journal of Infectious Diseases	understand belief, attitude and intention of the people in the South Asia region towards the vaccine	Cross-sectional study	Convenience sampling	18201	1/2021	Bangladesh	adult population (aged ≥18 years)	1	If a COVID-19 vaccine is avail able to you, are you willing to be vaccinated?(‘Yes’, ‘No and ‘Not Sure’)	7357	4785	65					4819	3102	64.37	2528	1682	66.53				2595	1587	61.16	944	681	72.14													4670	2807
									1/2021	India	adult population (aged ≥18 years)	1	If a COVID-19 vaccine is avail able to you, are you willing to be vaccinated?(‘Yes’, ‘No and ‘Not Sure’)	2891	1885	65.2					1725	1074	62.26	1166	811	70.77				1106	719	65.01	228	145	63.6													1560	833
									1/2021	Pakistan	adult population (aged ≥18 years)	1	If a COVID-19 vaccine is avail able to you, are you willing to be vaccinated?(‘Yes’, ‘No and ‘Not Sure’)	6384	4568	71.6					2084	1415	67.9	4300	3153	73.33																						1887	1309
									1/2021	Nepal	adult population (aged ≥18 years)	1	If a COVID-19 vaccine is avail able to you, are you willing to be vaccinated?(‘Yes’, ‘No and ‘Not Sure’)	1542	1142	74.1					825	597	72.36	717	545	76.01				495	353	71.31	155	112	72.26													911	685
108	SARS-CoV-2 Vaccination Hesitancy and Behaviors in a National Sample of People Living with HIV	Jaiswal et al., 2022	/	AIDS Patient Care & STDs	understand COVID-19 vaccination uptake of PLWH in the United States	Cross-sectional study	Convenience sampling	496	4/2021	USA	People Living with HIV	3	How likely are you to take the COVID-19 vaccination when it becomes available to you? Very likely; Likely; Unsure; Unlikely; Very unlikely	485	429	88.5	37	7.6	19	3.9
109	Characteristics and perceptions associated with COVID-19 vaccination hesitancy among pregnant and postpartum individuals: A cross-sectional study	Kiefer et al., 2022	10	BJOG: An International Journal of Obstetrics & Gynaecology	assess the frequency and associated characteristics of COVID- 19 vaccine hesitancy among pregnant and postpartum individuals	Cross-sectional study	Purposive sampling	456	3/2021	USA (Ohio)	Pregnant and postpartum individuals	4	/	456	244	53.5
110	Nurses’ mental health from early COVID‐19 pandemic to vaccination	Kim et al., 2021	12	Journal of Nursing Scholarship	explore the changes in nurses’ mental health from the early pandemic to the early vaccination period over a 1- year time span and examine vaccination and coping mech- anisms as predictors of nurses’ poor mental health and burnout.	Cross-sectional study	Convenience sampling	292	3/2021	USA	nurses	2
112	Sociodemographic predictors of COVID-19 vaccine acceptance: a nationwide US-based survey study	Mondal et al., 2021	7	Public Health (Elsevier)	determine the relative influence of sociodemographic predictors on COVID19 vaccine acceptance and understand the reasons behind vaccine refusal and compare COVID-19 vaccine acceptance with influenza vaccine uptake	Cross-sectional study	Snowball sampling	2978	9/2020	USA	general population	1	Would you like to get COVID-19 vaccine, If available? Yes/No	2978	2415	81.1			563	18.9	719	612	85.1	2215	1765	79.7				175	147	84				1054	926	87.9	2217	1611	72.66	129	118	91.47				354	247
116	Examining COVID-19 vaccine uptake and attitudes among 2SLGBTQ+ youth experiencing homelessness	Abramovich et al., 2022	1	BMJ Public Health	To address this, the objectives of this study were to explore this group’s COVID-19 vaccine attitudes, and facilitators and barriers impacting vaccine uptake.	Cross-sectional study	Snowball sampling	92	4/2021	Canada (the Great Toronto Area)	2SLGBTQ+ youth experiencing homelessness	7	Do you plan on receiving the COVID-19 vaccine? Yes or have already received it; No; Unsure	91	58	63.7	19	20.9	14	15.4
117	Predictors of nursing students' intention to receive COVID‐19 vaccination: A multi‐university study in Saudi Arabia	Alshehry et al., 2022	2	Journal of Advanced Nursing (John Wiley & Sons, Inc.)	This study examined the predictors of nursing students’ intention to vaccinate against COVID-19. The nursing students’ risk perceptions, anxiety, fears, VL, beliefs and attitudes towards the COVID-19 vac_x0002_cine were measured and included as the predictor variables of their intention to be vaccinated.	Cross-sectional study	Convenience sampling	1170	12/2020	Saudi Arabia	nursing students	5	‘Will you get vaccinated with the COVID-19 vaccine once it is available’? ‘yes’, ‘no’ and ‘not sure’.	1170	654	55.9	310	26.5	206	17.6
118	Factors influencing COVID-19 vaccination intention among overseas and domestic Chinese university students: a cross-sectional survey	Wang et al., 2021	10	Human Vaccines & Immunotherapeutics	This study aimed to explore the difference between overseas and domestic Chinese university students’ COVID-19 vaccination uptake intentions and influencing factors using the Health Belief Model.	Cross-sectional study	Snowball sampling	833	1/2021	China	college students	5	I intend to get COVID-19 vaccination “Yes” (strongly agree and agree) and “No” (strongly disagree, disagree, and neutral)	833	536	64.3
1	Prevalence and correlates of COVID-19 vaccine hesitancy in the general public in Iraqi Kurdistan: A cross-sectional study	Abdulah, 2021	8	Journal of Medical Virology	explore the prevalence and associated factors of the COVID-19 vaccine hesitancy in a sample of the general population in Iraqi Kurdistan.	Cross-sectional study	Convenience sampling	926	5/2021	Iraqi (Duhok)	individuals from various geographical areas of the Duhok governorate	1	Do you intend to receive the COVID-19 vaccine？ Yes/Not decided/No	926	586	63.3	17	1.8	476	51.4	617	398	64.5	309	188	60.8																						292	117
2	Impact of Local and Demographic Factors on Early COVID-19 Vaccine Hesitancy among Health Care Workers in New York City Public Hospitals	Afzal et al., 2022	2	Vaccines (Basel)	understand the attitudes and beliefs of healthcare professionals regarding the vaccines	Cross-sectional study	Convenience sampling	3759	2/2021	USA (New York)	Health Care Workers in New York City Public Hospitals	2
5	Perceptions of COVID-19 vaccines among osteopathic medical students (OMS)	Al Janabi et al., 2021	11	Int J Osteopath Med	To measure X students' perception of a new COVID-19 vaccine and the factors which drive their opinions	Cross-sectional study	Convenience sampling	197	1/2020	USA	osteopathic medical students	2	You would receive the new COVID-19 vaccine if it were available today: 1: Strongly Disagree; 2: Disagree; 3: Undecided/Neutral; 4: Agree; 5: Strongly Agree; 6: Prefer not to Answer.For the purposes of descriptive analysis, we classified respondents as either “in favor” if they indicated they agree or strongly agree that they would get a vaccine or “not in favor” if they indicated they strongly di…	192	88	45.8
6	National COVID-19 Vaccine Program and Parent's Perception to Vaccinate Their Children: A Cross-Sectional Study	Al-Khlaiwi et al., 2022	1	Vaccines (Basel)	evaluate parents’ perceptions of COVID-19 vaccination of children in Saudi Arabia	observational, cross-sectional questionnaire-based study	Convenience sampling	1304	/	Saudi Arabia	Saudi Arabian adult residents	6	I intend to give my children who are 5–12 years old the COVID-19 vaccine. Agree/I don't know/Disagree	1304	602	46.2	319	24.5	383	29.4
									/	Saudi Arabia	Saudi Arabian adult residents	1
7	Knowledge, Attitudes and Perception toward COVID-19 Vaccines among Adults in Jazan Province, Saudi Arabia	Alamer et al., 2021	11	Vaccines (Basel)	assess the community attitudes and perceptions toward COVID-19 vaccines in Jazan Province, Saudi Arabia	cross-sectional, retrospective study	Convenience sampling	655	7/2021	Saudi Arabia (Jazan)	Saudi Arabian adult residents	1
10	Perception of Heath Care Providers About COVID-19 and Its Vaccination in Saudi Arabia: Cross-Sectional Study	Alhofaian et al., 2021	8	Journal of Multidisciplinary Healthcare	The aim of this study was to assess the perception of health care providers about the COVID-19 and its vaccine in Saudi Arabia.	quantitative, cross-sectional and descriptive design	Convenience sampling	383	3/2021	Saudi Arabia	Heath Care Providers	2	A vaccine against COVID19 is available, would you be vaccinated? Yes/No	383	298	77.8			85	22.2
11	Parental coronavirus disease vaccine hesitancy for children in Bangladesh: a cross-sectional study	Ali et al., 2022	3	F1000Research	The goal of this study was to assess the prevalence of parental vaccine hesitancy and identify subgroups with higher odds of vaccine hesitancy.	Cross-sectional study	Random sampling	2633	10/2021	Bangladesh	parents of children aged <18 years	1	Have you received or plan to receive the COVID-19 vaccine? Yes/No	2633	1911	72.6			722	27.4
								2633	10/2021	Bangladesh	parents of children aged <18 years	6	“If a vaccine that would be effective against coronavirus disease among children was available, how likely are you to get your children vaccinated?” (response options: very likely, somewhat likely, not likely, and definitely not).	2633	1507	57.2			1126	42.8
12	Intention to get vaccinated against COVID-19 among the general population in France: Associated factors and gender disparities	Alleaume et al., 2021	7	Human Vaccines & Immunotherapeutics	document attitudes of the general population toward a future vaccine against COVID-19	Cross-sectional study	Quota sampling	5018	4/2020	French	residents in French	1	If a vaccine against coronavirus were available, would you get vaccinated? Yes, certainly/Yes, probably/No, probably not/No, certainly not	5018	3814	76			1204	24	2389	1899	79.5	2629	1919	73
14	A mixed-methods study to assess COVID-19 vaccination acceptability among university students in the United Arab Emirates	Alzubaidi et al., 2021	9	Human Vaccines & Immunotherapeutics	investigate university students’ attitudes in the United Arab Emirates (UAE) toward the COVID-19 vaccination, determine the factors associated with vaccine hesitancy, and understand the underlying reasons	Cross-sectional study	Purposive sampling	669	2/2021	UAE	students from the University of Sharjah	5	Intention was measured with one item assessing students’ likelihood of getting the vaccine on an eleven-point scale from “extremely unlikely” to “extremely likely.” Students were grouped into three groups: vaccinated, unvaccinated with high intention to get the vaccine (low hesitancy group), and unvaccinated with low intention to get the vaccine (high hesitancy group).	669	456	68.2			213	31.8
16	Intention to get vaccinated against COVID-19 among nursing students: A cross-sectional survey	Zhou et al., 2021	12	Nurse Education Today	explore factors associated with COVID-19 vaccination intention among Chinese nursing students.	Cross-sectional study	Snowball sampling	1070	1/2021	China	nursing students	5	“When a coronavirus vaccination becomes available to you, how likely are you to receive one?” Responses were rated on an 11-point scale ranging from 0 (extremely unlikely) to 10 (extremely likely). The response options were divided into three categories: (1) very unlikely to get vaccinated (response of 0–2), (2) uncertain about getting vaccinated (response of 3–7), and (3) very likely to get vacc…	1070	555	51.9	464	43.4	51	4.8
18	Prevalence and Factors of the Performed or Scheduled COVID-19 Vaccination in a Chinese Adult General Population in Hong Kong	Yu et al., 2021	8	Vaccines (Basel)	the prevalence and associated factors of performance or being scheduled to perform at least one dose of COVID-19 vaccination (PSCV) in a Chinese adult general population.	Cross-sectional study	Random sampling	500	5/2021	China(HongKong)	8–75 years in Hong Kong, China	1
19	Predictors of Intention to Vaccinate against COVID-19 in the General Public in Hong Kong: Findings from a Population-Based, Cross-Sectional Survey	Yan et al., 2021	7	Vaccines (Basel)	explored the rate of vaccination intention and identified its predictors using the health belief model (HBM) in the general population in Hong Kong during the pandemic.	Cross-sectional study	Multistage sampling	1255	1/2021	China(HongKong)	18 years old or above Hong Kong residents	1	Participants were asked to rate the item (“When COVID-19 vaccines are available, I will definitely get the vaccination”) against a 5-point Likert scale, from “1” (strongly disagree) to “5” (strongly agree). According to their responses, participants were classified into one of the three groups: (a) those who intended to vaccinate (giving response 4/5), (b) those who were undecided (giving respons…	1255	527	42	395	31.5	333	26.5	598	277	46.3	657	251	38.2				294	84	28.6																967	444
23	Kidney transplant recipients' attitudes toward COVID-19 vaccination and barriers and enablers to vaccine acceptance	Tharmaraj et al., 2022	10	Transplant Infectious Disease	To identify barriers and enablers to COVID-19 vaccination in renal transplant recipients who are undecided about vaccination.	Cross-sectional study	Convenience sampling	473	3/2021	Australia (Victoria)	adult kidney transplant recipients	3	Participants were categorized into three groups by intention to receive vaccination: yes (planning to have vaccination), undecided (unsure if will have vaccination), and no (planning not to have vaccination).	473	346	73.2	105	22.2	22	4.7
24	Plans to Vaccinate Children for Coronavirus Disease 2019: A Survey of United States Parents	Teasdale et al., 2021	7	Journal of prdiatrics	to vaccinate their children	Cross-sectional study	Quota sampling	2074	3/2021	USA	English and Spanish speaking US parents and caregivers (“parents”)	6	“when a vaccine to prevent COVID-19 is approved for children, would you want your child to receive the vaccine,” with response options “yes,” “no,” and “unsure”	2074	1025	49.4	519	25	531	25.6
								2074	3/2021	USA	English and Spanish speaking US parents and caregivers (“parents”)	1	parents reported whether they had received or planned to get the COVID-19 vaccine themselves with response options including already received COVID-19 vaccination, plan to receive when available, unsure, will not get the vaccine, and prefer not to answer.	2020	1043	51.6	510	25.2	465	23
26	Perceptions towards COVID-19 Vaccines and Willingness to Vaccinate in Nepal	Subedi et al., 2021	9	Vaccines (Basel)	understand public perception towards COVID-19 vaccines and their willingness to get vaccinated in Nepal	Cross-sectional study	Convenience sampling	1196	8/2021	Nepal	Being a Nepalese citizen of age 18 years of above and residing within the country	1	Not vaccinated but willing to get vaccinated when available? Yes/No; have you vaccinated against COVID-19? yes/no	1196	1165	97.4			31	2.6
27	Motivation to COVID-19 Vaccination and Reasons for Hesitancy in Employees of a Czech Tertiary Care Hospital: A Cross-Sectional Survey	Štěpánek et al., 2021	9	Vaccines (Basel)	To increase vaccination coverage among HCWs	Cross-sectional study	Multistage sampling	4553	2/2021	Czech Republic	all employees of University Hospital Olomouc	2
29	Physicians' attitudes and acceptance regarding COVID-19 vaccines: a cross-sectional study in mid Delta region of Egypt	Shehata et al., 2022	10	Environ Sci Pollut Res Int	reduce vaccination reluctance between physicians, hence the general population.	Cross-sectional study	Purposive and convenience sampling	1268	4/2021	Egypt	physicians working at various healthcare levels related to Tanta University teaching hospitals and the Egyptian Ministry of Health and Population (MOHP)	2	When the COVID-19 vaccination becomes available, would you take it? yes/wait for view/no	1268	308	24.3	495	39	465	36.7
33	Prevalence and Drivers of COVID-19 Vaccine Hesitancy among Czech University Students: National Cross-Sectional Study	Riad et al., 2021	8	Vaccines (Basel)	investigate the COVID-19 vaccine hesitancy drivers among university students in the Czech Republic	Cross-sectional study	Snowball sampling	1932	5/2021	Czech Republic	the university students in the Czech Republic	5	“I will take COVID-19 vaccine once it becomes available for me” vaccine resistance（"totally disagree" and "disagree"）; vaccine hesitancy("not sure"); vaccine acceptance("agree" and "totally agree")	1932	1571	81.3147	100	5.17598	261	13.5093
35	Medical factors associated with caregiver intention to vaccinate their children against COVID-19	Phan et al., 2022	4	Vaccine X	To describe medical factors that are associated with caregiver intention to vaccinate their children against COVID-19.	Cross-sectional study	Purposive sampling	525	4/2021	mid-Atlantic	children (caregivers)	6	assessed caregiver intention to vaccinate their children against COVID-19? yes/no or unsure	525	230	44	216	41	79	15
36	Peoples’ understanding, acceptance, and perceived challenges of vaccination against COVID-19: A cross-sectional study in Bangladesh	Paul et al., 2021	8	PLOS ONE	investigate Bangladeshi peoples’ knowledge, acceptance, and perception of challenges regarding COVID-19 vaccines	Cross-sectional study	Snowball sampling and convenience sampling	4175	1/2021	Bangladeshi	Bangladeshi resident aged 18 years or over and living in Bangladesh at the time of the survey	1	Do you like to take COVID-19 vaccine? yes/no	4175	2525	60.5			1650	39.5
38	Predictors of COVID-19 Vaccine Intention among the Saudi Arabian Population: A Cross-Sectional Survey	Noushad et al., 2021	8	Vaccines (Basel)	determining the predictors of COVID-19 vaccine intention in the Saudi Arabian population.	Cross-sectional study	convenience sampling	879	2/2021	Saudi Arabia	adults in Saudi Arabian	1	I will get vaccinated with the COVID-19 vaccine. (Strongly Agree;Agree;Not Sure;Disagree;Strongly Disagree)	879	494	56.2	278	31.6	107	12.2	271	177	65.3	608	317	52.1				461	241	52.3
40	Predictors of Intention to Get a COVID-19 Vaccine of Health Science Students: A Cross-Sectional Study	Nguyen et al., 2021	10	Risk Manag Healthc Policy	determine the factors associated with COVID-19 vaccine acceptance	Cross-sectional study	convenience sampling	412	4/2021	Vietnam	health science students in Tra Vinh University	5	Will you intend to get a COVID-19 vaccination when it becomes available yes/no	412	320	77.7			92	22.3
43	Knowledge, acceptance and perception on COVID-19 vaccine among Malaysians: A web-based survey	Mohamed et al., 2021	8	PLoS One	determine the knowledge, acceptance and perception of Malaysian adults regarding the COVID-19 vaccine.	Cross-sectional study	Snowball sampling	1406	12/2020	Malaysian	Adult in malaysia	1	If COVID-19 vaccine isavailable in Malaysia, are youwilling to get vaccinated?(Strongly Agree;Agree;Neutral;Disagree;Strongly Disagree)	1406	906	64.5	344	24.5	156	11.1	480	306	63.75	926	600	64.7948				816	576	70.5882	415	257	61.9277	175	73	41.7143										82	52
45	The Health Belief Model Predicts Intention to Receive the COVID-19 Vaccine in Saudi Arabia: Results from a Cross-Sectional Survey	Mahmud et al., 2021	8	Vaccines (Basel)	examined the intention and predictors of accepting the COVID-19 vaccine in Saudi Arabia	Cross-sectional study	convenience sampling	1387	2/2021	Saudi Arabia	Saudi Arabia Resident Adults	1	if a vaccine against COVID-19 infection is available for you, would you take it? （Definitely not；Probably not；Definitely yes；Probably yes）	1387	798	57.5			589	42.5	848	495	58.3726	539	303	56.2152				910	498	54.7253	277	160	57.7617													209	122
46	Hesitancy toward COVID-19 vaccines among medical students in Southwest China: a cross-sectional study	Li et al., 2021	8	Human Vaccines & Immunotherapeutics	inform the vaccine hesitancy and analyze related factors toward COVID-19 vaccination among medical students in China	Cross-sectional study	convenience sampling	2196	3/2021	China	medical students in a medical university and a health school in Luzhou, China.	5	“would you like to take the COVID-19 vaccine if it is available now? “Yes, No and Undecided	2196	1292	58.8	730	33.2423	174	7.9235
47	Knowledge and willingness to receive a COVID-19 vaccine: a survey from Anhui Province, China	Li et al., 2022	2	Human Vaccines & Immunotherapeutics	investigate knowledge and willingness of geriatric care facility staff to receive a COVID-19 vaccine	Cross-sectional study	convenience sampling	2176	6/2021	China(Anhui Province)	geriatric care facility staff	7	I would like to receive the COVID-19 vaccine. （strongly disagree/disagree/neutral/agree/strongly agree）	2176	2117	97.3	20	0.9	39	1.79
48	The intention to get a COVID-19 vaccine among the students of health science in Vietnam	Le An et al., 2021	10	Human Vaccines & Immunotherapeutics	specify the predictable factors of willingness to get a future COVID-19 vaccination.	Cross-sectional study	Purposive sampling	854	4/2021	Vietnam	all the first to sixth-year health sciences students who were studying Medicine, Preventive medicine and public health at the University of Medicine and Pharmacy in Ho Chi Minh City (UMP) in Southern Vietnam.	5	would you like to take the COVID-19 vaccine if it is available now? “absolutely certain,” “very likely,” “somewhat likely”“not likely” or “none”	854	658	77.1			196	22.9
49	Knowledge, Attitudes, and Practices of Healthcare Workers in Jordan towards the COVID-19 Vaccination	Lataifeh et al., 2022	2	Vaccines (Basel)	investigated the knowledge, attitudes, and perceptions (KAP) of Jordanian HCWs to the COVID-19 vaccine	Cross-sectional study	Purposive sampling	364	2/2021	Jordan	Healthcare Workers two private hospitals in Amman	2	I will take the COVID-19 vaccine when it becomes available. Agree/Disagree	364	233	64.01			119	32.7
51	Hesitancy towards a COVID-19 vaccine among midwives in Turkey during the COVID-19 pandemic: A cross-sectional web-based survey	Kaya and Aydın-Kartal, 2022	2	Eur J Midwifery	determine the acceptance, hesitancy and barriers to COVID-19 vaccines among midwives in Turkey.	Cross-sectional study	convenience sampling	806	12/2020	Turkey	midwives in the Anatolian Midwives Association	2	COVID-19 vaccination status. （Yes, I want to be vaccinated, as soon as possible； No, I will postpone vaccination until vaccine safety is approved； No, I don’t ever think of getting it done； I am indecisive）	806	528	65.6	193	23.9	85	10.5
52	Predictors of Willingness to Receive COVID-19 Vaccine: Cross-Sectional Study of Palestinian Dental Students	Kateeb et al., 2021	9	Vaccines (Basel)	assess the predictors related to the willingness of Palestinian dental students to receive the COVID-19 vaccine when it becomes available.	Cross-sectional study	Purposive sampling	417	2/2021	Palestinia	Palestinian Dental Students in Al-Quds University, the Arab American University in the West Bank area, Al-Azhar University, and the University of Palestine in Gaza Strip.	5	“I am willing to take the COVID-19 vaccine once it become available to me。” （ Strongly Disagree/ Disagree/ Not Sure/ Agree/Strongly Agree）	417	241	57.8	114	27	62	14.9
59	Individual determinants of COVID-19 vaccine hesitancy	Gerretsen et al., 2021	11	PLoS One	aimed to identify the determinants of COVID-19 vaccine hesitancy based on the World Health Organization’s ‘3Cs’ model (i.e., confidence, complacency, and convenience) in the United States (U.S.) and Canada.	Cross-sectional study	quota sampling	7678	10/2020	USA and Canada	adults ages 18 or older	1	Would you get vaccinated if a vaccine for COVID-19 becomes available? （ranging from ‘1, Definitely’ to ‘6, Definitely Not’, with a higher score representing greater vaccine hesitancy）	7678	5750.82	74.9	929.038	12.1	1005.82	13.1
60	A Knowledge, Attitude, and Perception Study on Flu and COVID-19 Vaccination during the COVID-19 Pandemic: Multicentric Italian Survey Insights	Genovese et al., 2022	2	Vaccines (Basel)	improve vaccination confidence and adherence rates against vaccine preventable diseases.	Cross-sectional study	convenience sampling	4116	5/2020	Italian	Italian residents， 18 years of age and older	1	“their willingness to get vaccinated if a COVID-19 vaccine was offered to them” （“very likely”, “somewhat likely”, “not sure”, “somewhat unlikely”, and “very unlikely”. ）	4116	3128.16	76	722	17.5	266	6.5
61	Investigating the Influence of Vaccine Literacy, Vaccine Perception and Vaccine Hesitancy on Israeli Parents' Acceptance of the COVID-19 Vaccine for Their Children: A Cross-Sectional Study	Gendler, Y.et al, 2021	12	Vaccines (Basel)	assessing the influence of vaccine literacy, perception, hesitancy, and behavior on Israeli parents’ intentions to have their children vaccinated.	Cross-sectional study	convenience sampling	520	6/2021	Israel	children aged 12–15 years （parent）	6	if they would be willing to vaccinate their children against COVID-19 (very likely/somewhat likely/somewhat unlikely/definitely not)	520	366	70.4			154	29.6
									6/2021	Israel	parent with children aged 12–15 years	7
62	Prevalence and factors associated with COVID-19 vaccine hesitancy in health professionals in Togo, 2021	Gbeasor-Komlanvi et al., 2021	12	Public Health Pract (Oxf)	assess the prevalence and factors associated with COVID-19 vaccine hesitancy among health professionals (HPs) in Togo.	Cross-sectional study	convenience sampling	1115	2/2021	Togo	health professionals	2	Would you be willing to be vaccinated against COVID-19? Yes/no decided yet/no	1115	492	44.1	359	32.2	264	23.7
63	Knowledge and preventive actions toward COVID-19, vaccination intent, and health literacy among educators in Japan: An online survey	Fukuda et al., 2021	9	PLoS One	determine age and whether respondents were being cared for by a doctor.	Cross-sectional study	Purposive sampling	1000	1/2021	Japan	educators at least 20 years of age are members of educational institutions in Japan	7	Vaccination intent (“immediately after inoculation becomes possible";“six months after inoculation becomes possible,”“one year after inoculation becomes possible,”“two years after inoculation becomes possible,” “will not inoculate.”)	1000	822	82.2			178	17.8
67	Parents' Willingness to Vaccinate Children against COVID-19 in Saudi Arabia: A Cross-Sectional Study	Ennaceur and Al-Mohaithef, 2022	1	Vaccines	investigate parents’ willingness to vaccinate their children under the age of 18 with a COVID-19 vaccine. Methods	Cross-sectional study	convenience sampling	379	2/2021	Saudi Arabia	child under the age of 18 (parent)	6	Have parents’ perception and willingness to vaccinate their children under the age of 18 with a COVID-19 vaccine? yes/no/unsure	379	167	44
									2/2021	Saudi Arabia	parents of a child under the age of 18, and living in Saudi	1	Willingness to vaccinate themselves with a COVID-19 vaccine yes/no	379	217	57.3			162	42.7
69	Predictors of COVID-19 Vaccine Acceptance and Hesitancy among Healthcare Workers in Southern California: Not Just "Anti" vs. "Pro" Vaccine	Dubov et al., 2021	12	Vaccines (Basel)	evaluated the status of and attitudes toward COVID-19 vaccination of healthcare workers in two major hospital systems (academic and private) in Southern California.	Cross-sectional study	Purposive sampling	2491	3/2021	USA(Southern California)	HCWs at two large hospital systems (academic and private) in Southern California.	2	How are healthcare workers accepting the COVID-19 vaccine? yes/no	2491	2190	87.9
70	Knowledge, attitudes, and behavior of incarcerated people regarding COVID-19 and related vaccination: a survey in Italy	Di Giuseppe et al., 2022	1	Sci Rep	assessed knowledge, attitudes, and preventive practices toward COVID-19 disease of incarcerated people.	Cross-sectional study	stratified sampling	685	4/2021	Italy	incarcerated people	7	Would you get vaccinated against COVID-19? yes/no	685	428	62.48			257	37.52
71	Prenatal care providers' perceptions of the SARS-Cov-2 vaccine for themselves and for pregnant women	Deruelle et al., 2021	9	PLoS One	To determine the perceptions of French prenatal care providers: midwives, general practitioners (GPs) and obstetricians and gynaecologists (Ob-Gyn) regarding SARS-CoV-2 vaccination during pregnancy.	Cross-sectional study	Purposive sampling	1416	2/2021	French	Prenatal care provider	2	if they would be vaccinated themselves yes/no	1416	1227	86.7			188	13.3
73	Perspectives of primary care physicians on acceptance and barriers to COVID-19 vaccination	Day et al., 2021	11	Family Medicine & Community Health	examine the perspectives of primary care physicians in Texas around vaccine acceptance and potential patient barriers to vaccination.	Cross-sectional study	Purposive sampling	573	12/2020	USA	primary care physicians had to be active members of one of the Texas Academy of Family Physiciansand the Texas Pediatric Society	2	When you will get the COVID-19 vaccine? As soon as it is available;After it has been used for a few months;More than 6 months after introduced;Never;Not sure if I will get the COVID-19 vaccine	573	470	82	29	5.1	5	0.9
74	Interrogating COVID-19 vaccine intent in the Philippines with a nationwide open-access online survey	Caple et al., 2022	2	PeerJ	increase vaccine confidence in the Philippines by addressing the specific fears and concerns of our Filipino respondents	Cross-sectional study	convenience sampling	7193	1/2021	Philippines	at least 18 years old	1	If a vaccine for COVID-19 is available in the Philippines, would you use it? ‘definitely no’, ‘probably no’, ‘unsure’ ‘probably yes’ and ‘definitely yes’	7193	4497	62.5	2017	28	679	9.4	2404	1663	69.2	4789	2834	59.2				4585	2874	62.6827	1761	1100	62.4645	847	523	61.7										1149	741
75	Parental COVID-19 vaccine hesitancy: a cross-sectional survey in Italy	Bianco et al., 2022	12	Expert Rev Vaccines	Understanding parents’ hesitancy against COVID-19 vaccination for their children	Cross-sectional study	convenience sampling	394	4/2021	Italy (Catanzaro and Salerno)	child aged 12–18 years in Italy.	6		394	331	84.0102
									4/2021	Italy (Catanzaro and Salerno)	parent	7	Overall, how hesitant about COVID-19 vaccine would you consider yourself to be? Very hesitant/Somewhat hesitant;Not sure;Not hesitant at all/Not too hesitant	394	162	41.1	48	12.2	184	46.7
76	Predictors of COVID-19 vaccine intentions in the United States: the role of psychosocial health constructs and demographic factors	Berg and Lin, 2021	7	Translational Behavioral Medicine	to identify predictors of forgoing COVID-19 vaccination at the time of the initial rollout	Cross-sectional study	quota sampling	337	12/2020	USA	U.S. resident over the age of 18 to enroll	1	Do You Intend to Get the COVID-19 Vaccine? yes/no	337	242	71.8			95	28.2			76			66															74			70			61
78	High COVID-19 Vaccine Hesitancy Among Healthcare Workers: Should Such a Trend Require Closer Attention by Policymakers?	Ashok et al., 2021	10	Cureus	examine the perceptions, attitudes, and acceptability of the COVID-19 vaccination among HCWs in India.	Cross-sectional study	convenience sampling	264	1/2021	India	Healthcare Workers	2	Will you accept the vaccine once it becomes available？ Yes/ wait and see/ not getting soon/ not intend to get	264	106.128	40.2	85	32.2	73.128	27.7
1	Examining Vaccine Hesitancy in Sub-Saharan Africa: A Survey of the Knowledge and Attitudes among Adults to Receive COVID-19 Vaccines in Ghana	Acheampong et al., 2021	8	Vaccines (Basel)	We explore Ghanaian adult citizens’ vaccine hesitancy attitudes and identify the likelihood of participation or non-participation in the government’s effort to get citizens vaccinated.	Cross-sectional study	Snowball sampling	2345	2/2021	Ghana	Ghana adult residents	1	how likely are you to take the COVID-19 vaccine if it was made generally available by the Government of Ghana? very ikely/somewhat likely/not decided/somewhat unlikely/and very unlikely	2345	1197	51	662	28	486	21	1223	679	56	1122	518	46				1104	565	51	208	107	51													133	75
4	Perceptions of the COVID-19 vaccine among patients with cancer: a single-institution survey	Moujaess et al., 2021	8	Future Oncol	This paper reports the results of a survey assessing the acceptance of the COVID-19 vaccine among patients with cancer.	Cross-sectional study	Purposive sampling	111	2/2021	Lebanon	Patients from the Department of Hematology and Oncology of Hotel-Dieu de France University Hospital,	3	if they would receive an approved COVID-19 vaccine whenever it becomes available. (yes, no or wait)	111	61	55	34	30.6	16	14.4
6	Acceptance and willingness to pay for COVID-19 vaccines among pregnant women in Vietnam	Nguyen et al., 2021	8	Trop Med Int Health	Assessing Determinants of COVID-19 Vaccine Hesitancy in Nevada	Cross-sectional study	Purposive sampling	651	1/2021	Vietnam (Hanoi and Mau)	pregnant women in two obstetric hospitals in Hanoi and Ca Mau provinces, Vietnam.	4	Do you want to be vaccinated against the new crown pneumonia？yes/no	651	393	60.4			258	39.6
8	Overcoming COVID-19 Vaccine Hesitancy: Insights from an Online Population-Based Survey in the United States	Badr et al., 2021	10	Vaccines (Basel)	identify individual-level determinants of COVID-19 vaccine hesitancy based on the Health Belief Model (HBM) and Theory of Planned Behavior (TPB).	Cross-sectional study	convenience sampling	1208	12/2020	USA	U.S. adults	1	When a government-approved vaccine for COVID-19 becomes available, I will get it ? strongly disagree/ disagree/unsure/agree/strongly agree	1208	682	56.5					580	368	63.4	628	314	50				352	166	47.2				153	103	67.3	741	454	61.3				208	89	42.8	379	144
10	Associations between psychiatric morbidity and COVID-19 vaccine hesitancy: An analysis of electronic health records and patient survey	Eyllon et al., 2022	12	Psychiatry Res	The prevalence of vaccine hesitancy among those with psychiatric illness and the associations between psychiatric morbidity and vaccine hesitancy.	Cross-sectional study	convenience sampling	14365	3/2021	USA	psychiatric illness	3	Participants who had not yet received the vaccine were then given a five-level Likert scale question about their intent to be vaccinated. Participants who reported that they were “unsure,” “don't know,” “probably would not,” or “definitely would not” be vaccinated were classified as vaccine hesitant. Those who had received a vaccine and all others were classified as acceptant.	14365	11733	81.7	1824	12.7	808	5.6
12	Assessing Determinants of COVID-19 Vaccine Hesitancy in Nevada	Coughenour et al., 2021	12	Health Secur	Determine what factors are connected to COVID-19 vaccine hesitancy among adults in Nevada	Cross-sectional study	convenience sampling	1000	12/2020	USA (Nevada)	adults in Nevada aged 18 years and older.	1	If a COVID-19 vaccine is available to you in the next 6 months, how likely are you to get it?very likely/likely/unlikely/very unlikely	1000	696	69.6			304	30.4	544	385	70.77	447	307	68.6801				150	101	67.3333				438	356	81.28				27	21	77.7778				251	162
17	Changes in Vaccine Hesitancy in Japan across Five Months during the COVID-19 Pandemic and Its Related Factors	Harada and Watanabe, 2021	1	Vaccines (Basel)	Examine changes in vaccination attitudes across a five-month period during the COVID-19 pandemic and the factors associated with these changes.	Cross-sectional study	convenience sampling	1000	4/2021	Japan	Japanese	1	Participants were also asked to answer retrospectively regarding their vaccination intentions as of April 2021 by selecting one of the following five options: (1) I thought I would definitely get vaccinated, (2) I thought I would probably get vaccinated, (3) I wanted to make a decision after seeing what others did, (4) I thought I would not probably get vaccinated, and (5) I thought I would defin…	1000	406	40.6	187	18.7	407	40.7	480	204	42.5	520	202	38.9
									9/2021	Japan	Japanese	1	Participants were asked to select one of the following eight options regarding their vaccination status or intention at the time of the survey (September 2021): (1) vaccinated twice, (2) vaccinated once, (3) scheduled (but not yet vaccinated), (4) definitely will get vaccinated, (5) probably will get vaccinated, (6) want to make a decision after seeing what others do, (7) probably will not get va…	1000	855	85.5	56	5.6	89	8.9	480	404	84.2	520	451	86.7
19	Modelling the Factors That Predict the Intention to Take COVID-19 Vaccine in Nigeria	Apuke and Asude Tunca, 2022	1	Journal of Asian & African Studies	predicted factors that prompt the intention to take the COVID-19 vaccine among Nigerians.	Cross-sectional study	Snowball sampling	385	7/2021	Nigeria	adults in Nigeria	1	I'm olanning to receive the COVID-19 vaccine. (strong agree/agree/undecided strongly disagree/disagree)	385	210.98	54.8	38.885	10.1	134.75	35
20	Factors Affecting Young Adults' Decision Making to Undergo COVID-19 Vaccination: A Patient Preference Study	Donin et al., 2022	2	Vaccines (Basel)	nderstand what vaccine or vaccination environment attributes may affect young adults’ vaccine inclination.	Cross-sectional study	Convenience sampling	445	4/2021	Czech	students aged ≥18 years from a large university in the Czech Republic	5	\	445	319	71.69
21	Does Seeing What Others Do Through Social Media Influence Vaccine Uptake and Help in the Herd Immunity Through Vaccination? A Cross-Sectional Analysis	Al-Hasan et al., 2021	11	Front Public Health	etermine the factors that impact willingness to vaccinate for COVID-19.	Cross-sectional study	quota sampling	372	12/2020	North Ameri ca, the Middle East, Europe, and Asia.	adults in North America, the Middle East, Europe, and Asia.	1	DO you int ended to seek vaccination? Yes/unsure/no	372	279	75			93	25
23	Deliberation, Dissent, and Distrust: Understanding distinct drivers of COVID-19 vaccine hesitancy in the United States	Tram et al., 2021	7	Clin Infect Dis	analyzed data from the US Census Bureau’s Household Pulse Survey,	Cross-sectional study	Stratified sampling	459235	2/2021	USA	US’s adults	1	Whether they planned on getting a vaccine? “definitely get a vaccine,” “probably get a vaccine,” “probably NOT get a vaccine,” and “definitely NOT get a vaccine.”	459235	395754	86.1768	60492	13.1723	25850	8.2
25	COVID-19 Vaccination Uptake and Hesitancy in a National Sample of Australian Gay and Bisexual Men	Holt et al., 2022	2	AIDS Behav	HIV-positive men were uncertain about the level of interest in vaccination among other GBM.	Cross-sectional study	Purposive sampling	1280	5/2021	Australia	Australian Gay and Bisexual Men，aged 16 years or older, lived in Australia	7	‘When a COVID-19 vaccine becomes available to you, how likely are you to get vaccinated?’. Response options ranged from 1=very unlikely to 5=very likely.	1280	1096	85.6	90	7	94	7.3
30	Factors influencing COVID-19 vaccination uptake among community members in Hong Kong: a cross-sectional online survey	Wong et al., 2022	2	BMJ Open	Explore the factors influencing COVID-19 vaccination uptake among the general public in a developed country.	Cross-sectional study	Snowball sampling	358	7/2021	China (Hongkong)	community members	1
31	COVID-19 Vaccination Acceptance and Its Associated Factors Among the Iraqi Population: A Cross Sectional Study	Al-Qerem et al., 2022	1	Patient Prefer Adherence	Examine COVID-19 vaccine hesitancy in Iraq	Cross-sectional study	Convenience sampling	1542	6/2021	Iraq	Iraqis aged 18 years old and above, residing in different regions of Iraq regardless of their job, gender, socio-economic status, or religion.	1	If a vaccine is offered to you for COVID-19, are you willing to take it? Yes/maybe/no	1765	1589	90	7	0.4	176	10
33	Odds Ratio Estimation of Medical Students' Attitudes towards COVID-19 Vaccination	Sovicova et al., 2021	7	Int J Environ Res Public Health	provides key information related to medical student vaccination in Slovakia and education about COVID-19 vaccination.	Cross-sectional study	Purposive sampling	1228	3/2021	Slovakia	The 1st through 6th years of median students in all four medical facultie	5	Have you been vaccinated against the COVID-19 vaccine? yes/no
35	Factors Associated with COVID-19 Vaccine Hesitancy in Mongolia: A Web-Based Cross-Sectional Survey	Dambadarjaa et al., 2021	12	Int J Environ Res Public Health	assess the COVID-19 vaccine hesitancy in the adult population of Mongolia, and determine the associated factors. A total of 2875 individuals from urban and rural areas were recruited, and completed an online survey.	Cross-sectional study	Random sampling	2875	3/2021	Mongolia	the adult population of Mongolia	1	Willingness to be vaccinated for COVID-19. Vaccinated/Will Be Vaccinated/Hesitated/No, Will Not Be Vaccinated	2875	1963	68.3	706	24.6	206	7.2	533	361	67.7	2342	1602	68.4				1685	1027	61	678	523	77.1													329	168
36	COVID-19 vaccine hesitancy in the UK: a longitudinal household cross-sectional study	Chaudhuri et al., 2022	1	BMC Public Health	Examine how the attitude towards public sector officials and the government impact vaccine willingness.	Longitudinal cross-sectionalstudy	Probability sampling	22421	9/2020	UK	individuals aged 16 years and over in eligible households	1	“Imagine that a vaccine against COVID-19 was available for anyone who wanted it. How likely or unlikely would you be to take the vaccine?” The respondent answers options are “very likely, likely, unlikely and very unlikely”.	22421	19915	88.8			2506	11.2
37	Parent intentions to vaccinate children with autism spectrum disorder against COVID-19	Choi et al., 2021	11	J Pediatr Nurs	Investigate associations between parent vaccine confidence and intention to have their child with autism vaccinated against COVID-19.	Cross-sectional study	Random sampling	322	6/2021	USA	Children with autism spectrum disorders in members of the Southern California Integrated Healthcare System	3	parent intention to vaccinate their child with autism with a COVID-19 vaccine if authorized in the future (Yes versus maybe/no).	322	114	35.4
									6/2021	USA	parent	7
40	Acceptance of COVID-19 Vaccination in the Elderly: A Cross-Sectional Study in Southern Italy	Gallè et al., 2021	11	Vaccines (Basel)	Assess, through an online questionnaire, the acceptance of COVID-19 vaccination in a sample of older adults from southern Italy.	Cross-sectional study	Convenience sampling	1041	7/2021	Italy	elderly people aged ≥65 years old from southern Italy	7	if not yet vaccinated, if they were willing to be vaccinated against COVID-19 (yes/no)	1041	965	92.7			76	7.3	434	393	90.6	607	572	94.2										488	478	98										853	799
45	Predictors of intention to get COVID-19 vaccine: A cross-sectional study	Al-Rawashdeh et al., 2021	11	Nurs Forum	Examining the predictors of the intention to get the	Cross-sectional study	Snowball sampling	281	1/2021	Jordan	Jordanian people aged 18 or more years	1	I intend to get vaccinated against the COVID-19. Strongly disagree/Disagree/Neutral/Agree/Strongly agree	281	112	39.9	84	29.9	85	30.2
46	COVID-19 vaccine acceptance and associated factors among women attending antenatal and postnatal cares in Central Gondar Zone public hospitals, Northwest Ethiopia	Taye et al., 2022	2	Clin Epidemiol Glob Health	COVID‐19 vaccine in a sample of 281 Jordanians.	Cross-sectional study	Random sampling	527	8/2021	Ethiopia	pregnant and lactating women	4	If vaccine is available for COVID-19 are you willing to take it？yes/no	527	322	62.04			197	37.96
50	Determinants of COVID-19 Vaccine Hesitancy in Portuguese-Speaking Countries: A Structural Equations Modeling Approach	de Sousa Á et al., 2021	10	Vaccines (Basel)	Estimate the prevalence and factors associated with COVID-19 VH in Portuguese-speaking countries.	Cross-sectional study	Snowball sampling	6843	7/2020	Portuguese-Speaking Countries （Angola, Brazil, Cape Verde, Guinea-Bissau, Mozambique, Portugal, and São Tomé and Príncipe）	people Portuguese-Speaking Countries	1	were you willing to receive the SARS-CoV-2? yes/no	6843	5399	78.9			1444	21.1
51	COVID-19 Pediatric Vaccine Hesitancy among Racially Diverse Parents in the United States	Fisher et al., 2021	1	Vaccines (Basel)	Develop in partnership with and delivered through existing trusted community coalitions.	Cross-sectional study	quota sampling	400	10/2020	USA	children 5–10 years of age (female guardians (≥21 years old) )	6	the proportion of parents reporting they planned to give their oldest child between 5 and 10 years old the COVID-19 vaccine once it was approved by the FDA and available for children under 12. Response options included “will definitely not, will probably not, are unsure, probably will, or definitely will”	400	163	40.75	99	24.75	138	34.5
									10/2020	USA	female guardians (≥21 years old)	1
62	COVID-19 vaccine hesitancy in perinatal women: a cross sectional survey	Mohan et al., 2021	4	Journal of Perinatal Medicine	To explore attitudes to COVID-19 vaccination among perinatal women	Cross-sectional study	Convenience sampling	341	10/2020	Qatar	pregnant	4	Are you hesitate to get vaccinated? yes/no	341	85	25			256	75
63	COVID-19 vaccine hesitancy among health care workers in Palestine: A call for action	Maraqa et al., 2021	8	Preventive Medicine	predicting intentions to vaccinate against SARS-CoV-2 to guide future interventions to address hesitancy	Cross-sectional study	Convenience sampling	1159	1/2021	Palestine	healthcare professionals	2	“If a vaccine against the new coronavirus was available, would you get vaccinated” and the responses were “Yes” “No,” and “I am currently undecided”.	1159	438	37.8	365.085	31.5	355.813	30.7
64	Multifactorial model of willingness to get vaccinated in medical students during 3rd wave of COVID-19 pandemic	Malygin et al., 2021	6	Nevrologiya, Neiropsikhiatriya, Psikhosomatika	To study the attitude towards vaccination among medical students.	Cross-sectional study	Convenience sampling	364	6/2021	Russia (Moscow and Ivanovo)	students of medical and technical universities	5	The students were asked about their plans for vaccination in the coming month. 1) refusal ( I am not planning to be vaccinated 2) monitoring the situation ( I will be observing the development of the situation in order to make a decision later 3) consent ( I will agree to be vaccinated if I need it for my work/study and I am planning to be vaccinated voluntarily next month ).	299	195	65.2	41	13.7	63	21.1
66	COVID-19 Pandemic and Im/migrants’ Elevated Health Concerns in Canada: Vaccine Hesitancy, Anticipated Stigma, and Risk Perception of Accessing Care	Lin, 2022	2	Journal of Immigrant & Minority Health	Characterize three major COVID-19-related health	Cross-sectional study	stratified multi-stage sampling	3522	6/2020	Canada	aged ≥ 25 years	1	When a COVID-19 vaccine becomes available, how likely is it that you will choose to get it?. (Hesitant = somewhat unlikely and/or very unlikely to get the vaccine; Not hesitant = somewhat likely and/or very likely to get the vaccine).	3522	2926	83.1			596	16.9	1736	1465	84.4	1786	1461	81.8				711	556.002	78.2	613	478	78.3	884	818	92.5										1043	870
72	Health care workers attitudes toward COVID-19 vaccination and the effect on personal and professional life	Haddaden et al., 2021	9	Journal of Community Hospital Internal Medicine Perspectives (JCHIMP)	Evaluate the attitude of Health Care Workers (HCWs) towards vaccination and its impact on their life	Cross-sectional study	Purposive sampling	300	2/2021	USA (Maryland )	Health Care Workers	2
74	Intentions to be Vaccinated Against COVID-19: The Role of Prosociality and Conspiracy Beliefs across 20 Countries	Enea et al., 2022	1	Health Communication	(1) explore the individual- and country- level determinants of intentions to be vaccinated against SARS-CoV-2, and (2) examine worldwide variation in vaccination intentions.	Cross-sectional study	Snowball sampling	193	4/2020	Brazil	residents	1	“How likely are you to get vaccinated against coronavirus once a vaccine becomes available?” on a scale between −2 (extremely unlikely) and 2 (extremely likely).	193	172	89.1	12	6.22	9	4.67
								198	4/2020	Argentina	residents	1		198	164	82.8	17	8.6	17	8.6
								377	4/2020	UK	residents	1		377	296	78.5	52	13.8	29	7.7
								125	4/2020	Malaysia	residents	1		125	97	77.6	27	21.6	1	0.8
								766	4/2020	Spain	residents	1		766	597	77.9	106	13.8	63	8.2
								266	4/2020	Canada	residents	1		266	206	77.4	42	15.8	18	6.8
								172	4/2020	Australia	residents	1		172	130	75.6	32	18.6	10	5.8
								302	4/2020	Germany	residents	1		302	230	76.2	46	15.2	26	8.6
								1362	4/2020	USA	residents	1		1362	1039	76.3	187	13.7	136	10
								177	4/2020	Turkey	residents	1		177	131	74	37	20.9	9	5.1
								491	4/2020	Netherlands	residents	1		491	359	73.1	84	17.1	48	9.8
								450	4/2020	Italy	residents	1		450	326	72.5	74	16.4	50	11.1
								290	4/2020	France	residents	1		290	192	66.2	58	20	40	13.8
								250	4/2020	South Africa	residents	1		250	165	66	49	19.6	36	14.4
								176	4/2020	Ukraine	residents	1		176	115	65.3	29	16.5	32	18.2
								104	4/2020	Croatia	residents	1		104	64	61.5	25	24	15	14.4
								391	4/2020	Greece	residents	1		391	242	61.9	99	25.3	50	12.8
								254	4/2020	Romania	residents	1		254	158	62.2	50	19.7	46	18.1
								132	4/2020	Hungary	residents	1		132	75	56.8	40	30.3	17	12.9
								221	4/2020	Russia	residents	1		221	119	53.9	60	27.2	42	19
77	Public Trust and Willingness to Vaccinate Against COVID-19 in the US From October 14, 2020, to March 29, 2021	Daly et al., 2021	5	JAMA: Journal of the American Medical Association	Tested changes in trust in vaccination and vaccine hesitancy.	Longitudinal study	Random sampling	7420	10/2020	USA	US adults	1	How likely they were to get vaccinated against the coronavirus and were classed as hesitant (unsure or somewhat/very unlikely to vaccinate) or willing to vaccinate (somewhat likely/very likely to vaccinate or already vaccinated).	6016	3249	54							60.1			48.2						49.3			50.3			63.8			57.6						36.1
									3/2021	USA	US adults	1		6035	3911	64.8							69.3			60.6						55.9			61.4			79			65.2						57
79	Vaccine Hesitancy Against SARS-CoV-2 in Health Personnel of Northeastern Mexico and Its Determinants	CastanedaasVasquez et al., 2021	8	Journal of Occupational and Environmental Medicine	Find the determinants for vaccines against SARS-CoV-2 correct distribution	Cross-sectional study	Purposive sampling	543	11/2020	Mexico (Nuevo León)	health personnel	2	whether they willing to get vaccinated？ yes/no	543	513	94.5			30	5.5
80	COVID-19 Vaccine Hesitancy Among Community-Dwelling Older Adults: The Role of Information Sources	Bhagianadh and Arora, 2022	8	J Appl Gerontol	be reflective of the timing of the survey and changing attitude toward the vaccine among HCPs themselves.	longitudinal survey	Purposive sampling	5784	10/2020	USA	older than 65 years	7	If a vaccine that protected you from Coronavirus was available to everyone who wanted it, would you get it？ definitely, probably, probably not, definitely not, and not sure.	5784	3644	63	1388	24	752	13
82	COVID-19 vaccination intent among London healthcare workers	Abuown et al., 2021	5	Occupational Medicine	To determine the intent to accept COVID-19 vaccination among healthcare workers at a London Hospital Trust and examine variation in uptake between demographic groups.	Cross-sectional study	Purposive sampling	514	12/2020	UK (London)	Healthcare workers	2	Staff rated the likelihood of them accepting COVID-19 vaccination on a five-point scale (very unlikely, unlikely, unsure, likely, very likely).	514	304	59	124	24	86	17
83	Public Willingness and Determinants of COVID-19 Vaccination at the Initial Stage of Mass Vaccination in China	Zhao et al., 2021	10	Vaccines (Basel)	The present study assessed the willingness of the general population to receive COVID-19 vaccines and identified factors that influence vaccine hesitancy and resistance.	Cross-sectional study	Convenience sampling	34041		China	adults	1	“Would you accept a new vaccine to prevent COVID-19?” They were classified as “vaccine acceptance” if they responded “have been vaccinated,” “hope to receive vaccination as soon as possible,” or “not recommended by the current guideline, but hope to receive vaccination in the future.” They were classified as “vaccine hesitant” if they responded “delay vaccination until confirming vaccine safety a…								15732	14996	95.3	18309	17550	95.9				20727	19855	95.8	12713	12125	95.4	601	566	94.2										7084	6748
								12739	2/2021	China	adults	1	“Would you accept a new vaccine to prevent COVID-19?” They were classified as “vaccine acceptance” if they responded “have been vaccinated,” “hope to receive vaccination as soon as possible,” or “not recommended by the current guideline, but hope to receive vaccination in the future.” They were classified as “vaccine hesitant” if they responded “delay vaccination until confirming vaccine safety a…	13739	13076	95.2			663	4.8
								17396	3/2021	China	adults	1	“Would you accept a new vaccine to prevent COVID-19?” They were classified as “vaccine acceptance” if they responded “have been vaccinated,” “hope to receive vaccination as soon as possible,” or “not recommended by the current guideline, but hope to receive vaccination in the future.” They were classified as “vaccine hesitant” if they responded “delay vaccination until confirming vaccine safety a…	17396	16643	95.7			753	4.3
								2906	4/2021	China	adults	1	“Would you accept a new vaccine to prevent COVID-19?” They were classified as “vaccine acceptance” if they responded “have been vaccinated,” “hope to receive vaccination as soon as possible,” or “not recommended by the current guideline, but hope to receive vaccination in the future.” They were classified as “vaccine hesitant” if they responded “delay vaccination until confirming vaccine safety a…	2906	2827	97.3			79	2.7
2	To Vaccinate or Not to Vaccinate This Is the Question among Swiss University Students	Dratva et al., 2021	8	Int J Environ Res Public Health	Study data stem from the HES-C study, which aims to (1) evaluate the health of students during the pandemic, (2) investigate changes in health behavior and associated factors, and (3) assess students’ perception of the pandemic and related measures and their impact on students’ lives.	Longitudinal study	Purposive sampling	1297	1/2021	Swiss(Zurich)	college students	5	“As soon as a COVID-19 vaccine is available, do you think you will get vaccinated?” (1 = no, 2 = probably no, 3 = undecided, 4 = yes, after others, 5 = probably yes, 6 = yes).	1297	832	64.2	187	14.4	278	21.4
3	Psychological Determinants of COVID-19 V accine Acceptance among Healthcare Workers in Kuwait: A Cross-Sectional Study Using the 5C and V accine Conspiracy Beliefs Scales	Al-Sanafi and Sallam, 2021	6	Vaccines (Basel)	In this study, the major aims were as follows: (1) to assess the overall acceptance rates of COVID-19 vaccines among HCWs in Kuwait; (2) to evaluate the potential differences in attitude toward COVID-19 vaccines among different variables including occupation (doctors, nurses, pharmacists, etc.); (3) to assess the psychological antecedents of COVID-19 vaccination and the effect of embracing COVID-…	Cross-sectional study	Snowball sampling	1019	3/2021	Kuwait	Health care workers	2	Did You Get COVID-19 Vaccine/Do You Intend to Get COVID-19 Vaccine? Yes/no/maybe	1019	849	83.3	78	7.7	92	9
5	Reasons for being unsure or unwilling regarding intention to take COVID-19 vaccine among Japanese people: A large cross-sectional national survey	Nomura et al., 2021	7	Lancet Reg Health West Pac	We analyzed a broad array of individual’s psychological dispo_x0002_sitions with regard to decision-making about COVID-19 vaccination in Japan.	Cross-sectional study	Quota sampling	30053	2/2021	Japan	adults	1	‘when a vaccine for COVID-19 becomes available, will you get vaccinated?” Response options were “yes,” “not sure,” and “no.”	30053	16869	56.1	9874	32.9	3310	11	14410	8719	60.5	15590	8133	52.2																						11018	5847
7	Sentiments Regarding COVID-19 V accination among Graduate Students in Singapore	Lim et al., 2021	10	Vaccines (Basel)	we surveyed the COVID-19 vaccination sentiments among a highly educated group of graduate students from the National University of Singapore (NUS).	Cross-sectional study	Purposive sampling	1589	2/2021	Singapore	college students	5	If you are given an opportunity to be vaccinated, will you choose to be vaccinated? Yes/No/Unsure	1589	1088	68.5	406	25.6	95	6
9	Social inequalities in COVID-19 vaccine acceptance and uptake for children and adolescents in Montreal, Canada	McKinnon et al., 2021	11	Vaccine	This study examined social determinants of parental COVID-19 vaccine acceptance and uptake for children and adolescents.	Cross-sectional study	Purposive sampling	809	6/2021	Canada(Montreal)	children	6	for those who reported their child to be unvaccinated, their intention to vaccinate against COVID-19 (very likely, somewhat likely, somewhat unlikely, very unlikely)	809	709	87.6			100	12.4
							Purposive sampling	809	6/2021	Canada(Montreal)	Parents	1	intention to vaccinate against COVID-19 (very likely, somewhat likely, somewhat unlikely, very unlikely)	809	784.73	97			24.27	3
							Purposive sampling	306	6/2021	Canada(Montreal)	adolescents	6
10	Why are some people reluctant to be vaccinated for COVID-19? A cross-sectional survey among U.S. Adults in May-June 2020	Allen et al., 2021	7	Prev Med Rep	we conducted a national survey designed to be representative of the adult U.S. population that assessed factors associ_x0002_ated with hesitancy to be vaccinated.	Cross-sectional study	Random sampling	1219	6/2020	USA	adults	1	“If a vaccine became available to prevent the Coronavirus, would you get it?” with response options “yes”, “no,” or “don’t know.”	1219	728	59.7	294	24.1	197	16.2	610	386	63.3	609	342	56.2				123	82	66.7	334	183	54.8	497	322	64.8	862	526	61	47	28	59.6	111	54	48.7	450	201
11	To be or not to be vaccinated against COVID-19 – The adolescents’ perspective – A mixed-methods study in Sweden	Nilsson et al., 2021	10	Vaccine X	The aim of this study was to explore Swedish adolescents’ willingness to be vacci_x0002_nated against COVID-19 and its association with sociodemographic and other possible factors.	Cross-sectional study	Snowball sampling	702	9/2020	Sweden	adolescents	6	Would you like to be vaccinated when a COVID-19 vaccine becomes available? Yes/No/Undecided	702	381	54.3	214	30.5	107	15.2
12	Health Care Personnel (HCP) attitudes about COVID-19 vaccination after emergency use authorization	Shaw et al., 2021	8	Clinical Infectious Diseases	The objectives of this study were to assess changes in vaccination intentions and acceptance rates among HCP, and to characterize vaccine hesitancy among HCP after vaccines became widely available.	Cross-sectional study	Purposive sampling	4537	3/2021	USA (New York)	Health care workers	2	Did you receive the COVID-19 vaccine? "I choose not to", "Undecided", "Yes, or I plan to"	4537	3981	87.7	160	3.5	350	7.7																			3033	2801	91.4	209	203	96.7	208	155	73.8
14	Sociodemographic Factors Associated with Vaccine Hesitancy in Central Texas Immediately Prior to COVID-19 Vaccine Availability	Litaker et al., 2021	12	Int J Environ Res Public Health	In this study, we report on individual plans to obtain the COVID-19 vaccine along with social and demographic factors associated with vaccine hesitancy.	Cross-sectional study	Convenience sampling	1648	12/2020	USA (Texas)	adults，18 years old or older	1	“I plan to get the COVID-19 vaccine when it is available” yes，no, not sure, and prefer not to answer).	1648	1056	64.1	63	3.8	91	5.5	757	539	71.2	891	517	58				351	226	64.3875							1349	896	66.4	130	91	70	83	29	34.9	233	127
15	Real-World Acceptance of COVID-19 V accines among Healthcare Workers in Perinatal Medicine in China	Xu et al., 2021	6	Vaccines (Basel)	In the present survey, we investigated the real-world acceptance of COVID-19 vaccination in HCWs in perinatal medicine during the first three-month period of vaccination in China and to identify the main reason for the decline of vaccination.	Cross-sectional study	Purposive sampling	1051	4/2021	China (Taiyuan)	Health care workers in perinatal medicine	2
17	The SARS-CoV-2 Vaccine Hesitancy Among the General Population: A Large Cross-Sectional Study From Kuwait	Burhamah et al., 2021	8	Cureus	The aim of this study is to identify the prevalence and examine the factors associated with vaccine hesitancy in Kuwait.	Cross-sectional study	Convenience sampling	2345	3/2021	Kuwait	adults	1	‘Which of the following statements describes how you feel about the COVID-19 vaccines?’ I am against the COVID-19 vaccine and will not take it./I am not against the COVID-19 vaccine and I am fully convinced I should take it./I am not against the COVID-19 vaccine but I will not take it because I am worried or hesitant.	2345	1955	83			390	17
20	Willingness to Receive the COVID-19 Vaccination and the Psychological State of Japanese University Students: A Cross-Sectional Study	Tsutsumi et al., 2022	1	Int J Environ Res Public Health	this study aimed to determine the effect of the psychological state of university students in Japan on their willingness to receive the COVID-19 vaccine.	Cross-sectional study	Purposive sampling	560	8/2021	Japan	college students	5	willingness to be vaccinated in the future. Yes/ no	560	520	92.9			40	7.1	218	201	92.2	342	319	93.3
22	Who Got Vaccinated for COVID-19? Evidence from Japan	Okubo et al., 2021	12	Vaccines (Basel)	We examine what characteristics, including socioeconomic and non-economic factors, are associated with vaccination behavior for COVID-19 in Japan.	Cross-sectional study	Stratified random sampling	10644	9/2021	Japan	workers aged 15 and older from all regions of Japan	7		10644	9047.4	85			1596.6	15
24	Romanian Medical Students' Attitude towards and Perceived Knowledge on COVID-19 Vaccination	Bălan et al., 2021	8	Vaccines (Basel)	This study aimed to assess their knowledge, attitudes towards, and perception of COVID-19 vaccination.	Cross-sectional study	Purposive sampling	1581	2/2021	Romania	college students	5	Respondents were split into 3 groups, according to their attitude toward COVID-19 vac_x0002_cines: pro-vaccination—those that were already vaccinated at the time of the survey and those who were planning to get vaccinated; undecided—those that answered “Maybe” or “Not yet, I am waiting for my peers to get it first”; and vaccine resistant—those that answered “No”.	1581	1399	88.5	123	7.8	59	3.7
25	Willingness to Receive the COVID-19 and Seasonal Influenza Vaccines among the Saudi Population and Vaccine Uptake during the Initial Stage of the National Vaccination Campaign: A Cross-Sectional Survey	Fayed et al., 2021	7	Vaccines (Basel)	This study aimed to assess the willingness to receive the coronavirus disease 2019 (COVID-19) and seasonal influenza vaccines and vaccine uptake during the early stage of the national vaccination campaign in Saudi Arabia.	Cross-sectional study	Snowball sampling	1539	2/2021	Saudi Arabia	adults	1	The item “To what extent you would like to receive a vaccination if it is available?” was answered on a five-point Likert scale (1 = very unlikely, 2 = unlikely, 3 = neutral, 4 = likely, and 5 = very likely) and was used to examine the participants’ willingness to be vaccinated. We then converted the item into a dichotomous scale, where original scores of 1 to 3 were recoded as low willingness to…	1539	1036	67.3
26	Willingness, beliefs, and barriers regarding the COVID-19 vaccine in Saudi Arabia: a multiregional cross-sectional study	Altulahi et al., 2021	12	BMC Family Practice	We assessed Saudi Arabian individuals’ willingness, beliefs, and barriers regarding the COVID-19 vaccine and their adherence to preventive measures during and after the pandemic.	Cross-sectional study	Convenience sampling	8056	11/2020	Saudi Arabia	adults	1	If COVID-19 vaccination is available, I will take it. Yes/No	8056	4218	52.4			3838	47.6	3688	2030	55	4368	2188	50.1				3526	1987	56.4																1947	1107
								3384	11/2020	Saudi Arabia	child	6	Are you going to vaccinate your children if a vaccine is available?	3384	1748.51	51.67
27	Vaccine Hesitancy in the Time of COVID-19: Attitudes and Intentions of Teens and Parents Regarding the COVID-19 Vaccine	Middleman et al., 2021	12	Vaccines (Basel)	this study aimed to understand attitudes and intentions regarding preventive, routine vaccines and COVID-19 vaccines among adolescents and the parents of adolescents from 13 through to 18 years of age at three time periods or waves: in August/September 2020, before a COVID-19 vaccine was available for adults; in February 2020, after a vaccine was available for adults but before the vaccine was av…	Cross-sectional study	Purposive sampling	582	8/2020	USA	parent or guardian	1	When COVID-19 is approved and available, which statement most closely represents what you will do for you? (1) " I have received at least one dose of vaccine" (2) ”Get vaccinated as soon as possible“; (3) "Get vaccinated when I have time/make it a priority/others have safely been vaccinated"; (4)"Only if required for my job/school"; (5) "I do NOT plan to get a COVID-19 vaccine".	582	489	84			93	16
								582	8/2020	USA	13–18-year-old teens	6	When COVID-19 is approved and available, which statement most closely represents what you will do for teen? (1) " I have received at least one dose of vaccine" (2) ”Get vaccinated as soon as possible“; (3) "Get vaccinated when I have time/make it a priority/others have safely been vaccinated"; (4)"Only if required for my job/school"; (5) "I do NOT plan to get a COVID-19 vaccine".	582	540	92.7835			42	14
								531	2/2021	USA	parent or guardian	1	When COVID-19 is approved and available, which statement most closely represents what you will do for you? (1) " I have received at least one dose of vaccine" (2) ”Get vaccinated as soon as possible“; (3) "Get vaccinated when I have time/make it a priority/others have safely been vaccinated"; (4)"Only if required for my job/school"; (5) "I do NOT plan to get a COVID-19 vaccine".	531	402	75.7062			129	24
								531	2/2021	USA	13–18-year-old teens	6	When COVID-19 is approved and available, which statement most closely represents what you will do for teen? (1) " I have received at least one dose of vaccine" (2) ”Get vaccinated as soon as possible“; (3) "Get vaccinated when I have time/make it a priority/others have safely been vaccinated"; (4)"Only if required for my job/school"; (5) "I do NOT plan to get a COVID-19 vaccine".	300	243	81			57	19
								500	6/2021	USA	parent or guardian	1	When COVID-19 is approved and available, which statement most closely represents what you will do for you? (1) " I have received at least one dose of vaccine" (2) ”Get vaccinated as soon as possible“; (3) "Get vaccinated when I have time/make it a priority/others have safely been vaccinated"; (4)"Only if required for my job/school"; (5) "I do NOT plan to get a COVID-19 vaccine".	500	430	86			70	14
								212	6/2021	USA	13–18-year-old teens	6	When COVID-19 is approved and available, which statement most closely represents what you will do for teen? (1) " I have received at least one dose of vaccine" (2) ”Get vaccinated as soon as possible“; (3) "Get vaccinated when I have time/make it a priority/others have safely been vaccinated"; (4)"Only if required for my job/school"; (5) "I do NOT plan to get a COVID-19 vaccine".	300	230	76.6667			70	23.3
28	Willingness of children and adolescents to have a COVID-19 vaccination: Results of a large whole schools survey in England	Fazel et al., 2021	10	EClinicalMedicine	We investigated the characteristics of vaccine hesitant children and adolescents using results from a large, school-based self_x0002_report survey of the willingness to have a COVID-19 vaccination in students aged 9 _x0001_18 years in England.	Cross-sectional study	Purposive sampling	27910	6/2021	UK （England）	All students aged approximately 9 years and older	6	“Would you take a COVID-19 vaccine (approved for use in the UK) if offered?”. All students had the following six response options with 'I would describe myself as: - Eager to get a COVID-19 vaccine - Willing to get a COVID-19 vaccine - Not bothered about getting a COVID-19 vaccine - Unwilling to get a COVID-19 vaccine - Anti-vaccination for COVID- 19 - Don’t know We conceptualised and therefore c…	27910	13984	50.1	10322	37	3604	12.9
29	Prevalence, Knowledge and Potential Determinants of COVID-19 Vaccine Acceptability Among University Students in the United Arab Emirates: Findings and Implications	Shahwan et al., 2022	1	J Multidiscip Healthc	To evaluate the prevalence, knowledge, attitude and acceptance of the COVID- 19 vaccines and related factors among university students in the United Arab Emirates.	Cross-sectional study	Purposive sampling	467	5/2021	United Arab Emirates	college students	5
31	Who Is Willing to Get V accinated? A Study into the Psychological, Socio-Demographic, and Cultural Determinants of COVID-19 V accination Intentions	Giuliani et al., 2021	7	Vaccines (Basel)	This study aimed to investigate the reasons underlying people’s willingness to get vaccinated in a sample of Italian adults, considering the effects of different individual characteristics and psychological variables upon positive vs. negative/hesitant vaccination intentions, as well as subjects’ self-reported motivations for such intentions.	Cross-sectional study	Snowball sampling	1074	2/2021	Italy	adults	1	“As soon as a COVID-19 vaccine becomes available to you, do you intend to get vaccinated?”. Respondents could answer “Yes”, “No”, or “I do not know”	1073	916	85.4					915	312	34.1																									399	319
32	Psychological factors associated with the intention of getting vaccinated against COVID-19 in Mexico	Lugo-Gonzalez et al., 2021	9	Neumologia y Cirugia de Torax(Mexico)	Identify the psychological factors associated with the intention to vaccinated against COVID-19 in Mexico, through the evaluation of a theory of planned behavior-based model.	Cross-sectional study	Convenience sampling	729	2/2021	Mexico	adults	1	The likelihood to get the vaccine against COVID-19 once the vaccine is available for the person. The item was answered using a Likert-type scale from 1 (totally disagree) to 5 (totally agree).	796	636	79.9
34	Reported COVID-19 V accination Coverage and Associated Factors among Members of Athens Medical Association: Results from a Cross-Sectional Study	Marinos et al., 2021	10	Vaccines (Basel)	The aim of this study was to evaluate the coverage of COVID-19 vac_x0002_cination and associated factors among physicians, members of the largest Greek Medical Association, Athens Medical Association.	Cross-sectional study	Purposive sampling	1993	3/2021	Greece	Health care workers	2
35	Racial/ethnic disparities in intent to obtain a COVID-19 vaccine: A nationally representative United States survey	María Nápoles et al., 2021	11	Prev Med Rep	For this paper, we assess: 1) differences in intent to be vaccinated among these 7 racial/ethnic groups (and national origin and language subgroups independent of socioeconomic status and health-related factors; 2) major concerns related to obtaining a COVID-19 vaccine within racial/ethnic groups; and 3) associations of concerns with intent to be vaccinated. Results could inform efforts to increa…	Cross-sectional study	Random sampling	5500	1/2021	USA	adults	1	“If a COVID-19 vaccine becomes available, how likely are you to get vaccinated?” (1 = not at all likely, 2= slightly likely, 3 = moderately likely, 4 =very likely, 5 = extremely likely).	5500	4289	78			1210	22																			1000	792	79.2	1000	888	88.8	1000	677	67.7
39	Time trends, factors associated with, and reasons for COVID-19 vaccine hesitancy: A massive online survey of US adults from January-May 2021	King et al., 2021	12	PLoS ONE	To evaluate time trends in COVID-19 vaccine intent during the US vaccine rollout, and iden_x0002_tify key factors related to and self-reported reasons for COVID-19 vaccine hesitancy in May 2021.	Cross-sectional study	stratified sampling	1195650	1/2021	USA	adults	1	If a vaccine to prevent COVID-19 were offered to you today, would you choose to get vaccinated? 1. Yes, definitely 2. Yes, probably 3. No, probably not 4. No, definitely not	1195650	891955	74.6			303695	25.4
								1142195	2/2021	USA	adults	1		1142195	871494	76.3			269558	23.6
								1209536	3/2021	USA	adults	1		1209536	962790	79.6			245536	20.3
								1015747	4/2021	USA	adults	1		1015747	835960	82.3			180803	17.8
								525644	5/2021	USA	adults	1		525644	438387	83.4			87257	16.6
43	Sociodemographic Predictors Associated with the Willingness to Get V accinated against COVID-19 in Peru: A Cross-Sectional Survey	Vizcardo et al., 2021	12	Vaccines (Basel)	The general objective of our study was to determine the sociodemographic predictors associated with the willingness of getting vaccinated against COVID-19 in Peru	Cross-sectional study	Snowball sampling	1776	11/2020	Peru	adults	1	Will you get vaccinated against COVID-19? Yes; No; I don't know yet	1776	1251	70.4	346	19.5	179	10.1	748	539	72.1	1028	712	69.3																						145	89
45	Status and perception toward the COVID-19 vaccine: A cross-sectional online survey among adult population of Bangladesh	Rahman et al., 2021	10	Health Sci Rep	A rapid online survey was conducted to evaluate the status and perception toward the newly administered COVID-19 vaccine among the adult population (18 years and above) of Bangladesh.	Cross-sectional study	Convenience sampling	850	3/2021	Bangladesh	adults	1
1	Sociodemographic Determinants of COVID-19 Vaccine Hesitancy, Fear of Infection, and Protection Self-Efficacy	McElfish et al., 2021	8	J Prim Care Community Health	To examine the association between selected sociodemographic factors and COVID-19 vaccine hesitancy among Arkansans. Furthermore, the study examined how fear of COVID-19 infection and self-efficacy to protect against COVID-19 influenced COVID-19 vaccine hesitancy.	Cross-sectional study	Convenience sampling	754	12/2020	USA（Arkansas）	Adults either residing, having employment, or receiving health care in Arkansas	7	If a vaccine for COVID-19 were available today, what is the likelihood that you would get vaccinated?” Those who selected “don’t know/not sure,” “unlikely,” or “very unlikely” were coded as 1 to indicate hesitancy toward a COVID-19 vaccine. Those who responded that they were “likely” or “very likely” were coded as 0 to indicate they were not hesitant.	720	441	61.25
2	Trends in COVID-19 vaccination intent and factors associated with deliberation and reluctance among adult homeless shelter residents and staff, 1 November 2020 to 28 February 2021 - King County, Washington	Rogers et al., 2022	1	Vaccine	This study assesses surveyed COVID-19 vaccination intent among adult homeless shelter residents and staff and identifies factors associated with vaccine deliberation	Cross-sectional study	Purposive sampling	672	12/2020	USA（Washington）	shelter residents	7	Once a vaccine against COVID-19 becomes available to you, do you plan to get it?” Responses were categorized as vaccine accepting (‘‘yes”); vaccine deliberative [18] (‘‘undecided”); or vaccine reluctant (‘‘no”).	672	365	54.3155	118	17.6	189	28.1
								297	12/2020	USA（Washington）	shelter staff	7	Once a vaccine against COVID-19 becomes available to you, do you plan to get it?” Responses were categorized as vaccine accepting (‘‘yes”); vaccine deliberative [18] (‘‘undecided”); or vaccine reluctant (‘‘no”).	297	206	69.3603	49	16.5	42	14.1
4	Willingness to Receive COVID-19 Vaccine and Its Determinant Factors Among Lactating Mothers in Ethiopia: A Cross-Sectional Study	Mose, 2021	10	Infect Drug Resist	This study aimed to assess willingness to receive COVID-19 vaccination and its determinant factors among lactating mothers in Southern Ethiopia.	Cross-sectional study	Multistage sampling technique （simple random sampling；systematic random sampling）	630	2/2021	Ethiopia	lactating mothers	4	Do you accept COVID-19 vaccination if it is available right now?” yes/no	630	384	61			246	39
5	The Uptake and Vaccination Willingness of COVID-19 V accine among Chinese Residents: Web-Based Online Cross-Sectional Study	Kong et al., 2022	1	Vaccines (Basel)	This study aims to evaluate the coverage of the vaccination, the possibility of unvaccinated individuals receiving vaccination in the future, as well as the influencing factors of the reception of the COVID-19 vaccine among the Chinese population.	Cross-sectional study	Snowball sampling	786	7/2021	China	residents	1	Degree of vaccine hesitation (Regardless of the price of vaccine) very high/high/Fair/low/very low	786	703	89.4402	49	6.2341	34	4.3257
6	Vaccine Acceptance and Hesitancy among College Students in Nevada: A State-Wide Cross-Sectional Study	Elliott and Yang, 2022	1	Vaccines (Basel)	The purpose of this study was to identify factors related to COVID-19 vaccine acceptance and hesitancy in a diverse state-wide population of students	Cross-sectional study	Purposive sampling	3773	2/2021	USA (Nevada)	Students	5	about eagerness to receive the COVID-19 vaccine：somewhat reluctant” or “very reluctant” somewhat reluctant” or “very reluctant“ “indifferent”	3773	2037.42	54	478	12.669	888	23.5
7	Qatar Healthcare Workers' COVID-19 Vaccine Hesitancy and Attitudes: A National Cross-Sectional Survey	Kumar et al., 2021	8	Front Public Health	Explores the hesitancy rates and attitudes among Qatar’s HCWs toward COVID-19 vaccination	Cross-sectional study	Convenience sampling	1546	10/2020	Qatar	Healthcare Workers	2	Will you take the COVID-19 vaccine when it becomes available? “probably or definitely/unsure/probably or definitely not”	1414	874	61.8105	358	25.3182	182	12.8713
									10/2020	Qatar	children	6	Will you get your children vaccinated? Definitely/probably/not sure/probably not/definitely not	1392	828	59.4828	326	23.4195	238	17.0977
9	Vaccine Confidence and Hesitancy at the Start of COVID-19 Vaccine Deployment in the UK: An Embedded Mixed-Methods Study	Roberts et al., 2021	11	Front Public Health	We aim to understand how individuals living in the UK made decisions about their intentions to either accept or refuse vaccination at the very beginning of the UK national vaccination programme that commenced in December 2020.	Cross-sectional study	Convenience sampling	4535	12/2020	UK	people aged 18 and over and living in the UK	1	When COVID-19 vaccines become available, will you be happy to get vaccinated?” [Yes | No],	4535	3859	85.0937			676	14.9063	1527	1264	82.7767	2983	2577	86.3895				149	122	81.8792				789	727	92.142
10	Trust and willingness towards COVID-19 vaccine uptake: a mixed-method study in Ghana, 2021	Amo-Adjei et al., 2022	2	Arch Public Health	We look at trust and how it informs will‑ ingness to take the COVID‑19 vaccine among persons targeted for the first phase of COVID‑19 vaccination program in Ghana.	Cross-sectional study	Snowball sampling	296	4/2021	Ghana	persons 60 years and above, frontline government functionaries, persons with underlying health conditions and, religious leaders and teachers.	7	Willingness to take COVID-19 vaccine：No； Yes； Not sure	296	186.1	62.9	34.032	11.4973	76.045	25.7
								119	4/2021	Ghana	health workers	2	Willingness to take COVID-19 vaccine：No； Yes； Not sure	119	104.958	88.2	7.021	5.9	7	5.9
11	Young Adults' Intentions and Rationales for COVID-19 Vaccination Participation: Evidence from a Student Survey in Ho Chi Minh City, Vietnam	Khuc et al., 2021	7	Vaccines (Basel)	To this end, this paper contributes to the literature by being the first study to explore the willingness to vaccinate against COVID-19 among Vietnamese students.	Cross-sectional study	Convenience sampling	665	3/2021	Vietnam (Ho Chi Minh City)	students	5	What is your decision on COVID-19 vaccination? Yes； No	398	332	83.4	64	16.6	2	0.5
12	Vaccination willingness for COVID-19 among healthcare workers: a cross-sectional survey in a Swiss canton	Zürcher et al., 2021	9	Swiss Med Wkly	We therefore assessed the willingness of healthcare workers in the Canton of Solothurn, Switzerland, to be vaccinated against influenza and COVID-19, and inquired about reasons for vaccine hesitancy among them.	Cross-sectional study	Purposive sampling	3793	12/2020	Switzerland (Canton of Solothurn)	healthcare workers	2	Willingness to get COVID-19 vaccine. Yes/no/unsure	3793	1511	39.8	1114	29.4	1168	30.8
13	Who is more likely to hesitate to accept COVID-19 vaccine: a cross-sectional survey in China	Zhang et al., 2022	3	Expert Rev Vaccines	The aim of our study was to identify factors associated with coronavirus disease 2019 (COVID-19)vaccine willingness in China to aid future public health actions to improve vaccination.	Cross-sectional study	stratified cluster sampling	19132	8/2020	China	Residents aged 18 years and above residing in mainland China	1	‘If there is an available COVID-19 vaccine, will you vaccinate?’ Participants will select the answer, ‘yes,’ ‘no’ or ‘it depends.’	19132	13356	69.8097					9111	6535	71.7265	10021	6821	68.06				7808	4876	62.4488																6985	4591
14	Willingness to accept COVID-19 vaccine among the elderly and the chronic disease population in China	Wang et al., 2021	12	Human Vaccines & Immunotherapeutics	This study would provide the latest evidence of the public willingness to accept the newly developed COVID-19 vaccine and the public perception of vaccination, which informs the design of interventions to increase vaccine uptake.	Cross-sectional study	A multistage sampling	7259	12/2021	China	Chinese resident aged 18 and above	1	“When the COVID-19 vaccine is available for the public, would you be willing to get the vaccination?.” yes；unsure or no	7259	5963	82.1463
15	Willingness and influential factors of parents of 3-6-year-old children to vaccinate their children with the COVID-19 vaccine in China	Wan et al., 202	11	Human Vaccines & Immunotherapeutics	The purpose of this study is to understand the willingness of Chinese parents to vaccinate their children aged 3–6, and to find out the influencing factors of parents’ willingness to vaccinate their children against COVID-19 from the perspective of demographic characteristics and knowledge, attitude and behavior of COVID-19 vaccination. This will provide scientific support for promoting COVID-19 …	Cross-sectional study	Two-stage stratified random sampling	468	1/2021	China (Kaifeng)	children（parent）	6	Are you willing to vaccinate your children with the COVID- 19 vaccine if it is available?,”yes no	468	406	86.8			62	13.24
17	The road to achieving herd immunity: factors associated with Singapore residents' uptake and hesitancy of the COVID-19 vaccination	Tan et al., 202	5	Expert Rev Vaccines	The aim of this study was to examine the characteristics and perceptions of the Singapore public toward the COVID-19 pandemic and national vaccination campaign and identify factors associated with acceptance of the COVID-19 vaccine	Cross-sectional study	Convenience sampling	676	5/2021	Singapore	Singapore residents of age 21 years old and above	1
18	Vaccination status, acceptance, and knowledge toward a COVID-19 vaccine among healthcare workers: a cross-sectional survey in China	Li et al., 2021	11	Human Vaccines & Immunotherapeutics	To investigate the vaccination statuses, as well as levels of knowledge about and acceptance of these vaccines among Chinese HCWs	Cross-sectional study	A mixed sampling process was used (i.e., convenience and snowball samplings)	1779	1/2021	China	Chinese HCWs, including doctors, nurses, ancillary staff, and other personnel working in hospitals	2	whether the participant is willing to accept the COVID-19 vaccine.	1779	1670	93.9			109	6.12704
19	Socio-demographic, psychological, and experiential predictors of COVID-19 vaccine hesitancy in South Korea, October-December 2020	Hwang et al., 2021	12	Human Vaccines & Immunotherapeutics	this study aimed to (1) describe how willing Koreans are to be vaccinated against COVID-19 and the main reasons for vaccine hesitancy, (2) identify which sub-groups are more likely to have vaccine hesitancy, and (3) identify demographic, psychological, and experiential predictors of vaccine hesitancy on COVID-19 vaccination in Korean adults.	Cross-sectional study	Stratified multi-stage cluster sampling	13021	11/2020	South Korea	population aged over 15 years.	1	If a vaccine against COVID-19 becomes available, would you get vaccinated?” was asked, and participants selected their responses among the options “Yes,” “No,” or “Uncertain.”	13021	7832	60.2					6486	3915	60.3608	6535	3917	59.9388				4365	2600	59.5647	5151	3079	59.7748	3505	2153	61.43										5461	3232
20	Survey on Attitude Towards COVID-19 Vaccines and Analysis of Reasons for Vaccine Hesitancy Among Public in Tamil Nadu During The Second Wave Of COVID-19 Pandemic	Kanchana et al., 2021	3	Pharmacologyonline	to analyse various reasons why people are hesitant to vaccine and factors influencing them are analysed in the following studies along with studying their acceptance and attitude towards vaccination8. In order to know the about covid-19 and To study and explore the attitude and factors influencing the attitude towards COVID-19 vaccination among people of Tamil Nadu. And to identify the reasons as…	Cross-sectional study	Snowball sampling	2615	6/2021	India (Tamil Nadu)	Adults of age group more than 18	1	Are you willing to get vaccinated with corona vaccine? Yes/no/already vaccinated	2615	2258	86.3			357	13.65	1708	1110	64.9883	907	541	59.6472							725	535	73.8	159	119	74.8
21	SARS-CoV-2 vaccine acceptability among caregivers of childhood cancer survivors	Wimberly et al., 2021	11	Pediatr Blood Cancer	To explore willingness/hesitancy to vaccinate self and children against severe acute respiratory syndrome coronavirus 2 (SARS-CoV-2) among caregivers of childhood cancer survivors (CCS).	longitudinal surveys	Convenience sampling	130	3/2021	USA	child was diagnosed with cancer before their 18th birthday	7	“When the COVID-19 vaccine becomes available to [your CCS], will your child receive the vaccine?” “yes definitely,” “unsure but leaning toward yes,” “unsure but leaning toward no,” “definitely no.” “already vaccinated”	130	94	72.3077			36	27.6923
									3/2021	USA	parent	1	“When the COVID-19 vaccine becomes available to you, will you accept the vaccine for yourself?” “yes definitely,” “unsure but leaning toward yes,” “unsure but leaning toward no,” “definitely no.” “already vaccinated”	130	103	79.2308			27	20.7692
22	COVID-19 Vaccination: Status and Willingness to Be V accinated among Employees in Health and Welfare Care in Germany	Kozak and Nienhaus, 2021	6	International journal of environmental research and public health	Obtain an up-to-date picture of vaccination rates and vaccination willingness among health and welfare workers by demographic factors, Occupational group, field of work, place of residence (by state), influenza vaccination status, and contact to COVID-19 patients.	Cross-sectional study	Convenience sampling	3401	3/2021	Germany	Employees in Health and Welfare Care	7	Individuals who were not yet vaccinated were asked about their willingness to be vaccinated (“yes, immediately”, “rather yes, but wait and see”, “undecided”, “rather no”, “no in any case”).	3401	2869	84.4	224	6.6	308	9.05616
23	The willingness of UK adults with intellectual disabilities to take COVID-19 vaccines	Hatton et al., 2021	11	Journal of Intellectual Disability Research	understanding the willingness of people with ID to take a COVID-19 vaccine	Cross-sectional study	Convenience sampling	969	1/2021	UK	interviews with adults with intellectual disabilities	3	Willingness to take the COVID-19 vaccine if offered Yes； Not sure/No	862	733	85.0348	88	10.2088	41	4.75638
24	Determinants of COVID-19 Vaccination Willingness among Health Care Workers: A Quick Online Survey in India	Kumar et al., 2021	11	Korean J Fam Med	Aimed to explore the determinants of health care workers’ (HCWs) willingness to take the COVID-19 vaccination.	Cross-sectional study	Purposive sampling	599	2/2021	India	Health Care Workers	2	“If a COVID-19 vaccine is available, I would take it, ” followed by the response options: “yes, ” “no, ” and “not sure.	599	437	72.9549	97	16.1937	65	10.8514
25	The coronavirus disease 2019 (COVID-19) vaccination psychological antecedent assessment using the Arabic 5c validated tool: An online survey in 13 Arab countries	Abdou et al., 2021	11	PLoS One	This study was therefore developed to investigate the psychological antecedent factors in Arab populations toward the COVID-19 vaccination.	Cross-sectional study	Convenience sampling	4474	1/2021	13 Arab countries	Subjects aged 18 years old or above and residing in Arab countries during the COVID-19 pandemic were eligible for participation.	1
26	COVID-19 vaccination among Spanish nephrologists: Acceptance and side effects	Quiroga et al., 2021	12	J Healthc Qual Res	The aim of the present study was to evaluate the rate of Covid-19 vaccination among Spanish nephrologists during the HCW vaccination campaign and to describe the safety and side effects of the different types of Covid-19 vaccines.	Cross-sectional study	Purposive sampling	708	2/2021	Spain	Spanish nephrologists	2
27	Knowledge, Perception, and Willingness towards Immunization among Bangladeshi Population during COVID-19 V accine Rolling Period	Bari et al., 2021	12	Vaccines (Basel)	Our study is focused on the association of vaccine willingness with public knowledge and perception while vaccination	Cross-sectional study	Convenience sampling	1144	7/2021	Bangladesh	the Bangladeshi population aged 18 years or above who had frequent access to the internet and were familiar with google survey responses were primarily the potential samples of the study	1	Do you have willingness to get COVID-19 vaccine? Yes/no	1144	588	51.4			556	48.6	585	300	51.2821	559	288	51.5206				966	502	51.9669																249	125
28	COVID-19 Vaccine Acceptance and Its Associated Factors Among Pregnant Women Attending Antenatal Care Clinic in Southwest Ethiopia: Institutional-Based Cross-Sectional Study	Mose and Yeshaneh, 2021	6	International journal of general medicine	It is very crucial to understand the prevalence of COVID-19 vaccine acceptance and reasons for refusal among pregnant women which will help administration of COVID-19 vaccine when it is accessible and to design a strategy to overcome the vaccine hesitancy. Therefore, this study was aimed to assess the COVID-19 vaccine acceptance and its associated factors among pregnant women attending antenatal …	Cross-sectional study	Systematic random sampling	396	1/2021	Ethiopia	Pregnant	4	Will you get vaccinated if you get COVID-19 vaccine? Yes no	396	280	70.7071			116	29.3
29	COVID-19 Vaccination Acceptance and Its Associated Factors among Cancer Patients in Tunisia	Khiari et al., 2021	11	Asian Pac J Cancer Prev	Thus, the present study aimed to determine the acceptance rate of COVID-19 vaccination of the Salah Azaiez Institute (SAI) patients and to identify its associated factors. Materials and Methods	Cross-sectional study	Purposive sampling	200	2/2021	Tunisia	Cancer Patients	3	Acceptance to get the COVID-19 vaccine Yes 、No 125 、 Don't know	200	70	35	5	2.5	125	62.5
30	COVID- 19 vaccine hesitancy: Race/ethnicity, trust, and fear	Willis et al., 2021	11	Clin Transl Sci	Questions regarding vaccine hesitancy in Arkansas adults	Cross-sectional study	Convenience sampling	1205	7/2021	USA (Arkansas)	Arkansas adults.Inclusion criteria included being an adult (age ≥18) and living, working, and/ or receiving health care in the state of Arkansas.	1	“If a vaccine for COVID- 19 were available today, what is the likelihood that you would get vaccinated?” Possible responses included extremely likely, likely, unlikely, and very unlikely.	1066	833	78.14			233	21.86
31	Trends in COVID-19 vaccination intent from pre- to post-COVID-19 vaccine distribution and their associations with the 5C psychological antecedents of vaccination by sex and age in Japan	Machida et al,. 2021	11	Human Vaccines & Immunotherapeutics	The aim of this study was to clarify the trends in COVID-19 vaccination intent from pre- to post-COVID-19 vaccine distribution and to identify the association between the 5C psychological antecedents of vaccination and COVID- 19 vaccination intent by sex and age in Jap	a longitudinal study	quota sampling	2655	1/2021	Japan	adults	1	How likely they were to get vaccinated for COVID-19, once a vaccine was available to the public. very unlikely, somewhat unlikely, somewhat likely, very likely, and unsure.	2655	1649	62.1														720	335	46.5	1022	595	58.2192	913	659	72.1796
								2655	4/2021	Japan	adults	1	Whether they planned to be vaccinated or not. yes, no, and already vaccinated.	2655	1922	72.4														720	434	60.2778	1022	681	66.6341	913	807	88.3899
32	COVID-19 vaccination intention during early vaccine rollout in Canada: a nationwide online survey	Tang et al., 2021	10	Lancet Reg Health Am	Understanding vaccination intention during early vaccination rollout in Canada	Cross-sectional study	Stratified sampling	14621	2/2021	Canada	Canadian adult	1	“When a vaccine against the coronavirus becomes available to you, will you get vaccinated or not?” “No – I will not get a coronavirus vaccination,” 2. “Not sure,” 3. “Yes – I will eventually get a vaccination, but I will wait awhile first,” 4. “Yes – I will get a vaccination as soon as one becomes available to me,” 5. “I have already been vaccinated.”	14621					1355	9.3
33	Factors Influencing COVID-19 Vaccination Demand and Intent in Resource-Limited Settings: Based on Health Belief Model	Seboka et al., 2021	6	Risk Manag Healthc Policy	assess the demand and intent towards the COVID-19 vaccine among the general population in Ethiopia. Also, factors influencing their demand, intention, and willingness to pay for the COVID-19 vaccine were described, which is poorly understood in resource-limited settings	Cross-sectional study	Convenience sampling	1160	2/2021	Ethiopia	Ethiopians, at least 18 years old, and able to understand and read English or Amharic languages.	1	How likely there were to urge inoculated for COVID-19 when a vaccine gets to be accessible on a 5-point scale. Participants were classified as either: (1) undecided (responses of unsure), (2) unwilling to vaccinate (responses of somewhat or very unlikely to vaccinate), or (3) willing to vaccinate. (responses of somewhat or very likely to vaccinate)	1160	539.4	46.55	380.016	32.76	238.96	20.6
34	Factors related with COVID-19 vaccination willingness among outpatients in China	Zhang et al., 2021	11	Human Vaccines & Immunotherapeutics	to assess the willingness of Chinese outpatients to be vaccinated against COVID-19 and to analyze the reasons for their willingness/unwillingness to facilitate the government and hospitals in formulating strategies for efficient COVID-19 vaccination	Cross-sectional study	Multi-stage random sampling	522	12/2020	China	outpatients	3	Willingness to get the COVID-19 vaccine Yes No	522	373	71.4559			149	28.5
35	COVID-19 Vaccination Intentions: The Theory of Planned Behavior, Optimistic Bias, and Anticipated Regret	Wolff, 2021		Frontiers in psychology	predicted by increased perceived relative susceptibility and seriousness (i.e., lower optimistic bias), as well as by lower anticipated regret for vaccination, and higher anticipated regret for not vaccinating.	Cross-sectional study	Random sample stratified	1003	12/2020	Norway	Norwegian population age 18 and older	1	If a vaccine against Corona becomes available, I will vaccinate myself./I will take a vaccine against Corona when it will be offered. anchored at very improbable (1) and very probable (7).	1003	618	61.6	249	24.8	138	13.8
36	COVID-19 vaccination knowledge, attitudes and practices among residents of Bosnia and Herzegovina during the third wave of COVID-19 outbreak	Šljivo et al., 2021	11	Ann Ig	to present KAP towards COVID-19 vaccination during the third wave from the beginning of the outbreak in Bosnia and Herzegovina, when the spreading of COVID-19 in uncontrolled and the country is facing an Italian-like COVID-19 scenario, with high morbidity and high mortality during the beginning of the pandemic (14). If current knowledge, attitudes and appropriate behaviors will promptly change, t…	Cross-sectional study	Convenience sampling	570	3/2021	Bosnia and Herzegovina	older than 18 years and being a citizen of Bosnia and Herzegovina.	1	\	570	414	72.6
37	Determinants of COVID-19 vaccine acceptance and encountered side-effects among the vaccinated in Bangladesh	Parvej et al., 2021	8	Asian Pacific Journal of Tropical Medicine	aims to verify the acceptability of the vaccine based on factors influencing the vaccination program and accumulating information about the side effects from vaccinated people to help the government and policymakers of countries for taking necessary steps to cope with the challenges efficiently and effectively	Cross-sectional study	Convenience sampling	1529	4/2021	Bangladesh	general population of general population of Bangladesh aged 18 years and above	1	If the vaccine of COVID-19 is available, I am willing to take the vaccine yes/Uncertain/ No	1529	1025	67.04	414	27.08	90	5.8862	1012	696	68.7747	517	329	63.6364				919	575	62.568	505	373	73.86	105	77	73.33
38	COVID-19 VACCINE ACCEPTABILITY AND ATTITUDE AMONG A SAMPLE OF SAUDI DENTAL STUDENTS: A CROSS-SECTIONAL STUDY	Natto, 2022	10	Acta Medica Mediterranea	we assessed COVID-19 vaccine acceptability, awareness, and attitude among a sample of dental students in Saudi Arabia	Cross-sectional study	Purposive sampling	247	1/2021	Saudi Arabia	dental students (pre-doctoral and postgraduate students) at the Faculty of Dentistry at King Abdulaziz University.	5	COVID-19 vaccine myths Low Vaccine Acceptability/Unsure/High Vaccine Acceptability	247	160	64.77	67	27.12	20	8.09717
39	Factors influencing COVID-19 vaccine hesitancy and acceptance among the Pakistani population	Chaudhary et al., 2021	7	Human Vaccines & Immunotherapeutics	The objective of this study was to examine the factors associated with acceptance of the COVID-19 vaccine compared to hesitance in the Pakistani population and specifically focusing on the perceived beliefs, knowledge, concerns, risk, and safety perception relating to the COVID-19 vaccine.	Cross-sectional study	Convenience sampling	410	2/2021	Pakistan	patients and their attendants aged 18 years old and above who were visiting the hospital	7	‘Do you plan on getting the COVID-19 vaccine when it becomes available?’ and the participants were categorized into the ‘vaccine acceptance’ and ‘vaccine hesitance’ groups based on the responses ‘Yes’ and ‘No’/‘Unsure/Maybe,’	410	216	52.7
40	SARS-CoV-2 vaccine acceptance among gastroenterologists and inflammatory bowel disease patients: VACUNEII project	Ferreiro-Iglesias et al., 2021	8	Gastroenterol Hepatol	aim of this study was to evaluate the intention to get vaccinated with SARS-CoV-2 vaccine among patients with IBD and correlate it with the gastroenterologists and patients’ perspective.	Cross-sectional study	Purposive sampling	1302	11/2020	Spain	inflammatory bowel disease (IBD) patients	3	Acceptance of SARS-CoV-2 vaccination, n (%) yes;no;not sure	937	404	43	407	43	126	14
41	COVID-19 Vaccine Acceptability Among Clients and Staff of Homeless Shelters in Detroit, Michigan, February 2021	Meehan et al., 2022	1	Health Promot Pract	The objective of this study was to assess COVID-19 vaccine acceptability and uptake among people in homeless shelters in Detroit, Michigan.	Cross-sectional study	Convenience sampling	168	2/2021	USA(Michigan)	Clients a of Homeless Shelters	7	If a COVID-19 vaccine were available to you would you get it? Yes, would get it as soon as possible/Yes, but plan to wait to get it/Not sure/no	106	61	57.6	12	11.3	33	31.1
									2/2021	USA(Michigan)	Staff of Homeless Shelters	7	If a COVID-19 vaccine were available to you would you get it? Yes, would get it as soon as possible/Yes, but plan to wait to get it/Not sure/no	36	27	75	4	11.1	5	13.9
2	Association between Adult Vaccine Hesitancy and Parental Acceptance of Childhood COVID-19 Vaccines: A Web-Based Survey in a Northwestern Region in China	A et al., 2021	9	Vaccines (Basel)	determine the association between adult vaccine hesitancy and parental acceptance of COVID-19 vaccines for children	Cross-sectional study	Convenience sampling	13451	7/2020	China (Qinghai)	parents aged 20–49 years, with children 0–18 years	1	We investigated the respondents’ vaccination status of COVID-19 vaccines and prepared four responses, including already vaccinated, not vaccinated but intend to vaccinate, not vaccinated in the near future, and not vaccinated and not intend to ever vaccinate. We classified these responses into three groups: “already vaccinated with COVID-19 vaccines”, “intend to vaccinate”, and “not intend to vac…	13451	12468	92.7			983	7.30801	4898	4616	94.2	8553	7852	91.804				9510	8745	92	3941	3723	94.5													9612	8837
								13451	7/2020	China (Qinghai)	children 0–18 years (parents)	6	Parental acceptance of COVID-19 vaccines for children included three responses as follows: intend to vaccinate, not intend to vaccinate, and unclear. The last two responses were also collapsed together. Two groups were then classified as “intend to have children vaccinated with COVID-19 vaccines” and “not intend to”.	13451	6723	50			1082	8
3	Acceptability of the COVID-19 Vaccine and Its Determinants among University Students in Saudi Arabia: A Cross-Sectional Study	Almalki et al., 2021	8	Vaccines	investigate the acceptability of the COVID-19 vaccine among university students in Saudi Arabia and identify any related determinants	Cross-sectional study	Snowball sampling	407	4/2021	Saudi Arabia	Jazan University students in Saudi Arabia, aged 18 years or older, and enrolled in one of the offered courses during the second semester	5	The question on the participants’ willingness to receive the COVID-19 vaccine had a yes/no option, coded 1 for yes and 0 for no.	407	382	93.9			25	6.1
4	Attitudes of a sample of Jordanian young adults toward different available COVID-19 vaccines	Al-Qerem et al., 2021	9	Vacunas	evaluate the acceptance of different COVID-19 vaccines and its’ associated factors among young Jordanian population	Cross-sectional study	Simple random sampling	1897	1/2021	Jordan	young adults (residents in the age group between 18 and 30 years)	7	Are you willing to take COVID-19 vaccine? No/Not sure/Yes	1897	402	21.2	536	28.3	959	50.5
5	Acceptability of COVID-19 vaccination in Saudi Arabia: A cross-sectional study using a web-based survey	Alshahrani et al., 2021	7	Hum Vaccin Immunother	assess the factors that could influence the acceptance and hesitancy toward the COVID-19 vaccine in Saudi Arabia	Cross-sectional study	Snowball sampling	758	1/2021	Saudi Arabia	residents in Saudi Arabia aged 18 years or older	1	Are you going to take the COVID-19 vaccine when it is available in your region? (Yes/No)	758	484	63.9			274	36.1	458	307	67	300	177	59				452	298	65.9	90	63	70													105	74
7	Acceptance of COVID-19 vaccine and associated factors among health professionals working in Hospitals of South Gondar Zone, Northwest Ethiopia	Ayele et al., 2021	4	Hum Vaccin Immunother	assess acceptance of COVID-19 vaccine and associated factors among health professionals working in Hospitals of South Gondar Zone, Northwest Ethiopia	Cross-sectional study	Simple random sampling	422	3/2021	Ethiopia (Northwest)	health professionals working in Hospitals of South Gondar Zone, Northwest Ethiopia	2	Do you want to vaccinate against COVID-19 infection when the vaccine become available?” and the responses were “Yes” and “No.” Attitude toward COVID-19 vaccine	422	191	45.3			231	54.7
8	Attitudes of Parents with Regard to Vaccination of Children against COVID-19 in Poland. A Nationwide Online Survey	Babicki et al., 2021	10	Vaccines	assess the attitudes of Polish parents with regard to vaccinations against COVID-19 administered to their children	Cross-sectional study	Convenience sampling	4433	5/2021	Poland	parents of children living in Poland	1	COVID-19 vaccination received by parent?	4433	3044	68.7			1389	31.3
									5/2021	Poland	children (parents)	6	Are you planning to vaccinate your child?	3433	2213	64.5	502	14.6	718	20.9
9	Attitudes towards COVID-19 vaccine and reasons for adherence or not among nursing students	Belingheri et al., 2021	7	J Prof Nurs	evaluate the intentions to be vaccinated against COVID-19 in a population of nursing students, identifying factors associated with the intentions	Cross-sectional study	Purposive sampling	422	12/2020	Italy (Lombardy)	nursing students enrolled at the University of Milano-Bicocca	5	intention to be vaccinated against coronavirus No/Probably no/Probably yes/Yes	422	341	80.8			81	19.2
11	Cancer Patients' Willingness to Take COVID-19 Vaccination: A Nationwide Multicenter Survey in Korea	Chun et al., 2021	8	Cancers	investigate the attitude and acceptance rates for COVID-19 vaccine in cancer patients and identify predictive factors for vaccination that could be modified to promote vaccine uptake rates	Cross-sectional study	Purposive sampling	993	3/2021	Korea	Korean cancer patients from five institutions (all located in cities)	3	In response to the question on intention to receive the COVID-19 vaccination, each patient chose one of the following responses: ‘willingness to be vaccinated,’ ‘refusal,’ and ‘unsure how to respond’.	993	608	61.2	277	27.9	108	10.9
14	Awareness, Attitude, and Acceptability of Healthcare Workers About COVID-19 Vaccination in Western India	Dara et al., 2021	9	Cureus	find out the COVID-19 vaccine awareness, attitude, and acceptance in HCWs in western India	Cross-sectional study	Convenience sampling	498	1/2021	India (Rajasthan)	all HCWs in a selected tertiary care hospital	2	I can rely on the COVID-19 vaccine to prevent serious infection with COVID- 19	498	445	89.4			53	10.6
16	Attitudes towards vaccines and intention to vaccinate against COVID-19: a cross-sectional analysis-implications for public health communications in Australia	Enticott et al., 2022	1	BMJ Open	examine SARS-CoV-2 vaccine confidence, attitudes and intentions in Australian adults as part of the iCARE Study	Cross-sectional study	Quota sampling	1158	2/2021	Australia	Australians aged 18–90 years	1	Likelihood of getting COVID-19 vaccine if it were available today	1158	907	78.3	80	6.9	171	14.8
17	Caregivers' intentions to COVID-19 vaccination for their children in China: a cross-sectional survey	Feng et al., 2021	10	Hum Vaccin Immunother	explored the intention rate of Chinese caregivers to allow their children to be vaccinated and examined potential influencing factors and underlying reasons for their unwillingness or hesitation	Cross-sectional study	Multistage sampling (over sampled)	3703	12/2020	China	adults ≥18 years old in a household	1	Caregivers’ intentions to be vaccinated themselves	3703	3107	83.9					1590	1322	83.1	2113	1785	84.5				1255	1079	86	1041	887	85.2	1407	1141	81.1										1771	1453
									12/2020	China	children (Caregivers)	6	aregivers’ intentions to have their children vaccinated, yes	3703	3110	84
19	Caregiver Willingness to Vaccinate Their Children against COVID-19 after Adult Vaccine Approval	Goldman et al., 2021	9	Int J Environ Res Public Health	determine how COVID-19 vaccine approval for adults was associated with caregiver likelihood to vaccinate their children	Cross-sectional study	Convenience sampling	2769	4/2020	USA,Canada, and Israel	Children (caregivers)	6	will vaccinate their children	1728	1115	64.5
									1/2021	USA,Canada, and Israel	Children (caregivers)	6	will vaccinate their children	1041	621	59.7
24	Attitudes of Healthcare Professionals and General Population Toward Vaccines and the Intention to Be Vaccinated Against COVID-19 in Spain	Iguacel et al., 2021	10	Front Public Health	address the differences in attitudes among Spanish healthcare professionals compared with the general population regarding COVID-19 vaccination	Cross-sectional study	Convenience sampling	2136	5/2021	Spain	adults	1
25	Attitudes and Intentions of US Veterans Regarding COVID-19 Vaccination	Jasuja et al., 2021	11	JAMA Netw Open	assess veterans’ attitudes toward and intentions to receive COVID-19 vaccines.	Cross-sectional study	Purposive sampling	1156	3/2021	USA	Veterans	7	Vaccine intention	1156	945	81.7	76	6.6	135	11.7
26	Acceptance of COVID-19 vaccines among college students: a study of the attitudes, knowledge, and willingness of students to vaccinate	Jiang et al., 2021	12	Hum Vaccin Immunother	investigate the attitudes, knowledge, and willingness of college students to be vaccinated against COVID-19	Cross-sectional study	Stratified sampling, snow-ball sampling, and cluster sampling	3256	4/2021	China	college students, age ≥18 years old	5
28	Acceptability of a COVID-19 vaccine and role of knowledge, attitudes and beliefs on vaccination willingness among medical students	Kaya et al., 2021	7	European Research Journal	determine the acceptability of the COVID-19 vaccine and the effect of attitudes, perception and beliefs on vaccination willingness among medical students	Cross-sectional study	Convenience sampling	739	2/2020	Turkey	medical students	5	be willing to vaccinated	739	444	60.1	190	25.7	105	14.2
29	Acceptability of COVID-19 vaccine: a cross-sectional study in a Tunisian general hospital	Kefi et al., 2021	8	Pan Afr Med J	assess the acceptability of the COVID-19 vaccine by hospital staff	Cross-sectional study	Random sampling	398	8/2020	Tunisia	hospital staff	2	/	398	234	58.8			164	41.2
30	Assessment of Knowledge, Attitude, and Perception towards COVID-19 Vaccine among the General Population in the Hail Province, KSA	Khaja et al., 2021	8	Journal of Pharmaceutical Research International	measure the Knowledge, Attitude, and Perception levels towards COVID-19 and assess public perception and acceptance levels of the vaccine among the general population in the Hail province of Saudi Arabia	Cross-sectional study	Convenience sampling	955	4/2021	Saudi Arabia	General Population	1	Willing to Vaccinate	955	487	51	277	29	191	20
31	Acceptability of COVID-19 vaccination among health care workers: a cross-sectional survey in Morocco	Khalis et al., 2021	12	Hum Vaccin Immunother	evaluate the acceptability of COVID-19 vaccination among health care workers prior to the start of the COVID-19 vaccination campaign in Morocco.	Cross-sectional study	Convenience sampling	303	1/2021	Morocco	health care workers	2	willingness to get a COVID- 19 vaccine (yes, no or not sure)	303	188	62
32	Attitudes Towards COVID-19 Vaccine: A Survey of Health Care Workers in Oman	Khamis et al., 2021	12	J Epidemiol Glob Health	identify the prevalence of COVID-19 vaccine hesitancy and factors asso- ciated with acceptance of vaccine uptake in a sample of non- vaccinated HCWs in Oman	Cross-sectional study	Purposive sampling, Snowball sampling	443	1/2021	Oman	health care workers	2	willing to have the COVID-19 vaccine if it was provided	443	176	40.6	150	34.6	115	26.6
33	The Barriers, Challenges, and Strategies of COVID-19 (SARS-CoV-2) Vaccine Acceptance: A Concurrent Mixed-Method Study in Tehran City, Iran	Khankeh et al., 2021	10	Vaccines (Basel)	determine the acceptance of the COVID-19 vaccine and identify its associated factors, and explain the most important barriers and acceptance strategies for vaccination	Cross-sectional study	Multistage stratified cluster sampling	1200	4/2021	Iran	Tehran inhabitants aged ≥18	1	If a COVID-19 vaccine is successfully developed and approved for listing in the future, would you accept to be vaccinated? Response: Yes or NO	1200	1003	83.6			197	16.4	694	579	83.5	506	424	83.8										220	195	88.6										381	319
36	Acceptance and Knowledge of COVID-19 Vaccine among Health-Care Professionals in Western Uttar Pradesh, India	Patrick et al., 2021	6	Acta Medica International	assess the knowledge and various factors influencing the acceptability of getting COVID‑19 vaccine among the HCPs.	Cross-sectional study	Purposive sampling	608	2/2021	India	health care workers	2	acceptance of COVID-19 vaccine	608	473	78	128	21	7	1
38	Assessment of caregiver willingness to vaccinate their children against COVID-19 in Saudi Arabia: a cross-sectional study	Samannodi et al., 2021	12	Hum Vaccin Immunother	investigate the acceptability of COVID-19 vaccination for children among parents in Saudi Arabia	Cross-sectional study	Convenience sampling	581	6/2021	Saudi Arabia	Children (parents)	6	If COVID-19 vaccine is available, will you vaccinate your child?	581	371	63.9
									6/2021	Saudi Arabia	parents aged 18 years and older	1
39	Awareness, knowledge and acceptance of COVID-19 vaccine among the people of West Bengal, India: A web-based survey	Samanta et al., 2022	2	Vacunas	analyze COVID-19 vaccine acceptance in the general population of West Bengal (India), as well as to investigate the factors that were independently associated with people's desire to receive the vaccine.	Cross-sectional study	Snowball sampling	803	3/2021	India	adults	1	When do you want to take Vaccine for COVID-19, if it is available to you? Already taken/Immediately/In later stage/Not Necessary	803	706	87.9			97	12.1	435	377	86.7	368	329	89.4				737	645	87.5
40	Acceptability of Adolescent COVID-19 Vaccination Among Adolescents and Parents of Adolescents - United States, April 15-23, 2021	Scherer et al., 2021	7	Centers for Disease Control & Prevention (CDC)	assess the acceptability of adolescent COVID-19 vaccination and self-reported factors increasing vaccination intent	Cross-sectional study	Quota sampling	985	4/2021	USA	Adolescents aged 13–17 yrs	6	Parental COVID-19 vaccination intentions† for unvaccinated adolescents aged 12–17 years (or intentions† of adolescents aged 13–17 years)	985	668	67.8
44	Acceptance rate and risk perception towards the COVID-19 vaccine in Botswana	Tlale et al., 2022	2	PloS One	assess the acceptance rate and risk perception of COVID-19 vaccines amongst the general population in Botswana.	Cross-sectional study	Stratified sampling	5300	2/2021	Botswana	adults	1	asking respondents if they are willing to receive the COVID-19 vaccine when it is rolled out nationally. YES/NO	5027	3689	73.4			1338	26.6
45	Attitudes towards the COVID-19 vaccine in the general paraguayan population	Torales et al., 2021	3	Anales de la Facultad de Ciencias Médicas (Asunción)	describe attitudes towards the COVID-19 vaccine in the Paraguayan population, exploring factors that could be addressed to support the SARS-CoV-2 vaccination campaign	Cross-sectional study	Convenience sampling	2297	3/2021	Paraguay	adults	1	are you willing to get vaccinated against COVID-19? (Answers: Yes, No or Unsure)	2297	1879	81.8	269	11.5	154	6.7	723	607	83.9557	1559	1261	80.8852				1633	1359	83.2211	521	406	77.9	143	114	79.7203										251	199
46	Attitudes towards Mandatory Occupational Vaccination and Intention to Get COVID-19 Vaccine during the First Pandemic Wave among Mongolian Healthcare Workers: A Cross-Sectional Survey	Turbat et al., 2021	12	Int J Environ Res Public Health	determine Mongolian HCWs’ attitudes towards mandatory occupational vaccination, the intention to get the COVID-19 vaccine, and the associated factors	Cross-sectional study	Convenience sampling	238	3/2021	Mongolia	healthcare workers	2	“I intend to have a COVID-19 vaccination” 5-point Likert scale ranging from 5 “strongly agree” to 1 “strongly disagree”	238	209.202	87.9
48	Body Appreciation as a Factor Associated with College Students' Willingness to Receive Future COVID-19 Vaccines	Liu et al., 2021	11	Vaccines(Basel)	disentangle the relationship between college students’ COVID-19 vaccination intentions and body appreciation	Cross-sectional study	Snowball sampling	2058	12/2020	China	college students	5	Are you willing to get COVID-19 vaccines in the future? YES/NO	2058	1462	71.04			596	28.96
49	The Acceptance of COVID-19 Vaccination Under Different Methods of Investigation: Based on Online and On-Site Surveys in China	Lyu et al., 202	11	Front Public Health	explore the difference between online and traditional on-site surveys in terms of COVID-19 vaccine acceptance	Cross-sectional study	Convenience sampling	2013	11/2020	China	adults	1	If a COVID-19 vaccine is successfully developed and approved for using in the future, would you accept the vaccination. Accept/refuse	2013	1812	90			201	9.9851	1026	921	89.7661	987	891	90.2736				1483	1345	90.6945	495	436	88.0808	35	31	88.5714										696	609
							Random sampling	4316	11/2020	China	adults	1	If a COVID-19 vaccine is successfully developed and approved for using in the future, would you accept the vaccination. Accept/refuse	4316	3543	82.1			773	17.9101	2447	2017	82.4275	1869	1526	81.6479				1336	1150	86.0778	1106	930	84.0868	1874	1463	78.0683										2987	2401
50	Acceptance of COVID-19 Vaccination and Its Associated Factors Among Cancer Patients Attending the Oncology Clinic of University Clinical Hospital Mostar	Marijanović et al., 2021	11	Med Sci Monit	evaluate acceptance of COVID-19 vaccination among patients attending the Oncology Clinic of University Clinical Hospital Mostar	Cross-sectional study	Convenience sampling	364	2/2021	Bosnia and Herzegovina	Cancer Patients	3	Participants were asked whether they would accept receiving COVID-19 vaccines once the vaccine becomes approved and available in BiH, with 3 response options: “yes”, “no”, or “not sure”	364	152.152	41.8	136.864	37.6	74.984	20.6
51	Attitudes of Spanish hospital staff towards COVID-19 vaccination and vaccination rates	Mena et al., 2021	9	PLoS One	evaluate the acceptance of COVID-19 vaccination in HCW (care and non-care staff) in a Spanish tertiary hospital	Cross-sectional study	Purposive sampling	906	12/2020	Spain	healthcare workers	2	Is it your intention to receive the COVID-19 vaccine as soon as possible? A) Yes, as soon as I can B) Yes, but I will wait a few weeks/months C) I don´t know yet what I am going to do D) I don´t think so E) Absolutely not	906	559	61.6998	247	27.2627	100	11.0375
52	Attitudes toward the SARS-CoV-2 and Influenza Vaccination in the Metropolitan Cities of Bologna and Palermo	Montalti et al., 2021	10	Vaccines (Basel)	to investigate the potential determinants of both COVID-19 and influenza VH in the metropolitan cities of Bologna (Northern Italy) and Palermo (Southern Italy), and to investigate the previous influenza VH as a possible determinant of COVID-19 VH	Cross-sectional study	Convenience sampling	443	1/2021	Italy (Bologna and Palermo)	adults aged 18+	1	Are you willing to receive COVID‐19 vaccination? YES/NO	443	335	75.6			108	24.4	193	157	81.4	250	178	71.2				224	188	83.9																227	165
53	Attitudes and Intentions toward COVID-19 Vaccination among Spanish Adults: A Descriptive Cross-Sectional Study	Mosteiro-Miguéns, D. G., et al. 2021	10	Vaccines (Basel)	determine the attitudes and intentions toward COVID-19 vaccination among non-regular social media users in Spain and to analyze how these factors could condition the acceptance of other personal protective measures once an individual has received the COVID-19 vaccine	Cross-sectional study	Convenience sampling	610	3/2021	Spain	adults	1	Would you get the COVID-19 vaccine? YES/NO	610	551	90.3			59	9.7	205	181	88.3	359	328	91.4				108	98	90.7	291	266	91.4	151	129	85.4										446	396
54	Changes in COVID-19 vaccination receipt and intention to vaccinate by socioeconomic characteristics and geographic area, United States, January 6 - March 29, 2021	Nguyen et al., 2021	9	Ann Med	to examine changes in vaccine intentions and attitudes by sociodemographic characteristics and geographic areas, factors associated with vaccination intent, and reasons for non-vaccination among a nationally representative sample of U.S. adults	Longgitudinal study	Quota sampling	77104	1/2021	USA	adults	1	Once a vaccine to prevent COVID-19 is available to you, would you…definitely, probably, probably not, or definitely not get a vaccine	68348	53584.8	78.4			14763	21.6
									3/2021	USA	adults	1	Once a vaccine to prevent COVID-19 is available to you, would you…definitely, probably, probably not, or definitely not get a vaccine	77104	65075.8	84.4			12028	15.6
55	Acceptance of COVID-19 Vaccines among Patients with Inflammatory Bowel Disease in Japan	Nishida et al., 2021	12	Healthcare (Basel)	explore hesitancy toward, and acceptance of, COVID-19 vaccines in patients with IBD and to identify factors associated with these attitudes, including consideration of participants’ background, lifestyle, disease condition, medication, and the presence of other people in the household.	Retrospective cohort study	Convenience sampling	187	7/2021	Japan	Patients with Inflammatory Bowel Disease	3	Have you been vaccinated against COVID-19? □ vaccinated with one dose □ vaccinated with two doses □ intend to be vaccinated □ hesitant to vaccinate	187	168	89.8
56	Attitudes and intentions towards COVID-19 vaccines and associated factors among Egyptian adults	Omar and Hani, 2021	7	J Infect Public Health	to determine negative attitudes and intentions and their predictors towards COVID-19 vaccines.	Cross-sectional study	Convenience sampling	1011	2/2021	Egypt	adults	1	Intentions towards the COVID-19 vaccine were based on one item. Response options were vaccine acceptance, vaccine hesitancy, and vaccine non-acceptance.	1011	259	25.6	543	53.7	209	20.7	417	134	32.1343	594	125	21.0438				837	211	25.2091	131	34	26													301	75
57	Association between social media use and the acceptance of COVID-19 vaccination among the general population in Saudi Arabia - a cross-sectional study	Othman et al., 2022	2	BMC Public Health	examine the association between social media use and acceptance of receiving COVID-19 vaccine among the general population in Saudi Arabia.	Cross-sectional study	Snowball sampling	504	6/2021	Saudi Arabia	adults	1	Are you willing to take the COVID-19 vaccine? ‘I have already taken the vaccine’ /YES/NO	504	477	94.6			27	5.4	136	128	94.1176	368	349	94.837				377	359	95.2255																157	145
58	Acceptability of COVID-19 Vaccine Among Hospital Employees in the Department of Paediatrics, Gynaecology and Obstetrics in the University Hospitals of Geneva, Switzerland	Peirolo et al., 2021	1	Front Public Health	to examine the perception of COVID-19 risk and of its vaccine acceptance among employees (i.e., HCW plus administrative staff) in the Department of Paediatrics, Gynaecology and Obstetrics at the University Hospitals of Geneva, for the purpose of drawing lessons on the determinants of vaccination morale.	Cross-sectional study	Purposive sampling	776	6/2021	Switzerland	Hospital Employees(healthcare workers and administrative staff)	2
59	Characterizing initial COVID-19 vaccine attitudes among pregnancy-capable healthcare workers	Perez et al., 2021	12	Am J Obstet Gynecol MFM	understand vaccine attitudes among pregnancy-capable healthcare workers toward the COVID-19 vaccination.	Cross-sectional study	Snowball sampling	11405	1/2021	USA	pregnancy-capable healthcare workers	2
60	Attitudes to Being Vaccinated Against COVID-19: A Survey of People With Epilepsy in China	Qiao et al., 2021	10	Front Neurol	assess vaccination coverage, vaccination willingness, and variables associated with vaccine hesitancy to provide evidence on COVID-19 vaccination strategies.	Cross-sectional study	Purposive sampling	557	6/2021	China (Shandong)	patient With Epilepsy	3	Willingness to be vaccinated (response) Yes/ No and not sure	557	426	76.5
62	Changes in Attitudes towards the COVID-19 Vaccine and the Willingness to Get Vaccinated among Adults in Poland: Analysis of Serial, Cross-Sectional, Representative Surveys, January-April 2021	Raciborski et al., 2021	7	Vaccines (Basel)	assess the changes in attitudes towards the COVID-19 vaccine and the willingness to get vaccinated among adults in Poland between January and April 2021.	Serial, Cross-Sectional study	Random sampling	4611	2/2021	Poland	adults	1	Would you like to be vaccinated against COVID-19?-具体选项未交待。只交代Definitely not 和rather not 归为“NO”	4611					1443.24	31.3
63	Acceptance of COVID-19 Vaccination among Healthcare and Non-Healthcare Workers of Hospitals and Outpatient Clinics in the Northern Region of Slovakia	Ulbrichtova et al., 2021	12	Int J Environ Res Public Health	to analyse the attitudes, motivation, and reason for hesitancy towards COVID-19 vaccination among HCWs and non-HCWs in hospitals and outpatient healthcare clinics in northern Slovakia.	Cross-sectional study	Purposive sampling	1277	9/2021	Slovakia	Healthcare and Non-Healthcare Workers of Hospitals and Outpatient Clinics	2
64	Chinese Parent Intention to Vaccinate Children With Special Diseases Against COVID-19	Wang et al., 2021	11	Front Public Health	evaluated the COVID-19 vaccine intentions of 941 cases in typical parents of children with special diseases	Cross-sectional study	Purposive sampling	941	12/2020	China (Nanjing)	children with special diseases (parents)	7	There is currently no COVID-19 vaccine for children. If there was a COVID-19 vaccination available in the future, would you give it to your child? YES/NO	941	470	49.9			471	50.1
65	Adolescents' attitudes to the COVID-19 vaccination	Wong et al., 2022	1	Vaccine	explore our local adolescents’ attitudes towards the COVID-19 vaccine to identify the factors that could improve vaccine uptake.	Cross-sectional study	Convenience sampling	2609	6/2021	China (HongKong)	adolescent aged 12-18	6	Plan to receive vaccination.YES/NO	2609	1007	38.6			1602	61.4
68	Acceptance Rates and Beliefs toward COVID-19 Vaccination among the General Population of Pakistan: A Cross-Sectional Survey	Yasmin et al., 2021	9	Am J Trop Med Hyg	analyze the acceptance rates of COVID-19 vaccine, beliefs, and barriers that might prevent the participants from being vaccinated against the COVID-19 among the general population in Pakistan	Cross-sectional study	Convenience sampling	1778	2/2021	Pakistan	adults	1	If the COVID-19 vaccine is available,are you planning to get vaccinated? YES/NO	1778	1280	72			498	28	625	470	75.2	1153	810	70.2515				1727	1239	71.7429	51	41	80.3922													864	589
69	Attitudes and Intentions toward COVID-19 Vaccination among Health Professions Students and Faculty in Qatar	Zaidi et al., 2021	11	Vaccines(Basel)	(1)examine attitudes towards the COVID-19 vaccine and willingness to take the vaccine among health professions students and faculty of different nationalities in Qatar;(2)assess the impact of sociodemographic factors and the mental health of participants on their attitudes and intentions regarding the vaccine	Cross-sectional study	Purposive sampling	364	3/2021	Qatar	medical students and teachers	7	Are you willing to take the vaccine when it is available to you?” Responses ranged from “1–very likely” to “6–very unlikely”	364	248.03	68.14	61.9892	17.03	53.9812	14.83
70	Acceptance of COVID-19 vaccines in Palestine: a cross-sectional online study	Zawahrah et al., 2021	10	BMJ Open	assess the willingness of Palestinians to receive a COVID-19 vaccine and their knowledge about such vaccines.	Cross-sectional study	Convenience sampling	889	10/2020	Palestine	adults	1	acceptance of COVID-19 vaccination was assessed by asking them about their willingness to get the vaccine once it becomes available in Palestine.YES/NO	889	564	63.4			325	36.6	381	268	70.3	508	296	58.3				562	380	67.6																97	56
71	Acceptance of COVID-19 Vaccine Among Refugees in the United States	Zhang et al., 2021	9	Public Health Rep	measure COVID-19 vaccination intentions among a sample of refugees in the United States and the reasons for their vaccine acceptance or hesitancy.	Cross-sectional study	Snowball sampling	435	12/2020	USA	Refugees	7	“If a vaccine against the COVID-19 becomes available, do you plan to get vaccinated?” (yes, no, unsure).	435	306	70.3	96	22.1	33	7.6
72	Acceptance and barriers of COVID-19 vaccination among people with chronic diseases in Saudi Arabia	Alghamdi et al., 2021	11	J Infect Dev Ctries	assess the acceptance and barriers of COVID-19 vaccine uptake among Saudi Arabian people who suffer from chronic diseases	Cross-sectional study	Convenience sampling	310	2/2021	Saudi Arabia	people aged 15+ and with chronic diseases	3	Intention to uptake COVID-19 vaccine. Yes/not sure/no	310	161	52	104	33.5	45	14.5
73	Health care workers intention to accept COVID-19 vaccine and associated factors in southwestern Ethiopia	Angelo et al., 2021	9	PloS One	assess the intentions of health care workers and the factors associated with accepting the COVID-19 vaccine in south western Ethiopia.	Cross-sectional study	Simple random sampling	405	3/2021	Ethiopia	healthcare workers	2	will you get the COVID-19 vaccine if it is available? YES/NO	405	196	48.4			209	51.6
75	COVID-19 Vaccination Coverage and Intent Among Adults Aged 18-39 Years - United States	Baack et al., 2021	6	MMWR Morb Mortal Wkly Rep	examine attitudes toward COVID-19 vaccination and vaccination intent among adults aged 18–39 years	Cross-sectional study	Probability sampling	2726	4/2021	USA	adults aged18-39	7	Once a vaccine to prevent COVID-19 is available to you, would you: definitely get a vaccine, probably get a vaccine, be unsure about getting a vaccine, probably not get a vaccine, or definitely not get a vaccine?”	2726	2083	76.4			643	23.6	1331	1034.19	77.7	1395	1012.77	72.6				2726	2083	76.4							1684	1232.69	73.2				270	182.79	67.7	733	497
76	COVID-19 vaccine confidence and hesitancy among health care workers: A cross-sectional survey from a MERS-CoV experienced nation	Barry et al., 2021	11	PloS One	identify coronavirus disease 2019 (COVID-19) vaccine perception, acceptance, confidence, hesitancy, and barriers among health care workers (HCWs).	Cross-sectional study	Convenience sampling	1512	11/2020	Saudi Arabia	healthcare workers	2	willingness to receive potential COVID-19 vaccines. YES/NO	1512	1058	70			454	30
81	Pregnant women's perceptions of the COVID-19 vaccine: A French survey	Egloff et al., 2022	2	PloS One	interviewed pregnant woman to evaluate their perceptions of the COVID-19 vaccine and their agreement to be vaccinated.	Cross-sectional study	Purposive sampling	664	3/2021	France	pregnant women	4	Participants were asked whether or not they would agree to be vaccinated against COVID-19, and why. Agree/not agree	664	196	29.5			468	70.5
83	COVID-19 vaccine safety and nocebo-prone associated hesitancy in patients with systemic rheumatic diseases: a cross-sectional study	Fragoulis et al., 2022	1	Rheumatol Int	To describe the rate and type of adverse effects (AEs) and the frequency of disease flares after COVID-19 vaccination and to assess the reasons for vaccination hesitancy (non-vaccination) in SRD patients.	Cross-sectional study	Purposive sampling	561	6/2021	Greece (Athens)	systemic rheumatic disease (SRD) patients	3
84	Variables Associated with Coronavirus Disease 2019 Vaccine Hesitancy Amongst Patients with Neurological Disorders	Ghaffari-Rafi et al., 2021	8	Infect Dis Rep	To identify the patient subsets at risk of vaccination hesitancy.	Cross-sectional study	Purposive sampling	359	1/2021	USA (Hawaii)	Hawaii Pacific Neuroscience (HPN) adult patients	3	Do you plan on getting the COVID-19 vaccine?	359	292	81.3
87	Rheumatology university faculty opinion on coronavirus disease-19 (COVID-19) vaccines: the vaXurvey study from Egypt	Hammam et al., 2021	9	Rheumatol Int	To explore the perspectives of Egyptian Rheumatology staff members as regards the coronavirus disease-19 (COVID-19) vaccine.	Cross-sectional study	Purposive sampling	187	4/2021	Egypt	rheumatology staff	7	the willingness of the rheumatologist to get vaccinated	187	103	55.1	55	29.4	29	15.5
89	Parent-Reported Intention to Vaccinate Children Against COVID-19: Influences of COVID-19 and Seasonal Influenza Vaccination	Hill et al., 2022	2	Clin Pediatr (Phila)	To examine parents’ intention to vaccinate their children against COVID-19 and factors associated with vaccine intention for children.	Cross-sectional study	Convenience sampling	303	3/2021	USA (PA)	adult	1	The question asked, “If a vaccine to prevent COVID-19 were available today, would you:” with response options including “Definitely NOT get the vaccine,” “Probably NOT get the vaccine,” “Probably get the vaccine,” “Definitely get the vaccine,” and “I have already received the vaccine.”	303	262	86.5			41	13.5
									3/2021	USA (PA)	children (parent)	6	The question asked, “If a vaccine to prevent COVID-20 were available today, would you:” with response options including “Definitely NOT get the vaccine,” “Probably NOT get the vaccine,” “Probably get the vaccine,” “Definitely get the vaccine,” and “I have_x0000__x0000__x0000__x0000__x0000__x0000__x0000__x0000__x0000__x0000__x0000__x0000__x0000_㾀_x0000__x0000__x0000__x0000__x0000__x0000__x0000__x0…	299	232	77.6			67	22.4
94	COVID-19 Vaccine Interest among Corrections Officers and People Who Are Incarcerated at Middlesex County Jail, Massachusetts	Khorasani et al., 2021	8	J Urban Health	To inform communication strategies to address concerns and increase acceptance of COVID-19 vaccination.	Cross-sectional study	Purposive sampling	443	12/2020	USA (Massachusetts)	people incarcerated in the jail	7	People were asked if they would be willing to accept the COVID-19 vaccine	443	181	40.9			262	59.1
99	Vaccine Hesitancy and Fear of COVID-19 Among Italian Medical Students: A Cross-Sectional Study	Lo Moro et al., 2022	2	J Community Health	To assess the impact the pandemic had on medical students from a psychological point of view, exploring the fear of COVID-19 and whether this had repercussions on vaccination propensity.	Cross-sectional study	Purposive sampling	929	12/2020	Italy (Turin)	medical students	5	Students were asked if they were willing to get vaccinated against COVID-19 when the vaccine was available (answers “Yes”, “No”, “I do not know”)	929	869	93.5	56	6	4	0.4
100	COVID‐19 vaccine take‐up rate and safety in adults with epilepsy: Data from a multicenter study in China	Lu et al., 2022	1	Epilepsia	This study was undertaken to investigate the COVID-19 vaccine uptake rate and possible postvaccination effects in adults with epilepsy.	Cross-sectional study	Purposive sampling	708	8/2021	China	adults with epilepsy	3		491	375	76.4
									8/2021	China	adults with neuropsychiatric conditions	3		217	204	94
101	Acceptance of COVID-19 vaccine in Pakistan among health care workers	Malik et al., 2021	9	PLoS One	To measure the acceptance of COVID-19 vaccine, and to enumerate the reasons underlying vaccine hesitancy among HCWs.	Cross-sectional study	Convenience sampling (snowball sampling)	5237	1/2021	Pakistan	health care workers	2		5237	3679	70.2	1284	24.5	274	5.2
102	Understanding COVID-19 vaccine hesitancy and resistance: another challenge in cancer patients	Mejri et al., 2022	1	Support Care Cancer	We aimed to measure the acceptability towards the COVID-19 vaccination in cancer patients and to investigate determinant factors associated with the patient's choice.	Cross-sectional study	Purposive sampling	329	3/2021	Tunisia (Tunis)	cancer patients	3		329	166	50.5	70	21.2	93	28.3
105	Low COVID-19 vaccine hesitancy in Brazil	Moore DCBC et al., 2021	10	Vaccine	To know the vaccine hesitancy profile in Brazil to help design adequate communication strategies.	Cross-sectional study	Convenience sampling	173178	1/2021	Brazil	adults	1		173178	154928	89.5	13849	8	4401	2.5
106	Factors associated with acceptance of COVID-19 vaccine among University health sciences students in Northwest Nigeria	Mustapha et al., 2021	11	PLoS One	To evaluate the factors associated with COVID-19 vaccine acceptance among health sciences students in Northwest Nigeria.	Cross-sectional study	Convenience sampling	440	4/2021	Nigeria (North-western)	health sciences students	5	The acceptance of the COVID-19 vaccine was assessed as a dichotomized option: acceptance (yes = 1, will take the vaccine) and refusal (no = 0, will not take the vaccine).	440	176	40			264	60
107	Vaccine Hesitancy and Exposure to Misinformation: a Survey Analysis	Neely et al., 2022	1	J Gen Intern Med	The primary goals of this study were to better understand common objections to COVID-19 vaccination and the potential effects of misinformation on vaccine decisions.	Cross-sectional study	Quota sampling	600	6/2021	USA (the state of Florida)	adults	1		600					97	16.2
109	COVID-19 Vaccine Uptake and Intent Among Emergency Healthcare Workers: A Cross-Sectional Survey	Pacella-LaBarbara et al., 2021	10	J Occup Environ Med	Vaccine hesitancy limits population protection from SARS-CoV (coronavirus disease [COVID-19]). Vaccine hesitancy among healthcare workers (HCW) could put patients and coworkers at risk.	Cross-sectional study	Purposive sampling	475	1/2021	USA	emergency department and emergency medical service workers	2	two items: Have you received the COVID-19 vaccine? If the response was “no,” participants were prompted as follows: “Will you sign up to receive the 1st dose of the COVID-19 vaccine as soon as possible?” Response options were “yes,” “no,” and “I am already signed up to receive it.”	475	377	79.4			98	20.6
116	Parental plans to vaccinate children for COVID-19 in New York city	Teasdale et al., 2021	7	Vaccine	We surveyed NYC parents and caregivers of children ≤ 12 years of age to measure intentions to vaccinate children against COVID-19.	Cross-sectional study	Quota-based sampling	1119	3/2021	USA (New York)	parents	1	Whether they had received or planned to get the COVID-19 vaccine themselves (response options included already received COVID-19 vaccination, plan to receive when available, unsure, will not get the vaccine and prefer not to answer)	1119	825	73.7	189	16.9	105	9.4
									3/2021	USA (New York)	children	6	“When a vaccine to prevent COVID-19 is approved for children, would you want your child to receive the vaccine” (responses: “yes”, “no”, “unsure”)	1119	692	61.9	261	23.3	166	14.8
118	Psychological factors affecting COVID-19 vaccine acceptance in Indonesia	Yanto et al., 2021	10	Egypt J Neurol Psychiatr Neurosurg	We aim to identify psychological determinants and other factors associated with vaccine hesitancy and vaccine refusal.	Cross-sectional study	Purposive sampling	190	3/2021	Indonesia	adults	1	“Before coming to Puskesmas Putri Ayu, are you sure that you are ready to be vaccinated?” If respondents answered yes, they were classified as “vaccine acceptance”, no meant “vaccine-resistant”, and maybe meant that they were “accine-hesitant”.	190	165	86.8
119	Determinants of acceptance of Coronavirus disease-2019 (COVID-19) vaccine among Lebanese health care workers using health belief model	Youssef et al., 2022	2	PLoS One	The objectives of this study were to gauge the acceptance rate of the COVID-19 vaccine among HCWs.	Cross-sectional study	Purposive sampling	1800	12/2020	Lebanon	health care workers	2	"Will you take Covid-19 vaccine once it is available?” with response categories of “Yes” and “No”.	1800	1044	58			756	42
121	Evaluation of Israeli healthcare workers knowledge and attitudes toward the COVID‐19 vaccine	Zaitoon et al., 2021	3	Public Health Nurs	The current study assesses the knowledge and attitudes of Israeli HCWs regarding COVID‐19 immunization, and how various occupational and demographic factors may underlie COVID‐related knowledge and attitudes differences.	Cross-sectional study	Snowball sampling	714	1/2021	Israel	healthcare workers	2	“I am in favor of getting the COVID‐19 vaccine,” (1 = fully disagree, 2 = partially disagree, 3 = uncertain, 4 = partially agree, 5 = fully agree)	714	553	77.4	105	14.7	56	7.8
122	Strategies to decrease COVID-19 vaccine hesitancy for children	Zakeri et al., 2021	10	J Pharm Health Serv Res	This study aims to understand acceptable strategies to enhance the COVID-19 vaccine uptake among mothers who have no intention to vaccinate their children.	Cross-sectional study	Purposive sampling	595	3/2021	USA (Texas)	children	6		595	367	61.68			228	38.32
124	Acceptance of COVID-19 Vaccination Across India: How Concerned are the Health Care Workers?	Khasne et al., 2022	1	International Journal of Pharmaceutical and Clinical Research	evaluate post-vaccination symptoms, probable reasons for vaccine refusals and their relationship with sociodemographic characteristics among HCWs across India	Cross-sectional study	Purposive sampling	2036	2/2021	India	HCWs (doctors, medical students, paramedics (nurses), administrative and hospital support staff)	2
125	Acceptance of SARS-CoV-2 vaccines by liver transplant recipients and candidates	Reuken et al., 2021	10	Thieme	explore the acceptance of available SARS-CoV-2 vaccines by liver trans- plant recipients and candidates from 2 German transplant centers in March 2021 using an anonymous cross-sectional survey of pa- tients and their household members.	Cross-sectional study	Convenience sampling	578	3/2021	Germany	liver trans-plant recipients from 2 German transplant centers	3	“Are you willing to get vaccinated against COVID-19?	263	168	64	89	34	6	2
									3/2021	Germany	liver trans-plant candidates from 2 German transplant centers	3		78	55	70	21	27	2	3
									3/2021	Germany	household controls	7		237	164	69	64	27	9	4
126	COVID-19 Vaccine Intention and Hesitancy of Dental Hygienists in the United States	Gurenlian et al., 2022)	2	The Journal of Dental Hygiene	determine the intentions and hesitancy among US dental hygienists toward COVID-19 vaccination	Cross-sectional study	Convenience sampling	3206	8/2021	USA	Registered dental hygienists in the American Dental Hygienists’ Association (ADHA)	2	if the vaccine became available to them if they intended to get vaccinated	3206	2751	85.8			455	14.2
127	Determinants of Healthcare Workers’ Willingness to Receive COVID-19 Vaccination	Hamdan-Mansour et al., 2022	1	Malaysian Journal of Medicine and Health Sciences	To identify health-care workers’ knowledge related to Covid-19 and their perception of effectiveness of Covid-19 vaccinations, and to examine the prediction power of knowledge related to Covid-19 and perception of effectiveness of Covid-19 vaccinations on willingness to be vaccinated against Covid-19 among health-care workers controlling for sociodemographic and health related factors.	Cross-sectional study	Convenience sampling	302	/	Jordan	HCWs	2		302	113	37.4	108	35.8	81	26.8
2	COVID-19 vaccine hesitancy among patients with diabetes in Saudi Arabia	Khaled K et al., 2021	9	Diabetes Metab Syndr	ssess COVID-19 vaccine acceptance and hesitancy rate among patients with diabetes and address barriers and beliefs that affect acceptance to take COVID-19 vaccine.	Cross-sectional study	Convenience sampling	703	4/2021	Saudi Arabia	Saudi residents with diabetes, aged ≥18 years	3	Willing to take COVID-19 Vaccine? Yes/ Already taken/ No/Not sure	703	503	71.6
4	COVID-19 Vaccine Hesitancy among the Public in Kuwait: A Cross-Sectional Survey	Jumana et al., 2021	8	Public Health	explore the prevalence of COVID-19 vaccine hesitancy among the public in Kuwait, to understand their attitudes towards vaccines in general, and to identify predictors of COVID-19 vaccine hesitancy	Cross-sectional study	Snowball sampling	4147	4/2021	Kuwait	adults aged ≥18 years	1	Will you receive the vaccine? had received the vaccine/Yes/not sure/no	4147	3061	73.8	607	14.6	479	11.6
5	COVID-19 vaccine hesitancy among healthcare workers and its socio-demographic determinants in Abia State, Southeastern Nigeria: a cross-sectional study	Chidinma et al., 2021	9	Pan Afr Med J	assesse the sociodemographic factors associated with COVID-19 vaccine hesitancy among healthcare workers in Abia State.	Cross-sectional study	Convenience sampling	422	3/2021	Nigeria	healthcare workers	2	whether they would accept receiving the COVID-19 vaccine when it became available in Abia State? The response modalities were 'yes', 'no', or 'maybe'.	422	209	49.5
6	COVID-19 Vaccine Hesitancy Among Patients With Epilepsy or Other Chronic Conditions	Asadi-Pooya et al., 2021	10	Cambridge University Press	investigate the opinions of different groups of people in Iran on their willingness to receive a coronavirus disease 2019 (COVID-19) vaccine	Cross-sectional study	Easy sampling	582	12/2020	Iran	Chronic disease (epilepsy, DM, cardiac, psychiatric)	3	Do you intend to receive a COVID-19 vaccine?	474	416	87.8			58	12.2
							Random sampling		12/2020	Iran	volunteers	7	Do you intend to receive a COVID-20 vaccine?	108	100	92.6			8	7.4
9	COVID-19 Vaccine Concerns and Acceptability by Language in a Marginalized Population in Rhode Island	Bloom et al., 2021	1	Journal of Primary Care & Community Health	understand the continued concerns and acceptability of COVID-19 vaccines within marginalized communities in the United States	Cross-sectional study	Over-sampling	303	3/2021	USA	marginalized communities in the United States (languages spoken: Spanish, Cape Verdean (CV) Creole/Portuguese, and English)	7	Would you like to be put on a list to get the COVID vaccine from BVCHC?	303	222	73.3
10	COVID-19 vaccination perceptions and intentions of maternity care consumers and providers in Australia	Bradfield et al., 2021	11	PLoS ONE	address this gap in knowledge and explore the perceptions and intentions regarding COVID-19 vaccination from consumers and providers of maternity care in Australia	Cross-sectional study	Convenience sampling	776	4/2021	Australia	women of childbearing age and partners	4	I will have the COVID-19 vaccine when it becomes available to me Yes(definitely and probably)/I am not sure /No (definitely and probably) Probably yes I am not sure Probably no Definitely no	300	167	55.7	45	15	88	29.3
									4/2021	Australia	providers of maternity care (midwives, doctors who provide maternity care and midwifery students)	2	I will have the COVID-19 vaccine when it becomes available to me Yes(definitely and probably)/I am not sure /No (definitely and probably) Probably yes I am not sure Probably no Definitely no	476	353	74.2	57	12	66	13.9
11	Coronavirus disease 2019 (COVID-19) vaccine hesitancy among physicians, physician assistants, nurse practitioners, and nurses in two academic hospitals in Philadelphia	Browne et al., 2021	9	Cambridge University Press	evaluate coronavirus disease 2019 (COVID-19) vaccine hesitancy among healthcare personnel (HCP) with significant clinical exposure to COVID-19 at 2 large, academic hospitals in Philadelphia, Pennsylvania	Cross-sectional study	Purposive sampling	5929	11/2020	USA (Philadelphia)	healthcare personnel (HCP)	2	Intention to receive a COVID-19 vaccine is defined as yes, no, or unsure.	5929	4021	67.8	1467	24.7	441	7.4
13	COVID-19 vaccination hesitancy and associated factors among solid organ transplant recipients in China	Tingting et al., 2021	9	Human Vaccines & Immunotherapeutics	assess COVID-19 vaccination willingness among SOT recipients in China after the COVID-19 vaccines were put into use, while the vaccination hesitancy reasons and associated factors were analyzed either.	Cross-sectional study	Convenience sampling	813	5/2021	China	age more than or equal to 18, with a history of SOT, and have an ability to read and understand Chinese	3	Are you willing to be vaccinated against SARS-CoV-2? Yes/not sure/no	813	221	27.2
14	COVID-19 Vaccination Willingness and Hesitancy in Patients With Inflammatory Bowel Diseases: Analysis of Determinants in a National Survey of the Italian IBD Patients' Association	Costantino et al., 2021	7	Inflamm Bowel Dis	assess COVID-19 vaccine willingness and hesitancy in Italian IBD patients, to investigate their reasons, and to identify the determinants of these attitudes, including attitude to previous vaccinations, lifestyle, health-related behaviors, and sociodemographic characteristics	Cross-sectional study	Purposive sampling	1227	2/2021	Italy	IBD patients	3	Would you accept vaccination against COVID-19 tomorrow? Yes/not sure/no	1227	1005	81.9	189	15.4	33	2.7
15	COVID-19 vaccine hesitancy among health professionals in a tertiary care center at the University of Gondar Specialized Hospital, Ethiopia: A cross-sectional study	Demeke et al., 2022	2	SAGE Open Medicine	assess the vaccine hesitancy of the COVID-19 vaccine among health professionals who worked at the University of Gondar Specialized Hospital	Cross-sectional study	Snowball sampling,Convenience sampling	319	5/2021	Ethiopia	health professionals who worked at the University of Gondar Specialized Hospital	2	Will you accept COVID-19 vaccine? Yes/no	319	213	66.8			106	33.2
16	COVID-19 vaccine acceptability among people in Australia who inject drugs: Implications for vaccine rollout	Dietze et al., 2021	11	Logo of pheblackwell Drug Alcohol Rev	determine: 1.COVID‐19 vaccine preparedness among the sample; and 2.Barriers to COVID‐19 vaccination among those who indicated that they would be hesitant or unwilling to be vaccinated.	Cross-sectional study	Convenience sampling	99	12/2020	Australia (Melbourne)	≥18 years of age and reported ≥monthly injection of illicit/non‐prescribed drugs in the 6 months preceding the interview	7	If a COVID‐19 vaccine was to become available to everyone in Australia, do you think you would have it yourself? ‘definitely not’, ‘probably not’, ‘I'm not sure yet’, ‘probably yes’, ‘definitely yes’	99	57	58	19.8	20	22	22
17	COVID-19 Vaccine Acceptance Among Rural Appalachian Healthcare Workers (Eastern Kentucky/West Virginia): A Cross-Sectional Study	Do et al., 2021	8	Cureus	To identify acceptance/refusal rates of COVID-19 vaccine, reasons for refusal, and to understand the impact of demographics, work environment, and comorbidities on vaccine acceptance	Cross-sectional study	Purposive sampling	1076	12/2020	USA (Eastern Kentucky/West Virginia)	Healthcare Workers	2	if you are willing to take the COVID 19 vaccine ? Yes/No	1076	563	52.3			513	47.7
18	COVID-19 vaccination attitudes and intention among Quebecers during the first and second waves of the pandemic: findings from repeated cross-sectional surveys	Dubé et al., 2021	3	Human Vaccines & Immunotherapeutics	assessed sociodemographic and attitudinal determinants of positive intention to vaccinate	Cross-sectional study	Over-sampling	6641	12/2020	Canada (Quebecers)	Adults 18 years of age and older able to answer the survey in the two Quebec official languages (French and English)	1	I intend to get the vaccine against COVID-19 once available? Yes/not sure/no	6641	4710	70.9					3236	2395	74	3405	2315	68				675	439	65	1709	1196	70	2177	1866	85.7										2080	1352
19	COVID-19 Vaccine Acceptability and Its Determinants in Mozambique: An Online Survey	Dula et al., 2021	8	Vaccines (Basel)	investigate the perceptions of Mozambicans about COVID-19 vaccines and their willingness to be vaccinated is important to plan the COVID-19 vaccination campaign in Mozambique	Cross-sectional study	Snowball sampling	1878	3/2021	Mozambique	Adults (≥18 years of age)	1	Acceptability of the vaccine against COVID-19? Yes/no	1878	1340	71.4			538	28.6
23	COVID-19 vaccine hesitancy among patients in two urban emergency departments	Felix et al., 2021	8	Academic Emergency Medicine	quantify and characterize vaccine hesitancy among a cohort of ED patients in two urban academic medical centers and to assess perceived barriers and trusted sources of health information	Cohort study	Purposive sampling	1068	3/2021	USA	Adult ED patients with stable clinical status (Emergency Severity Index 3–5) and without active COVID-19 disease or altered mental status	3	If one of the FDA-approved COVID-19 vaccines becomes readily available to you, would you be willing to receive it? Yes/no	1068	731	68.4
24	COVID-19 Among Youth in Israel: Correlates of Decisions to Vaccinate and Reasons for Refusal	Meydan et al., 2022	3	Journal of Adolescent Health	examine the reasons for adolescents’ refusal to get vaccinated with the COVID-19 vaccine, and examine correlates of vaccination among adolescents aged 12–18 years in Israel.	Cross-sectional study	Purposive sampling	150	7/2021	Israel	Youth (12 to 18 years)	6
25	COVID-19 Vaccine Hesitancy Among Patients with Inflammatory Bowel Diseases at a Diverse Safety Net Hospital	Herman et al., 2022	2	Digestive Diseases and Sciences	ssess COVID vaccination attitudes, particularly among URMs	Cross-sectional study	Purposive sampling	210	5/2021	USA	Patients with inflammatory bowel disease (IBD)	3	COVID-19 vaccine attitudes? Not Vaccine Hesitant/Want to be vaccinated as soon as possible/Vaccine Hesitant/Likely will become vaccinated later this year, but not immediately/Unsure if they will get the vaccine/Do not want the vaccine	210	197	93.81	7	3.33	6	2.86
26	COVID-19 Vaccination Acceptance and Hesitancy among Healthcare Workers in Germany	Holzmann-Littig et al., 2021	7	Vaccines (Basel)	provide current numbers of HCW COVID-19 vaccination acceptance in Germany, and (B) to identify factors associated with vaccination hesitancy	Cross-sectional study	Snowball sampling	4500	2/2021	Germany	Healthcare Worker	2	Do you willing to receive COVID-19 vaccination？ undecided/dismissive /willing	4500	4125	91.7	167	3.7	208	4.6
28	COVID-19 vaccination intention and influencing factors among different occupational risk groups: a cross-sectional study	Tianyu et al., 2021	10	Human Vaccines & Immunotherapeutics	(1)describe the COVID-19 vaccination intention among different occupational risk groups in the context that a COVID-19 vaccine is available; (2) to identify related influencing factors of COVID-19 vaccination intention based on Health Belief Model.	Cross-sectional study	Multistage sampling	1039	1/2021	China	College students	5	To what extent they agreed with the following statement “I intend to accept COVID-19 vaccine”? Intend/do not intend	463	299	64.6
									1/2021	China	Public transportation workers	7		283	205	72.4
									1/2021	China	Health care workers	2		293	234	79.9
30	COVID-19 Vaccination Acceptance among Health Science Students in Morocco: A Cross-Sectional Study	Khalis et al., 2021	12	Vaccines	assess predictors of vaccine acceptance using constructs of the Health Belief Model .	Cross-sectional study	Purposive sampling	1272	1/2021	Morocco	All matriculated students of the Mohammed VI University of Health Sciences	5	When a COVID-19 vaccine becomes available, will you get vaccinated? Yes/no/not sure	1272	343	27
32	COVID-19 Morbidity and Mortality in Social Networks: Does It Influence Vaccine Hesitancy?	Khubchandani et al., 2021	9	Int J Environ Res Public Health	understand how COVID-19 infections in social networks can in- fluence COVID-19 vaccination willingness	Cross-sectional study	Simple random sampling	1062	6/2021	USA	adults aged ≥18 years	1	we asked participants if they had received a COVID-19 vaccine (with response options: yes, one dose; yes, both the doses; not received the vaccine, but plan to get one; and I do not want the vaccine)	1602	1436	89.6			166	10.4	1034	925	89.5	552	499	90				903	810	89.7	243	214	88.1	95	87	91.6	1293	1174	90.8	86	79	91.9	161	132	82	90	56
33	COVID-19 Vaccine Booster Hesitancy (VBH) of Healthcare Workers in Czechia: National Cross-Sectional Study	Klugar et al., 2021	12	Vaccines	valuate the COVID-19 vaccine booster hesitancy (VBH) among Czech healthcare workers to explore the potential determinants of VBH.	Cross-sectional study	Snowball sampling	3454	11/2021	Czech	healthcare workers	2
35	COVID-19 vaccine acceptability, determinants of potential vaccination, and hesitancy in public: A call for effective health communication	Kumar et al., 2021	10	J Educ Health Promot	measure vaccine acceptability and reason for hesitancy among the public	Cross-sectional study	Convenience sampling	841	/	India	Adults (≥18 years of age)	1	Are you ready to receive coronavirus vaccine? Yes/no/not sure?	841	449	53.4	229	27.2	163	19.4	433	242	55.9	408	207	50.7																						534	296
36	Chinese parents' intentions to vaccinate their children against SARS-CoV-2 infection and vaccine preferences	Yulan et al., 2021	12	Human Vaccines & Immunotherapeutics	determine the intention of Chinese parents to vaccinate their children against SARS-CoV-2.	Cross-sectional study	Convenience sampling	2026	5/2020	China	residents who have children aged 12 years old or below	6	If a vaccine against COVID-19 was available on the market, would you want to vaccinate your child against COVID-19?definitely not,’ ‘probably not,’ ‘probably yes’ and ‘definitely yes’	2026	1573	77.6			453	22.4
38	COVID-19 vaccine hesitancy among Chinese residents under the free vaccination policy	Huan et al., 2021	9	Rev Assoc Med Bras	assess the attitudes of Chinese residents toward COVID-19 vaccines and explore the potential drivers for Chinese residents' vaccine hesitancy.	Cross-sectional study	Snowball sampling	5240	2/2021	China	residents	1	Are you hesitated to be vaccinated against COVID-19? Yes/no	5240	2298	43.9	2255	43	687	13.1
40	COVID-19 Vaccination Acceptance and Its Associated Factors in Sodo Town, Wolaita Zone, Southern Ethiopia: Cross-Sectional Study	Mesele, 2021	6	Infect Drug Resist	assess the COVID-19 vaccination acceptance and its associated factors in Sodo town, Wolaita zone, Southern Ethiopia.	Cross-sectional study	Multistage sampling	415	4/2021	Ethiopia (Wolaita Zone)	Individuals aged ≥18 years	1	If COVID-19 vaccine is available ,will you accept it? Yes/no	415	189	45.5			226	54.5
41	COVID-19 vaccination coverage is extremely low among older population in Bangladesh: findings from a cross-sectional study	Mistry et al., 2021	2	Human Vaccines & Immunotherapeutics	assess the COVID-19 vaccination coverage and the factors associated with it among the older population in Bangladesh	Cross-sectional study	Purposive sampling	1045	9/2021	Bangladesh	older adults aged 60 years or above	7
42	COVID-19 vaccine hesitancy among Ethiopian healthcare workers	Mohammed et al., 2021	12	PLoS One	assess HCWs intention to be vaccinated against COVID-19 and the reasons underlying vaccine hesitancy. Methods	Cross-sectional study	Purposive sampling	614	3/2021	Ethiopia	health care providers working in public and private healthcare facilities of Addis Ababa.	2	if they would be willing to be vaccinated when the vaccine became accessible? Yes,certainly/yes,probably/no,probably not/no,certainly not/do not know	614	399	65	54	8.8	161	26.2
43	COVID-19 Vaccination Willingness and Acceptability in Multiple Sclerosis Patients: A Cross Sectional Study in Iran	Nabavi et al., 2022	1	Vaccines	assess the vaccination willingness and acceptability in Iranian MS patients.	Cross-sectional study	Purposive sampling	892	5/2021	Iran	MS patients	3		892	607	68			268	30
44	COVID-19 vaccination rates, intent, and hesitancy in patients with solid organ and blood cancers: A multicenter study	Nguyen et al., 2022	1	Asia Pac J Clin Oncol	evaluate vaccination uptake and hesitancy in people with a history of cancer,	Cross-sectional study	Purposive sampling	1073	7/2021	Australia (Victoria)	aged 18 years or over, had a past or current cancer diagnosis, and were receiving cancer care (including surveillance) at a participating health service	3	Would you take a COVID-19 vaccine if offered? “definitely/have taken” or “probably"/“definitely not” or “probably not.”	1073					61	5.7
45	Community acceptance and willingness to pay for hypothetical COVID-19 vaccines in a developing country: a web-based nationwide study in Nigeria	Okafor et al., 2021	10	Pan Afr Med J	evaluate the acceptability and willingness to pay for a hypothetical vaccine that is effective against COVID-19 among Nigerian citizens.	Cross-sectional study	Convenience sampling	689	10/2020	Nigeria	Adults (≥18 years of age)	1	Accept vaccination in near future	689	426	61.8					341	212	62.2	348	214	61.5				324	221	68.2	113	60	53.1
46	COVID-19 Vaccinations: Perceptions and Behaviours in People with Primary Ciliary Dyskinesia	Pedersen et al., 2021	12	Vaccines	describe COVID-19 vaccination willingness and hesitancy among people with PCD, to study the speed of vaccination uptake, assess the vaccines’ reported side effects, and investigate changes in social contact behaviour after vaccination.	Prospective cohort study	Convenience sampling	423	5/2021	31 countries	People with Primary Ciliary Dyskinesia (Adults Aged ≥ 18 y)	3	vaccination willingness? Yes/not sure/no	287	273	96	7	2	7	2
									5/2021	31 countries	People with Primary Ciliary Dyskinesia (Adolescents * Aged 12–17 y)	3	vaccination willingness? Yes/not sure/no	41	30	73	6	15	5	12
									5/2021	31 countries	People with Primary Ciliary Dyskinesia (Children * ≤ 11 y)	3	vaccination willingness? Yes/not sure/no	95	66	69	21	22	8	8
47	COVID-19 Impact and Vaccination Willingness among Romanian Patients with Autoimmune/Immune-Mediated Diseases	Pinte et al., 2021	12	Healthcare (Basel)	evaluate their access to medical care, as well as their awareness and willingness to obtain the vaccine after a year of the SARS-CoV-2 pandemic.	Cross-sectional study	Convenience sampling	651	3/2021	Romania	patients with autoimmune/immune- mediated diseases	3	willingness to be immunized against SARS-CoV-2 viru	651	442	68
48	COVID-19 Vaccination Behavior of People Living with HIV: The Mediating Role of Perceived Risk and Vaccination Intention	Qi et al., 2021	11	Vaccines	establish a theoretical model that explains the mediating effect of vaccination intention regarding the COVID-19 vaccine on the vaccination behavior of PLWH in China by developing a structural equation model that comprehensively demonstrates the correlations among the influencing factors.	Cross-sectional study	Snowball sampling	350	5/2021	China	People Living with HIV (i.e., PLWH who were 18 years or oldePLWH (i.e., PLWH who were 18 years or older and had good drug control)r and had good drug control)	3	Intention to Get Vaccinated Against COVID-19？ Intend to Get Vaccinated/Do Not Intend to Get Vaccinated	350	280	80			70	20
49	COVID-19 Vaccination and Intent Among Healthcare Personnel, U.S	Krishnamurthy et al., 2021	11	J Multidiscip Healthc	examine the acceptability of COVID-19 vaccines among HCP at the Queen Elizabeth Hospital, Barbados.	Cross-sectional study	Purposive sampling	2389	4/2021	USA	all HCPs	2	If a new COVID−19 vaccine becomes publicly available I intend/I do not intend ….”	2389	1982	83	154	6.4	253	10.6
50	COVID-19 Vaccine Acceptance of Pregnant and Lactating Women (PLW) in Czechia: An Analytical Cross-Sectional Study	Riad et al., 2021	12	Int J Environ Res Public Health.	evaluate the attitudes of PLW in Czechia towards COVID-19 vaccination, as the primary objective was to estimate the prevalence of COVID-19 vaccine acceptance.	Cross-sectional study	Purposive sampling	362	9/2021	Czechia	pregnant women (PW) and lactating women (LW)	4	Do you intend to get vaccinated against COVID-19? ranging from “definitely no” denoting 1, to “definitely yes” denoting 5.	362	254	70.2			108	29.8
51	COVID-19 Vaccine Acceptance and its Predictors among College Students in Addis Ababa, Ethiopia, 2021: A Cross-Sectional Survey	Sahile et al., 2022	2	Patient Prefer Adherence	assessing the COVID-19 acceptance and its predictors among college students in Addis Ababa, Ethiopia, 2021.	Cross-sectional study	Purposive sampling	407	6/2021	Ethiopia	Students who registered in the stated colleges, available during data collection, and those free from severe medical conditions	5	Willing to take the COVID-19 vaccination？ Yes/No/ I don‘t know.	407	162	39.8	78	19.2	167	41
56	COVID-19 vaccine acceptance among pregnant, breastfeeding, and nonpregnant reproductive-aged women	Sutton et al., 2021	9	American Journal of Obstetrics & Gynecology MFM	understand vaccine acceptability among pregnant, nonpregnant, and breastfeeding respondents and elucidate factors associated with COVID-19 vaccine acceptance.	Cross-sectional study	Convenience sampling	910	1/2021	USA (New York)	nonpregnant nonbreastfeeding women	7	respondents were asked if they planned on taking the vaccine once it was available to them. Respondents who responded “yes” or “I have already been vaccinated” were classified under vaccine acceptance.	600	457	76.2	91	15.2	52	8.7
									1/2021	USA (New York)	breastfeeding women	4	respondents were asked if they planned on taking the vaccine once it was available to them. Respondents who responded “yes” or “I have already been vaccinated” were classified under vaccine acceptance.	194	86	44.3	49	25.3	59	30.7
									1/2021	USA (New York)	pregnant women	4	respondents were asked if they planned on taking the vaccine once it was available to them. Respondents who responded “yes” or “I have already been vaccinated” were classified under vaccine acceptance.	116	64	55.2	32	27.6	20	17.2
58	Coronavirus disease 2019 vaccine acceptance and perceived barriers among university students in northeast Ethiopia: A cross-sectional study	Tay et al., 2021	8	Clin Epidemiol Glob Health	assess vaccine acceptance, associated factors, and perceived barriers among university students, Ethiopia.	Cross-sectional study	Simple random sampling	423	1/2021	Ethiopia	graduate students	5	willingness to accept the COVID-19 vaccine, the possible answers were Yes or No.	423	293	69.3			130	30.7
59	COVID-19 vaccination hesitancy among health care workers, communication, and policy-making	Toth-Manikowski et al., 2022	2	American Journal of Infection Control	assess vaccine hesitancy among HCWs and elucidate the reasons why HCWs might decide to accept or forgo COVID-19 vaccination	Cross-sectional study	Purposive sampling	1974	4/2021	USA	health care workers (HCWs)	2	willingness to be vaccinated？ Intend/not intend	1974	1685	85.4			289	14.6
60	COVID-19 vaccine hesitancy among staff and students in a Nigerian tertiary educational institution	Uzochukwu et al., 2021	11	Journal Indexing & Metrics	estimate the proportion of the Nnamdi Azikiwe University community that is willing to be vaccinated against COVID-19; level of hesitancy and its associated factors.	Cross-sectional study	Purposive sampling	349	2/2021	Nigeria	staff and students in any department or unit of the university aged between 16 and 80 years who received the online questionnaire and submitted the electronic form voluntarily.	7	Will you be willing to be vaccinated against COVID-19 disease? Yes/no/maybe	349	121	34.67	77	22.06	150	42.98
61	COVID-19 vaccine acceptance and hesitancy among healthcare workers in South Africa	Holzmann-Littig et al., 2021	4	Expert Rev Vaccines	To understand the extent and determinants of COVID-19 vaccine acceptance and hesitancy among HCWs in Cape Town, as a first step in efforts to understand and address vaccine hesitancy among HCWs in South Africa.	Cross-sectional study	Stratified sampling	395	4/2021	South Africa (Cape Town)	healthcare workers	2	if the participant would receive the COVID-19 vaccine when it becomes available	395	233	59	93	23.5	69	17.5
63	The COVID-19 Vaccination Hesitancy Among the People With Inflammatory Bowel Disease in China: A Questionnaire Study	Xia et al., 2021	10	Front Public Health.	explore the attitudes and views of patients with inflammatory bowel disease (IBD) on COVID-19 vaccination.	Cross-sectional study	Purposive sampling	543	1/2021	China	patients with IBD	3	attitudes toward COVID-19 vaccination？ “Yes,” “Not right away, but later,” “Undecided,” and “No.”	543	199	36.6	275	50.7	69	12.7
64	COVID-19 Vaccination Acceptance among Healthcare Staff in Sudan, 2021	Yassin et al., 2022	2	Journal of Immunology Research	assessing knowledge, perception, and acceptability of healthcare staff towards different types of COVID-19 vaccination.	Cross-sectional study	Multistage sampling	365	4/2021	Sudan	Healthcare Staff	2	COVID-19 vaccination？ Yes/NO	365	233	63.8			132	36.2
65	COVID-19 Vaccination Hesitancy or Acceptance and Its Associated Factors: Findings from Post-Vaccination Cross-Sectional Survey from Punjab Pakistan	Zakar et al., 2022	2	IJERPH	assess the factors associated with COVID-19 vaccine acceptance or hesitancy.	Cross-sectional study	Random sampling	1325	7/2021	Pakistan	both vaccinated and non-vaccinated individuals above the age of 40 years	7
66	COVID-19 Vaccination Acceptance in China after It Becomes Available: A Cross-Sectional Study	Qian et al., 2021	11	Vaccines (Basel)	understand residents’ willingness to receive the COVID-19 vaccination in China as well as factors associated with vaccination refusal or hesitancy.	Cross-sectional study	convenience and snowball sampling	3940	3/2021	China	Residents aged from 18 to 65	7	Willingness to Accept a COVID-19 Vaccine. Yes/no	3940	3568	90.6			372	9.4	2293	2072	90.4	1647	1496	90.8				2334	2168	92.9	359	319	88.9
67	Arabic validation and cross-cultural adaptation of the 5C scale for assessment of COVID-19 vaccines psychological antecedents	ElHafeez et al., 2021	8	Plos one	translate, culturally adapt, and validate the 5C questionnaire into the Arabic language to be used as a standardized tool for assessment of the psychological antecedents against COVID-19 vaccination in the Arab region and allow for comparison of VH rates across different countries.	Cross-sectional study	Convenience sampling	339	12/2020	4 Arabic countries (Egypt, Libya, United Arab Emirates (UAE), and Saudi Arabia)	adults (aged ≥18 years)	1	Do you have the intention to get COVID-19 vaccine? Yes/no	339	145	42.8			194	57.2
68	Intention to receive vaccine against COVID-19 and associated factors among health professionals working at public hospitals in resource limited settings	Ahmed et al., 2021	7	PLoS On	assess intention to receive COVID-19 vaccine and the factors that will determine their intention among health professionals working at public hospitals of Illu Aba Bora and Buno Bedelle zone hospitals.	Cross-sectional study	Purposive sampling	409	2/2021	Ethiopia	All health professionals working at all public hospitals of the two zones	2	Intention to receive vaccine against COVID-19? Strongly disagree/ Disagree/ Neutral /Agree/ Strongly agree	409	215	52.6	23	5.6	171	41.8
71	Infection and vaccination status of COVID-19 among healthcare professionals in academic platform: Prevision vs. reality of Bangladesh context	Banu et al., 2022	2	Plos one	explore the reality regarding infection and vaccination status of COVID-19 among healthcare professionals of Bangladesh.	Cross-sectional study	Purposive sampling	300	8/2021	Bangladesh	students of public health department of Northern University Bangladesh (NUB) and also serving as active healthcare professionals in different public and private organizations across the country	5
72	COVID-19 vaccine hesitancy among the adult population in Ghana: evidence from a pre-vaccination rollout survey	Alhassan et al., 2021	12	Tropical Medicine & Health	Ascertain the predictors of citizens’ probability of participating in a COVID-19 vaccine trial and subsequently accept the vaccine when given the opportunity.	Cross-sectional study	Convenience sampling	1077	10/2020	Ghana	adults aged 18 years and above	1	Accept to be immunized with a COVID-19 vaccine？ Yes/no	1077	380	35.28			697	64.72
76	COVID-19 vaccination beliefs, attitudes, and behaviours among health and social care workers in the UK: A mixed-methods study	Bell et al., 2022	2	PLoS ONE	identify and gain insight into factors influencing COVID-19 vaccination amongst H&SCWs in the UK, with a focus on understanding variations in vaccination beliefs, attitudes, and behaviours by socio-demographic factors, including ethnicity.	Cross-sectional study	Convenience sampling	1762	1/2021	UK	health and social care workers	2	Have you had,or are you intending to have the COVID-19 vaccine? Accepted or will accpt/declined or will decline?	1762	1646	93.4			116	0.6
77	Acceptance of COVID-19 Vaccine and Determinant Factors Among Patients with Chronic Disease Visiting Dessie Comprehensive Specialized Hospital, Northeastern Ethiopia	Berihun et al., 2021	8	Patient Preference & Adherence	o assess the acceptance of the COVID-19 vaccine and determinant factors among chronic patients visiting Dessie Comprehensive Specialized Hospital, Northeastern Ethiopia.	Cross-sectional study	Consecutive sampling	416	5/2021	Ethiopia	patients with chronic diseases.Patients with chronic diseases under the age of 18 and those who were unable to respond owing to a severe illness were excluded from the study.	3	Are you willing to be vaccinated against COVID-19?yes/no	416	247	59.4			169	40.63
92	Conspiracy beliefs and vaccination intent for COVID-19 in an infodemic	Ghaddar et al., 2022	1	PLoS ONE	describe the trust in social media platforms and the exposure to fake news about COVID-19 in Lebanon and to explore their association with vaccination intent.	Cross-sectional study	Simple random sampling	1052	7/2020	Lebanon	adults (≥18 years old)	1	If there is a vaccine against corona-virus, do you intend on getting vaccinated?yes, no, unsure.	1052	547	52	350	33.3	155	14.7	335	188	56.1	697	350	50.2				940	468	49.8	90	39	43.3	22	10	45.5
94	Perception and Attitude of Indian Population towards COVID-19 Vaccines	Jugal et al., 2021		Journal of Cardiovascular Disease Research	The present study is aimed at understanding Indian population‟s perspective toward Covid-19 vaccination	Cross-sectional study	Convenience sampling	609	5/2021	India	population in the age bracket 18-45 years	7	Willingness to get COVID-19 vaccine? Yes/no	609	531	87.2			78	12.8
96	Assessment of COVID-19 vaccines acceptance in the Lebanese population: a national cross-sectional study	Hanna et al., 2022	2	Journal of Pharmaceutical Policy & Practice	assess the COVID-19 vaccines’ acceptance and its related determinants in the Lebanese population.	Cross-sectional study	Snowball sampling	1209	2/2021	Lebanon	aged 18 years or older and residing in Lebanon at the time of the survey	1	More than half of the participants (63.4%) reported their acceptance to receive COVID-19 vaccines.	1209	767	63.4
106	Perception and attitude towards COVID-19 vaccination: A preliminary online survey from India	Kishore et al., 2021	8	Journal of Family Medicine & Primary Care	find out the perception and attitude toward vaccination against COVID-19 among the adult population of India in order to know the proportion of people who are willing to get vaccinated against COVID-19.	Cross-sectional study	Convenience sampling	467	11/2021	India	18 years of age or older than 18 and actually living in India.	1	Are you willing to get the COVID-19 Vaccine? Yes/no	467	329	70.4			138	29.6	277	201	72.6	190	128	67.4				268	194	72.4	166	111	66.9	33	24	72.7
111	Attitudes towards influenza, and COVID-19 vaccines during the COVID-19 pandemic among a representative sample of the Jewish Israeli population	Maor et al., 2022	2	PLoS ONE	assess attitudes towards influenza vaccine, and the upcoming COVID-19 vaccines and to assess whether the current COVID-19 pandemic affects the attitudes towards influenza vaccines in a representative sample of the Jewish Israeli population.	Cross-sectional study	Quota sampling	2024	9/2020	Israel	a representative sample of the Jewish Israeli population	1	Plan to receive COVID-19 vaccine when available. Yes/no	2024	1548	76.4																				711	597	84
113	Perceived COVID-19 vaccine effectiveness, acceptance, and drivers of vaccination decision-making among the general adult population: A global survey of 20 countries	Marzo et al., 2022	1	PLoS Neglected Tropical Diseases	determine the characteristics that influence perceptions of COVID-19 vaccine efficacy, acceptability, hesitancy and decision making to take vaccine among general adult populations in a variety of socioeconomic and cultural contexts.	Cross-sectional study	Snowball sampling	10477	3/2021	20 countries	Adults (≥18 years of age)	1	Would accept COVID-19 vacccines when available? Yes/no	10477	8572	81.8								5937	4682	78.9				4713	4114	87.3	1945	1430	73.5	646	523	81										5489	4142
119	COVID-19 vaccine hesitancy among medical and health science students attending Wolkite University in Ethiopia	Mose et al., 2022	1	PLoS ONE	assess COVID-19 vaccine hesitancy and its associated factors among medical and health science students of Wolkite University.	Cross-sectional study	Simple random sampling	420	3/2021	Ethiopia	All regular undergraduate students who were attending Wolkite University, College of Medicine and Health Science	5	I will take the COVID-19 vaccine; if it is available in the hospital right know? Agree/disagree/ I'm not sure	420	247	58.8			173	41.2
120	Beliefs, barriers, and acceptance associated with COVID-19 vaccination among Taif University students in Saudi Arabia	Mubarak et al., 2022	1	Journal of Family Medicine & Primary Care	assess the beliefs, barriers, and acceptance of COVID-19 vaccination among Taif University students in Saudi Arabia.	Cross-sectional study	Purposive sampling	322	4/2021	Saudi Arabia	students of Taif University, and the exclusion criteria were students who refused to participate or left unanswered questions.	5	If the COVID-19 vaccine is available, are you planning to get it? Yes/no	322	278	86.3			54	16.8
126	COVID-19 vaccines and mental distress	Perez-Arce et al., 2021	9	PLoS ONE	To examine short-term changes in mental distress following the receipt of the first dose of the COVID-19 vaccine.	Longitudinal study	address-based sampling	8027	3/2021	USA	Adults (≥18 years of age)	1
130	The attitudes of psychiatric patients towards COVID-19 vaccination in China: a cross-sectional study	Xin et al., 2021	9	BMC Psychiatry	investigate the attitudes of psychiatric patients with regards to COVID-19 vaccination and the potential factors that might influence acceptance for vaccination.	Cross-sectional study	Purposive sampling	408	1/2021	China	Eligible patients were aged over 18, able to understand and complete the survey, and had been previously diagnosed with schizophrenia, bipolar disorder, major depression disorder, generalized anxiety disorder or other mental disorders, according to the International Classification of Disease-10 (ICD-10).psychiatric patients.	3	Would you like to be vaccinated if COVID-19 vaccines become available? Yes/no	408	321	78.7			87	21.3
136	The role of trust in the likelihood of receiving a COVID-19 vaccine: Results from a national survey	Szilagyi et al., 2021	12	Preventive Medicine	examined the relationship between different domains of trust and the public's likelihood of getting a COVID-19 vaccine.	Cross-sectional study	Address-based sampling	6066	1/2021	USA	adults (≥18 years)	1	How likely are you to get vaccinated for coronavirus once a vaccine is available to the public? (Very Likely, Somewhat Likely, Somewhat Unlikely, Very Unlikely, or Unsure)	6066	3482	57.4					2506	1596	63.7	3560	1833	51.5										1536	1093	71.2	4052	2415	59.6	315	244	77.5	469	182	38.7	1264	593
143	COVID-19 vaccination intention and vaccine characteristics influencing vaccination acceptance: a global survey of 17 countries	Li Ping et al., 2021	10	Infectious Diseases of Poverty	assess (1) COVID-19 vaccination intentions and (2) vaccine characteristics influencing vaccination acceptance and choice.	Cross-sectional study	Convenience sampling	19714	2/2021	17countrices	18 years or older, a citizen of the included countries, have not yet been vaccinated against COVID-19, and provide informed consent online.	1	COVID-19 vaccine acceptance? Extremely likely/ Likely/Unlikely/Extremely unlikely	19714	17195	87.2			2519	12.8
147	College students’ willingness to accept COVID-19 vaccines	Brunson et al., 2021	12	Journal of American College Health	To assess college students’ willingness to accept COVID-19 vaccines and the factors that influence their decisions	Cross-sectional study	Stratified sampling	614	11/2020	USA	Traditional (aged 18–23) undergraduate students at a university in central Texas.	5	If a COVID-19 vac- cine is approved and released to the public, you would….？ take it as soon as possible, take it eventually, only take it if required to do so, and not take it.	614	479	78	70	11.4	65	10.6
148	COVID-19 vaccine hesitancy and its determinants among health-care workers and non-health-care workers: An online survey in India	Bhondve, Ingawale, and Rajapurkar 2021	10	Journal of Clinical & Scientific Research	In this cross‑sectional, nationwide, multilingual two questionnaires‑based online study, we analysed the various sociodemographic variables, knowledge and understanding, perception, beliefs and barriers that determine the hesitancy towards vaccination among both HCWs and non‑HCWs.	Cross-sectional study	Convenience sampling	1000	/	India	health care workers (HCWs)	2	Questions about the willingness to get vaccinated (on Likert scale) Definitely; Probably; Possibly; Probably not; Definitely not	637	480	75.4	76	11.9	81	12.7
									/	India	non-HCW	7		363	256	70.5	53	14.6	54	14.9
149	A high rate of COVID-19 vaccine hesitancy in a large-scale survey on Arabs	Qunaibi et al., 2021	5	Elife	Our study aims to fill the gaps by investigating vaccine acceptance using a large-scale survey targeting the relatively understudied Arab populations living in different countries around the world following vaccine availability and administration. Secondly, to unveil the barriers leading to vaccine hesitancy and their prevalence among the participants using an extensive updated list of barriers a…	Cross-sectional study	Convenience sampling	36958	1/2021	23 Arab countries and territories and non-Arab countries	Arab populations living in different countries around the world	7	‘Do you intend to take the vaccine?’ Two of the answer choices (‘Yes’, ‘Depends on the type of vaccine’) were used to define vaccine acceptance, while the other three (‘No’, ‘Not sure’, ‘I will wait and see its effects on others’)	36958	14453	39.1	7856	21.3	14649	39.6
[truncated: 63 more columns]

## Sheet: Sheet2 By populations
	Willing to get a COVID-19 vaccine								Unure/Neutral						Unwilling to get a COVID-19 vaccine
	study population	No. of studies	Total no. of participants	Total No. of willingness	Estimated acceptance (%) (95% confidence interval)	I2 (P)		No. of studies	Total no. of participants	Total No. of unsure	Estimated unsure rate (%) (95% confidence interval)	I2 (P)		No. of studies	Total no. of participants	Total No. of unwillingness	Estimated unwillingness (%) (95% confidence interval)	I2 (P)
	Overall	476	7967690	6244579	67.8 (67.1-68.6)	99.9% (P<0.001)		221	1392225	209986	20.3 (19.3-21.3)	99.7% (P<0.001)		404	7748451	1454429	20.4 (19.6-21.3)	99.9% (P<0.001)
1	Adults	202	7068345	5595234	69.1 (68.2-70.1)	99.9% (P<0.001)		88	972239	128755	19.4 (18.1-20.8)	99.8% (P<0.001)		177	6948770	1324831	19.8 (18.5-21.1)	100.0% (P<0.001)
2	Healthcare workers	98	129265	89369	67.5 (64.4-70.6)	99.5% (P<0.001)		47	58906	11942	21.7 (18.5-24.9)	99.3% (P<0.001)		83	92347	15762	19.8 (17.7-21.9)	99.2% (P<0.001)
3	Patients with chronic disease	52	166278	111009	67.4 (63.9-70.9)	99.3% (P<0.001)		29	152918	23845	19.6 (16.9-22.2)	99.1% (P<0.001)		40	160584	29072	16.9 (13.9-19.9)	99.5% (P<0.001)
4	Pregnant/Breastfeeding women	13	25102	14696	54.0 (46.3-61.7)	99.4% (P<0.001)		3	2949	752	24.2 (19.4-28.9)	86.4% (P<0.001)		12	9252	4230	41.9 (33.0-50.8)	98.8% (P<0.001)
5	University students	45	50471	33186	67.7 (62.7-72.8)	99.5% (P<0.001)		20	30469	6285	19.6 (14.8-24.4)	99.3% (P<0.001)		38	45910	8695	20.7 (17.2-24.2)	99.5% (P<0.001)
6	Children and adolescents	46	363825	295056	70.7 (67.6-73.9)	99.9% (P<0.001)		16	70757	18543	25.2 (19.0-31.4)	99.7% (P<0.001)		33	338814	36266	19.8 (17.9-21.7)	99.8% (P<0.001)
7	Others	58	164404	106029	65.9 (60.8-71.0)	99.8% (P<0.001)		35	103987	19864	19.6 (16.4-22.8)	99.5% (P<0.001)		52	152774	188347	21.7 (18.4-25.1)	99.7% (P<0.001)
	Uptake of COVID-19 vaccines
	study population	No. of studies	Total no. of participants	Total No. of uptake	Estimated uptake (%) (95% confidence interval)	I2 (P)
	Overall	139	6179852	2382498	42.3 (38.2-46.5)	100.0% (P<0.001)
1	Adults	49	5877618	2282290	39.7 (32.4-47.1)	100.0% (P<0.001)
2	Healthcare workers	28	57789	39682	54.1 (46.5-61.7)	99.8% (P<0.001)
3	Patients with chronic disease	19	132502	21684	39.3 (31.9-46.7)	99.8% (P<0.001)
4	Pregnant/Breastfeeding women	3	2955	265	7.3 (1.7-12.8)	97.4% (P=0.01)
5	University students	16	18937	6044	43.7 (31.2-56.1)	99.8% (P<0.001)
6	Children and adolescents	6	3969	1390	37.9 (22.5-53.4)	99.3% (P<0.001)
7	Others	23	86082	31143	39.4 (26.1-52.8)	100.0% (P<0.001)

## Sheet: Sheet3 By countries
Acceptance of COVID-19 vaccines									Uptake of COVID-19 vaccines
	Study population	Country	No. of studies	Total no. of participants	Total No. of willingness	Estimated acceptence (%) (95% confidence interval)	I2 (P)			Study population	Country/region	Time	No. of participants	No. of uptake	uptake rate (%)	Total no. of participants	Estimated uptake (%) (95% confidence interval)	I2 (P)
1	Adults	Brazil	3	178001	158920	86.9 (81.4-92.5)	98.7% (P<0.001)		1	Adults	Australia	2/2021	1158	27	2.33161
		Indonesia	1	190	165	86.8 (82.0-91.6)					Bangladesh	3/2021	850	205	24.1176
		Nepal	2	2738	2307	85.8 (62.9-108.6)	99.7% (P<0.001)				Bosnia and Herzegovina	3/2021	570	36	6.31579
		Iran	1	1200	1003	83.6 (81.5-85.9)					Brazil	1/2021	173178	4083	2.35769
		Malaysia	5	5383	4502	83.3 (73.3-93.3)	99.3% (P<0.001)				Canada	6/2021	809	728	89.9876
		China (Mainland)	16	133815	112973	83.1 (78.6-87.6)	99.9% (P<0.001)				China	7/2020	13451	8895	66.1289
		Argentina	1	198	164	82.8 (77.6-88.1)					China	2/2021	5240	464	8.85496
		United Kingdom	11	105593	92586	82.6 (78.2-86.9)	99.8% (P<0.001)				China	7/2021	786	662	84.2239
		Canada	4	11238	8627	82.2 (69.1-95.2)	99.7% (P<0.001)				China	8/2021	16133	12647	78.3921
		Italy	6	7127	5666	82.1 (75.1-89.1)	98.1% (P<0.001)				China (HongKong)	5/2021	500	81	16.2
		Spain	3	2107	1715	82.0 (73.2-90.8)	96.7% (P<0.001)				China (Hongkong)	7/2021	358	243	67.8771
		Paraguay	1	2297	1879	81.8 (80.2-83.4)					France	5/2021	2533	979	38.6498
		Mexico	3	13040	8690	78.0 (56.7-99.2)	99.8% (P<0.001)				India	3/2021	803	40	4.98132
		Vietnam	1	1015	789	77.7 (75.2-80.3)					India	6/2021	2615	971	37.1319
		Australia	4	3037	2259	77.4 (69.2-85.5)	96.2% (P<0.001)				Iraq	5/2021	926	153	16.5227
		Somalia	1	4543	3488	76.8 (75.5-78.0)					Iraq	6/2021	1765	223	12.6346
		Israel	1	2024	1548	76.5 (74.6-78.3)					Jordan	1/2021	468	26	5.55556
		Germany	1	302	230	76.2 (71.4-81.0)					Kuwait	3/2021	2345	1675	71.4286
		France	4	12859	9746	75.2 (73.5-77.0)	75.5% (P<0.001)				Kuwait	4/2021	4147	2482	59.8505
		New Zealand	1	1040	770	74.0 (71.4-76.7)					Mexico	2/2021	796	67	8.41709
		Botswana	1	5027	3689	73.4 (72.2-74.6)					Nepal	8/2021	1196	731	61.1204
		Netherlands	1	491	359	73.1 (69.2-77.0)					Poland	3/2021	1559	422	27.0686
		Bosnia and Herzegovina	1	570	414	72.6 (69.0-76.3)					Poland	5/2021	4433	2409	54.3424
		India	9	11707	8788	72.3 (64.9-79.7)	98.9% (P<0.001)				Saudi Arabia	1/2021	862	18	2.08817
		United States	41	5816222	4602070	71.7 (70.4-73.0)	99.9% (P<0.001)				Saudi Arabia	2/2021	879	100	11.3766	2418	9.7 (6.7-12.8)	83.2% (P<0.001)
		Pakistan	3	9045	6473	71.6 (70.6-72.5)	0.0% (P<0.001)				Saudi Arabia	2/2021	1539	127	8.25211
		United Arab Emirates	1	1469	1050	71.5 (69.2-73.8)					Saudi Arabia	3/2021	1935	433	22.3773
		Mozambique	1	1878	1340	71.4 (69.3-73.4)					Saudi Arabia	6/2021	581	418	71.9449
		Peru	1	1776	1251	70.4 (68.3-72.6)					Saudi Arabia	7/2021	655	625	95.4198
		South Africa	2	5863	4150	69.46 (64.8-74.0)	62.6% (P<0.001)				Saudi Arabia	/	1304	1205	92.408
		Mongolia	1	2875	1963	68.3 (66.6-70.0)					Singapore	5/2021	676	369	54.5858
		Poland	2	6453	4397	68.1 (66.8-69.4)	10.3% (P<0.001)				Spain	5/2021	2136	1189	55.6648
		Greece	4	4061	2818	65.7 (52.5-78.8)	98.7% (P<0.001)				Turkey	2/2021	1546	699	45.2135
		Ukraine	1	176	115	65.3 (58.3-72.4)					UK	2/2021	20590	7847	38.1107
		Egypt	3	2538	1540	65.1 (27.0-103.2)	99.8% (P=0.001)				USA	10/2020	400	227	56.75
		Ireland	1	1024	665	64.9 (62.0-67.9)					USA	12/2020	337	14	4.1543
		Bangladesh	8	20834	13513	64.1 (56.6-71.6)	99.2% (P<0.001)				USA	1/2021	1195650	130326	10.9
		Palestine	1	889	564	63.4 (60.3-66.6)					USA	2/2021	459235	151025	32.8862	1601961	23.9 (16.9-30.8)	100.0% (P<0.001)
		Japan	9	48663	28054	62.9 (55.9-70.0)	99.5% (P<0.001)				USA	2/2021	531	74	13.936
		Iraq	3	3524	2464	62.7 (29.2-96.2)	99.8% (P<0.001)				USA	2/2021	1142195	277553	24.3
		Philippines	1	7193	4497	62.5 (61.4-63.6)					USA	3/2021	2080	772	37.1154	1222096	30.2 (16.8-43.5)	99.9% (P<0.001)
		Romania	1	254	158	62.2 (56.2-68.2)					USA	3/2021	2020	334	16.5347
		Norway	1	1003	618	61.6 (58.6-64.6)					USA	3/2021	1209536	540663	44.7
		Croatia	1	104	64	61.5 (52.2-70.9)					USA	3/2021	130	34	26.1538
		Turkey	5	4737	2922	60.6 (43.6-77.7)	99.4% (P<0.001)				USA	3/2021	8027	1643	20.4684
		Qatar	1	6993	4229	60.5 (59.3-61.6)					USA	3/2021	303	109	35.9736
		Korea	1	13021	7832	60.1 (59.3-61.0)					USA	4/2021	1015747	693755	68.3
		Hungary	1	132	75	56.8 (48.4-65.3)					USA	5/2021	525644	401592	76.4
		Saudi Arabia	17	25040	13971	56.6 (49.1-64.1)	99.3% (P<0.001)				USA	6/2021	500	278	55.6	2702	66.6 (51.5-81.7)	98.4% (P<0.001)
		Democratic Republic of Congo	1	4131	2310	55.9 (54.4-57.4)					USA	6/2021	1602	1277	79.7129
		Nigeria	5	3408	1810	54.1 (39.6-68.6)	98.7% (P<0.001)				USA	6/2021	600	386	64.3333
		Kuwait	4	14206	6978	51.6 (19.8-83.5)	99.9% (P=0.001)				USA	7/2021	38504	30226	78.5009
		Ethiopia	3	2067	1036	51.5 (41.1-61.9)	95.3% (P<0.001)
		Russia	2	1097	484	47.4 (35.5-59.3)	90.5% (P<0.001)		2	Healthcar workers	Australia	4/2021	497	160	32.1932
		Ghana	3	4422	2118	46.8 (36.1-57.5)	98.0% (P<0.001)				Brazil	3/2021	223	128	57.3991
		China (Hong Kong)	2	2756	1218	44.0 (40.1-48.0)	78.0% (P<0.001)				China	1/2021	1779	621	34.9073
		Jordan	6	8055	3781	40.1 (19.4-60.9)	99.8% (P<0.001)				China	4/2021	1051	906	86.2036
		Lebanon	4	3472	1555	38.9 (16.6-61.1)	99.5% (P=0.001)				Czech	2/2021	4553	3178	69.8001
		Syria	1	3402	1222	35.9 (34.3-37.5)					Czech	11/2021	3454	3287	95.165
											Egypt	3/2021	151	9	5.96026
2	Healthcare workers	Malaysia	1	222	217	97.7 (95.8-99.7)					Egypt	4/2021	1268	282	22.2397
		Brazil	2	482	466	96.7 (95.1-98.3)	0.0% (P<0.001)				Ethiopia	5/2021	319	146	45.768
		Thailand	1	705	674	95.6 (94.1-97.1)					Ethiopia	6/2021	522	324	62.069
		Mexico	1	543	513	94.5 (92.6-96.4)					Germany	2/2021	4500	2024	44.9778
		Nepal	1	230	217	94.3 (91.4-97.3)					Greece	3/2021	1993	1701	85.3487
		Germany	1	4500	4125	91.7 (90.9-92.5)					India	2/2021	2036	1589	78.0452
		Mongolia	1	238	209	87.8 (83.7-92.0)					India	3/2021	282	95	33.6879
		China (Mainland)	3	2577	2291	83.6 (70.9-96.2)	98.1% (P<0.001)				Jordan	3/2021	131	25	19.084
		Kuwait	1	1019	849	83.3 (81.0-85.6)					Kenya	3/2021	102	21	20.5882
		Italy	3	2420	1791	82.9 (65.1-100.7)	99.2% (P<0.001)				KSA	3/2021	674	67	9.94065
		Romania	1	1021	833	81.6 (79.2-84.0)					Malaysia	3/2021	222	109	49.0991
		Poland	2	857	732	80.1 (64.0-96.1)	93.4% (P<0.001)				Nigeria	3/2021	206	25	12.1359
		Ghana	2	866	629	79.0 (61.3-96.8)	96.5% (P<0.001)				Pakistan	3/2021	453	85	18.7638
		Israel	1	714	553	77.5 (74.4-80.5)					Qatar	3/2021	148	90	60.8108
		United Kingdom	2	2276	1950	76.3 (42.8-109.9)	99.6% (P<0.001)				Romania	5/2021	1021	719	70.4212
		United States	13	28220	21666	76.3 (69.3-83.4)	99.6% (P<0.001)				Saudi Arabia	2/2021	674	67	9.94065
		Vietnam	1	410	312	76.1 (72.0-80.2)					Slovakia	9/2021	1277	1076	84.26
		France	4	5251	4084	76.0 (68.2-83.7)	97.8% (P<0.001)				South Africa	4/2021	395	118	29.8734
		Canada	2	3816	2976	75.7 (65.5-86.0)	97.7% (P<0.001)				Spain	2/2021	708	607	85.7345
		Australia	1	476	353	74.2 (70.2-78.1)					Sudan	3/2021	143	21	14.6853
		India	6	2888	2156	72.2 (61.9-82.5)	97.9% (P<0.001)				Sudan	4/2021	361	82	22.7147
		Qatar	2	1562	955	71.6 (52.0-91.1)	97.0% (P<0.001)				Switzerland	6/2021	776	684	88.1443
		Pakistan	2	5690	3993	70.2 (69.0-71.4)	0.0% (P<0.001)				Turkey	3/2021	228	97	42.5439
		Belgium	2	1546	972	67.0 (49.3-84.7)	98.0% (P<0.001)				Turkey	7/2021	3937	3299	83.7948
		Turkey	7	4323	3170	67.0 (58.0-76.0)	97.6% (P<0.001)				USA	1/2021	11405	8394	73.5993	13338	77.3 (70.0-84.5)	98.2% (P<0.001)
		Saudi Arabia	9	27944	18211	65.4 (62.3-68.6)	89.5% (P<0.001)				USA	1/2021	1933	1566	81.014
		Greece	4	3822	2402	62.9 (45.6-80.1)	99.2% (P<0.001)				USA	2/2021	300	253	84.3333	4335	79.4 (69.4-89.5)	96.5% (P<0.001)
		Morocco	1	303	188	62.0 (56.6-67.5)					USA	2/2021	3759	2669	71.0029
		Spain	1	906	559	61.7 (58.5-64.9)					USA	2/2021	276	230	83.3333
		Sudan	2	508	314	61.0 (54.1-67.9)	54.6% (P<0.001)				USA	3/2021	292	210	71.9178	2783	78.4 (66.2-90.7)	95.2% (P<0.001)
		Palestine	2	1797	957	59.6 (16.9-102.3)	99.8% (P=0.006)				USA	3/2021	2491	2103	84.4239
		South Africa	1	395	233	59.0 (54.1-63.8)					USA	8/2021	3249	2615	80.4863
		Tunisia	1	398	234	58.8 (54.0-63.6)
		Lebanon	1	1800	1044	58.0 (55.7-60.3)			3	Patients with chronic disease	Australia	7/2021	1073	700	65.2377
		Malta	1	1779	1000	56.2 (53.9-58.5)					China	1/2021	2740	170	6.20438
		Ethiopia	6	2587	1440	55.4 (48.3-62.5)	92.9% (P<0.001)				China	2/2021	1295	113	8.72587
		Barbados	1	343	189	55.1 (49.8-60.4)					China	3/2021	906	98	10.8168
		China (Hong Kong)	2	2011	1081	51.5 (28.9-74.1)	99.1% (P<0.001)				China	5/2021	813	46	5.65806	1163	24.6 (-12.7-61.9)	99.5% (P=0.196)
		Jordan	3	797	415	51.4 (33.8-69.0)	96.0% (P<0.001)				China	5/2021	350	153	43.7143
		Nigeria	2	628	313	49.8 (45.9-53.8)	0.0% (P<0.001)				China	6/2021	264	103	39.0152	1349	23.4 (7.6-39.3)	98.2% (P=0.004)
		Kenya	1	102	50	49.0 (39.3-58.7)					China	6/2021	557	130	23.3393
		Japan	1	1030	477	46.3 (43.3-49.4)					China	6/2021	528	45	8.52273
		Togo	1	1115	492	44.1 (41.2-47.0)					China	8/2021	490	204	41.6327	707	63.2 (20.9-105.5)	99.4% (P=0.003)
		Switzerland	1	3793	1511	39.8 (38.3-41.4)					China	8/2021	217	184	84.7926
		Oman	1	443	176	39.7 (35.2-44.3)					Greece	6/2021	561	441	78.6096
		Cyprus	1	437	130	29.7 (25.5-34.0)					Italy	1/2021	1176	60	5.10204
		Democratic Republic of the Congo	1	613	170	27.7 (24.2-31.3)					Japan	7/2021	187	136	72.7273
		Egypt	4	2112	530	26.9 (21.5-32.3)	84.2% (P<0.001)				Romania	3/2021	651	250	38.4025
											Saudi Arabia	4/2021	703	246	34.9929
3	Patients with chronic disease	Japan	1	187	168	89.8 (85.5-94.2)					USA	2/2021	118873	17825	14.995
		Portugal	1	169	142	84.0 (78.5-89.5)					USA	4/2021	485	319	65.7732
		Italy	2	2388	1981	83.0 (80.9-85.1)	49.3% (P<0.001)				USA	5/2021	210	179	85.2381
		United Kingdom	2	5746	4606	82.1 (76.5-87.7)	94.5% (P<0.001)
		Australia	4	1727	1298	78.5 (67.2-89.7)	97.1% (P<0.001)		4	Pregnant/Breastfeeding women	Australia	4/2021	306	44	14.3791
		Iran	2	1366	1023	77.9 (58.6-97.2)	98.8% (P<0.001)				Germany	4/2021	1043	25	2.39693	2339	8.4 (-3.4-20.3)	99.2% (P=0.164)
		United States	11	138845	92323	71.4 (63.9-78.9)	99.7% (P<0.001)				Germany	4/2021	1296	188	14.5062
		France	1	237	169	71.3 (65.5-77.1)					USA	1/2021	194	4	2.06186	310	2.4 (0.7-4.1)	0.0% (P=0.005)
		Romania	2	2168	1537	70.3 (66.1-74.4)	74.6% (P<0.001)				USA	1/2021	116	4	3.44828
		Uganda	1	308	216	70.1 (65.0-75.2)
		China (Mainland)	9	5335	3278	65.8 (51.8-79.8)	99.3% (P<0.001)		5	University students	Bangladesh	8/2021	300	245	81.6667
		Germany	1	341	223	65.8 (59.9-71.8)	19.5% (P<0.001)				China	3/2021	2196	83	3.7796
		Saudi Arabia	2	1013	664	61.9 (42.7-81.1)	97.2% (P<0.001)				China	4/2021	3256	598	18.3661
		Korea	1	993	608	61.2 (58.2-64.3)					Czech	4/2021	445	86	19.3258
		Poland	1	635	383	60.3 (56.5-64.1)					Czech	5/2021	1932	581	30.0725
		Thailand	1	282	157	55.7 (49.9-61.5)					India	2/2021	1068	689	64.5131
		Lebanon	1	111	61	55.0 (45.7-64.2)					Japan	8/2021	560	391	69.8214
		Ethiopia	2	814	381	46.5 (21.3-71.7)	98.3% (P<0.001)				Romania	2/2021	1581	672	42.5047
		Spain	1	937	404	43.1 (39.9-46.3)					Russia	6/2021	364	164	45.0549
		Tunisia	2	529	236	42.9 (27.7-58.0)	92.1% (P<0.001)				Saudi Arabia	4/2021	407	147	36.1179
		Bosnia and Herzegovina	1	364	152	41.8 (36.7-46.8)					Slovakia	3/2021	1228	880	71.6612
		Cyprus	1	211	78	37.0 (30.5-43.5)					United Arab Emirates	2/2021	669	293	43.7967
		Turkey	1	732	214	29.2 (25.9-32.5)					United Arab Emirates	5/2021	467	181	38.758
											USA	2/2021	3773	714	18.9239	4230	20.5 (16.6-24.4)	0.0% (P=0.005)
4	Pregnant/Breastfeeding women	Belgium	2	7019	5529	78.8 (77.7-79.8)	18.4% (P<0.001)				USA	2/2021	457	105	22.9759
		Czech	1	362	254	70.2 (65.5-74.9)					USA	7/2021	234	215	91.8803
		United Kingdom	2	1375	858	65.1 (53.3-76.9)	88.9% (P<0.001)
		Ethiopia	3	1553	986	64.2 (58.1-70.2)	84.5% (P<0.001)		6	Children and adolescents	Canada(Montreal)	6/2021	809	110	13.597	1115	24.6 (2.7-46.5)	98.2% (P=0.027)
		Norway	1	2830	1745	61.4 (49.1-73.6)	97.9% (P<0.001)				Canada(Montreal)	6/2021	306	110	35.9477
		Vietnam	1	651	393	60.4 (56.6-64.1)					Israel	7/2021	150	96	64
		Ireland	1	1417	852	59.1 (43.5-74.8)	97.3% (P<0.001)				Italy	4/2021	394	44	11.1675
		Australia	1	300	167	55.7 (50.0-61.3)					mid-Atlantic	4/2021	525	294	56
		Netherlands	1	2385	1314	54.5 (43.0-66.1)	97.0% (P<0.001)				USA	4/2021	985	272	27.6142
		United States	2	766	394	51.0 (44.6-57.3)	63.0% (P<0.001)				USA	6/2021	800	464	58
		Switzerland	2	3100	1105	34.8 (30.5-39.2)	83.9% (P<0.001)
		Germany	1	2339	818	33.1 (-0.8-67.0)	99.7% (P=0.056)		7	Others	Australia	5/2021	1280	358	27.9687
		France	1	664	196	29.5 (26.0-33.0)					Bangladesh	9/2021	1045	371	35.5024
		Qatar	1	341	85	24.9 (20.3-29.5)					China (Hong Kong)	5/2021	245	81	33.0612
											Egypt	4/2021	187	46	24.5989
5	University students	Japan	1	560	520	92.9 (90.7-95.0)					Germany	2/2021	420	23	5.47619
		Italy	3	1787	1623	90.0 (83.8-96.1)	95.4% (P<0.001)				Germany	3/2021	3401	2108	61.9818
		Romania	1	1581	1399	88.5 (86.9-90.1)					Israel	6/2021	520	395	75.9615
		Vietnam	3	1664	1310	79.3 (75.3-83.3)	74.6% (P<0.001)				Italy	4/2021	394	256	64.9746
		Czech	2	2377	1890	76.7 (67.3-86.1)	94.2% (P<0.001)				Italy	7/2021	1041	901	86.5514
		India	2	1723	1373	76.7 (51.6-101.8)	99.3% (P<0.001)				Japan	9/2021	10644	6982	65.5956
		Saudi Arabia	4	2146	1474	75.3 (55.0-95.5)	99.3% (P<0.001)				Jordan	1/2021	1897	30	1.58144
		Pakistan	1	2865	2076	72.5 (70.8-74.1)					Pakistan	7/2021	1325	795	60
		Poland	1	1971	1395	70.8 (68.8-72.8)	99.7% (P<0.001)				Qatar	3/2021	364	118	32.4176
		Singapore	1	1589	1088	68.5 (66.2-70.8)					USA	12/2020	672	4	0.595238	969	6.7 (-5.6-19.0)	97.5% (P=0.284)
		United Arab Emirate	1	669	456	68.2 (64.6-71.7)					USA	12/2020	297	39	13.1313
		China (Mainland)	7	9973	6700	68.0 (59.1-77.0)	99.0% (P<0.001)				USA	1/2021	600	87	14.5
		Russia	1	299	195	65.2 (59.8-70.6)					USA	2/2021	106	46	43.3962	142	55.7 (30.2-81.2)	87.9% (P<0.001)
		Switzerland	1	1297	832	64.1 (61.5-66.8)					USA	2/2021	36	25	69.4444
		United States	5	5374	3091	60.7 (49.9-71.5)	97.8% (P<0.001)				USA	3/2021	130	5	3.84615	1589	34.4 (-10.7-79.6)	99.8% (P=0.135)
		Jordan	1	1106	668	60.4 (57.5-63.3)					USA	3/2021	1156	817	70.6747
		Turkey	1	739	444	60.1 (56.6-63.6)					USA	3/2021	303	87	28.7129
		Palestine	1	417	241	57.8 (53.1-62.5)					USA	4/2021	2726	1022	37.4908
		Ethiopia	3	1250	702	56.0 (39.0-72.9)	97.5% (P<0.001)				USA	5/2021	20013	15650	78.1992
		Nigeria	1	440	176	40.0 (35.4-44.6)					USA	6/2021	322	159	49.3789
		Uganda	1	600	224	37.3 (33.5-41.2)
		Egypt	1	2133	746	35.0 (33.0-37.0)
		Morocco	1	1272	343	27.0 (24.5-29.4)
6	Children and adolescents	Mexico	1	45950	43750	95.2 (95.0-95.4)
		Brazil	1	83513	79104	94.7 (94.6-94.9)
		Honduras	1	2128	1997	93.8 (92.8-94.9)
		Costa Rica	1	3515	3295	93.7 (92.9-94.5)
		El Salvador	1	2776	2596	93.5 (92.6-94.4)
		Peru	1	8089	7558	93.4 (92.9-94.0)
		Chile	1	8775	8159	93.0 (92.4-93.5)
		Ecuador	1	6541	6027	92.1 (91.5-92.8)
		Paraguay	1	2502	2305	92.1 (91.1-93.2)
		Argentina	1	21252	19402	91.3 (90.9-91.7)
		Colombia	1	16885	15409	91.3 (90.8-91.7)
		Dominican Republic	1	2940	2682	91.2 (90.2-92.2)
		Venezuela	1	5820	5227	89.8 (89.0-90.6)
		Guatemala	1	3889	3486	89.6 (88.7-90.6)
		Bolivia	1	4734	4169	88.1 (87.1-89.0)
		Uruguay	1	3338	2941	88.1 (87.0-89.2)
		Canada	1	809	709	87.6 (85.4-89.9)
		Panama	1	1270	1113	87.6 (85.8-89.4)
		Nicaragua	1	1703	1486	87.3 (85.7-88.8)
		Vietnam	1	1015	749	73.8 (71.1-76.5)
		China (Mainland)	7	43538	30383	73.3 (61.4-85.2)	99.9% (P<0.001)
		Italy	2	5387	3348	72.2 (49.0-95.3)	99.3% (P<0.001)
		Israel	1	520	366	70.4 (66.5-74.3)
		United Kingdom	3	30340	15923	69.7 (42.5-96.9)	99.9% (P<0.001)
		United States	13	21317	13822	66.8 (57.9-75.6)	99.6% (P<0.001)
		Japan	2	1336	870	65.3 (62.2-68.5)	11.2% (P<0.001)
		Poland	1	3433	2213	64.5 (62.9-66.1)
		Qatar	1	1392	828	59.5 (56.9-62.1)
		United Arab Emirates	1	1469	872	59.4 (56.8-61.9)
		Switzerland	1	647	383	59.2 (55.4-63.0)
		Bangladesh	1	2633	1507	57.2 (55.3-59.1)
		Sweden	1	702	381	54.3 (50.6-58.0)
		Saudi Arabia	4	5648	2889	51.5 (44.7-58.2)	95.1% (P<0.001)
		Haiti	1	286	144	50.3 (44.6-56.1)
		Australia	1	1094	528	48.3 (45.3-51.2)
		France	1	7599	3595	47.3 (46.2-48.4)	99.7% (P<0.001)
		China (HongKong)	1	2609	1007	38.6 (36.7-40.5)
		Turkey	1	1035	376	36.3 (33.4-39.3)
7	Others	Iran	1	108	100	92.6 (87.7-97.5)
		UK	1	526	450	85.6 (82.5-88.6)
		Japan	2	11644	9869	83.8 (81.1-86.5)	79.8% (P<0.001)
		India	2	872	787	79.0 (62.6-95.3)	97.3% (P<0.001)
		China (Mainland)	6	34291	24889	77.8 (64.3-91.4)	99.9% (P<0.001)
		Israel	1	511	397	77.7 (74.1-81.3)
		Canada	3	7851	6180	77.1 (72.7-81.5)	93.0% (P<0.001)
		Brazil	1	6584	4675	71.0 (69.9-72.1)
		Qatar	1	364	248	68.1 (63.3-72.9)
		Germany	3	4058	3230	66.9 (42.5-91.3)	99.2% (P<0.001)
		Australia	3	1458	1197	66.7 (43.7-89.8)	96.5% (P<0.001)
		United States	20	48698	34598	66.7 (61.3-72.0)	99.3% (P<0.001)
		Italy	3	2120	1555	65.5 (34.8-96.2)	99.6% (P<0.001)
		Ghana	1	296	186	62.8 (57.3-68.3)
		China (Taiwan)	1	161	101	62.7 (55.3-70.2)
		Iraq	1	1680	1038	61.8 (59.5-64.1)
		Egypt	1	187	103	55.1 (48.0-62.2)
		Pakistan	1	410	216	52.7 (47.9-57.5)
		Turkey	2	1234	462	38.2 (33.5-43.0)	46.9% (P<0.001)
		China (Hong Kong)	1	2047	771	37.6 (32.1-43.1)	85.4% (P<0.001)
		Nigeria	1	349	121	34.7 (29.7-39.7)
		Jordan	1	1897	402	21.2 (19.4-23.0)

## Sheet: Sheet4 Time trends  
	Study population	Country	Time	No. of studies	Total no. of participants	Total No. of willingness	Estimated acceptence (%) (95% confidence interval)	I2 (P)			Study population	Time	Country/region	No. of participants	No. of willingness	Acceptance rate (%)	Total no. of participants	Estimated acceptence (%) (95% confidence interval)	I2 (P)
1	Adults	China	3/2020	1	2058	1879	91.3 (90.1-92.5)			1	Adults	2/2020	USA, Canada, UK	3457	2942	85.1027	3457	85.1 (83.9-86.3)
		China	7/2020	1	13451	12468	92.7 (92.3-93.1)					3/2020	Egypt	559	495	88.551	559	88.6 (85.9-91.2)
		China	8/2020	1	19132	13356	69.8 (69.2-70.5)					4/2020	Argentina	198	164	82.8283	22516	70.7 (66.0-75.4)	98.6% (P<0.001)
		China	10/2020	1	1009	609	60.4 (57.3-63.4)					4/2020	Australia	466	395	84.7639
		China	11/2020	3	15603	13102	85.7 (81.7-89.7)	97.9% (P<0.001)				4/2020	Australia	172	130	75.5814
		China	12/2020	2	8451	6657	79.3 (70.4-88.3)	99.1% (P<0.001)				4/2020	Brazil	193	172	89.1192
		China	1/2021	1	8742	5866	67.1 (66.1-68.1)					4/2020	Canada	266	206	77.4436
		China	2/2021	2	18979	15374	69.5 (19.2-119.8)	100.0% (P=0.007)				4/2020	Croatia	104	64	61.5385
		China	3/2021	1	17396	16643	95.7 (95.4-96.0)					4/2020	France	5018	3814	76.0064
		China	4/2021	1	2906	2827	97.3 (96.7-97.9)					4/2020	France	290	192	66.2069
		China	6/2021	1	1910	1792	93.8 (92.7-94.9)					4/2020	France	5018	3814	76.0064
		China	7/2021	1	786	703	89.4 (87.3-91.6)					4/2020	Germany	302	230	76.1589
		China	8/2021	1	16133	15734	97.5 (97.3-97.8)					4/2020	Greece	1004	579	57.6693
		China	12/2021	1	7259	5963	82.1 (81.3-83.0)					4/2020	Greece	1811	1468	81.0602
												4/2020	Greece	391	242	61.8926
1	Adults	UK	3/2020	1	2008	1383	68.9 (66.8-70.9)					4/2020	Hungary	132	75	56.8182
		UK	4/2020	2	1629	1424	84.5 (73.1-95.8)	96.1% (P<0.001)				4/2020	Ireland	1024	665	64.9414
		UK	5/2020	1	1836	1402	76.4 (74.4-78.3)					4/2020	Italy	450	326	72.4444
		UK	8/2020	2	11817	9563	79.7 (75.8-83.5)	92.9% (P<0.001)				4/2020	Malaysia	1159	1093	94.3054
		UK	9/2020	1	22421	19915	88.8 (88.4-89.2)					4/2020	Malaysia	125	97	77.6
		UK	10/2020	1	3039	2162	71.1 (69.5-72.8)					4/2020	Netherlands	491	359	73.1161
		UK	11/2020	1	11955	10113	84.6 (83.9-85.2)					4/2020	Nigeria	589	171	29.0323
		UK	12/2020	2	25320	22367	87.1 (83.2-91.0)	97.9% (P<0.001)				4/2020	Romania	254	158	62.2047
		UK	1/2021	1	4978	4137	83.1 (82.1-84.1)					4/2020	Russia	221	119	53.8462
		UK	2/2021	1	20590	20120	97.7 (97.5-97.9)					4/2020	South Africa	250	165	66
												4/2020	Spain	766	597	77.9373
1	Adults	USA	4/2020	6	17845	12566	71.9 (66.3-77.6)	98.5% (P<0.001)				4/2020	Turkey	177	131	74.0113
		USA	5/2020	2	1544	995	70.3 (37.6-103.1)	99.6% (P<0.001)				4/2020	Ukraine	176	115	65.3409
		USA	6/2020	4	4901	3154	61.5 (47.1-75.9)	99.1% (P<0.001)				4/2020	United Arab Emirates	1469	1050	71.4772
		USA	7/2020	1	788	472	59.9 (56.5-63.3)					5/2020	Italy	4116	3128	75.9961	7217	60.4 (29.7-91.0)	99.9% (P<0.001)
		USA	8/2020	2	1629	1152	73.7 (53.4-94.0)	98.9% (P<0.001)				5/2020	Saudi Arabia	3101	1386	44.6953
		USA	9/2020	2	3091	2479	69.3 (45.3-93.3)	96.3% (P<0.001)				6/2020	Australia	147	124	84.3537	4554	86.7 (79.5-93.8)	97.1% (P<0.001)
		USA	10/2020	3	14088	7644	57.3 (53.2-61.5)	94.7% (P<0.001)				6/2020	Canada	3522	2926	83.0778
		USA	11/2020	2	5427	2904	59.5 (29.8-89.1)	99.8% (P<0.001)				6/2020	Italy	885	816	92.2034
		USA	12/2020	6	7821	5443	69.2 (61.9-76.6)	98.1% (P<0.001)				7/2020	Lebanon	1052	547	51.9962	10163	63.8 (48.6-79.1)	99.5% (P<0.001)
		USA	1/2021	4	1275564	953311	72.2 (68.3-76.0)	99.8% (P<0.001)				7/2020	New Zealand	1040	770	74.0385
		USA	2/2021	4	1602134	1267798	80.9 (73.9-87.9)	100.0% (P<0.001)				7/2020	Nigeria	1228	617	50.2443
		USA	3/2021	8	1298327	1035539	73.9 (70.5-77.2)	99.7% (P<0.001)				7/2020	Portuguese-Speaking Countries （Angola, Brazil, Cape Verde, Guinea-Bissau, Mozambique, Portugal, and São Tomé and Príncipe）	6843	5399	78.8981
		USA	4/2021	1	1015747	835960	82.3 (82.2-82.4)					8/2020	Democratic Republic of Congo	4131	2310	55.9187	4648	65.1 (46.9-83.3)	98.8% (P<0.001)
		USA	5/2021	1	525644	438387	83.4 (83.3-83.5)					8/2020	Nigeria	517	385	74.4681
		USA	6/2021	2	2102	1866	88.1 (84.5-91.6)	77.4% (P<0.001)				9/2020	Bangladesh	1725	1463	84.8116	15509	72.2 (60.4-84.0)	99.5% (P<0.001)
		USA	7/2021	2	39570	32400	80.3 (76.5-84.0)	88.9% (P<0.001)				9/2020	Israel	2024	1548	76.4822
												9/2020	Japan	964	629	65.249
												9/2020	Mexico	10796	6726	62.3009
												10/2020	USA and Canada	7678	5751	74.9023	26445	60.7 (51.9-69.4)	99.6% (P<0.001)
												10/2020	Brazil	4630	3820	82.5054
												10/2020	Ghana	1077	380	35.2832
												10/2020	Greece	855	529	61.8713
												10/2020	Jordan	1144	421	36.8007
												10/2020	Nigeria	689	426	61.8287
												10/2020	Pakistan	883	625	70.7814
												10/2020	Palestine	889	564	63.4421
												10/2020	Qatar	6993	4229	60.4748
												10/2020	Russia	876	365	41.6667
												10/2020	Spain	731	567	77.565
												11/2020	Ghana	1000	541	54.1	27059	57.6 (41.8-73.3)	99.9% (P<0.001)
												11/2020	Korea	13021	7832	60.149
												11/2020	Lebanon	579	124	21.4162
												11/2020	Malaysia	1282	1231	96.0218
												11/2020	Peru	1776	1251	70.4392
												11/2020	Saudi Arabia	1345	648	48.1784
												11/2020	Saudi Arabia	8056	4218	52.3585
												12/2020	4 Arabic countries (Egypt, Libya, United Arab Emirates (UAE), and Saudi Arabia)	339	145	42.7729	33694	47.6 (37.0-58.1)	99.8% (P<0.001)
												12/2020	Jordan, West Bank, and Syria	8619	2772	32.1615
												12/2020	North America, the Middle East, Europe, and Asia.	372	279	75
												12/2020	Bangladesh	894	586	65.5481
												12/2020	Canada	6641	4710	70.9231
												12/2020	Iraq	833	289	34.6939
												12/2020	Jordan	868	148	17.0507
												12/2020	Jordan	3121	2268	72.669
												12/2020	Jordan	2173	617	28.3939
												12/2020	Kuwait	771	182	23.6057
												12/2020	Lebanon	632	117	18.5127
												12/2020	Malaysia	1411	1175	83.2743
												12/2020	Malaysia	1406	906	64.4381
												12/2020	Norway	1003	618	61.6152
												12/2020	Poland	463	316	68.2505
												12/2020	Saudi Arabia	154	49	31.8182
												12/2020	Saudi Arabia	592	174	29.3919
												12/2020	Syria	3402	1222	35.92
												1/2021	Latin America and the Caribbean	472521	391597	82.874	707298	65.5 (61.3-69.6)	99.9% (P<0.001)
												1/2021	Australia	1094	703	64.2596
												1/2021	Bangladesh	7357	4785	65.0401
												1/2021	Bangladesh	4175	2525	60.479
												1/2021	Brazil	173178	154928	89.4617
												1/2021	India	2032	1598	78.6417
												1/2021	India	2891	1885	65.2024
												1/2021	Italy	160	145	90.625
												1/2021	Italy	443	335	75.6208
												1/2021	Japan	2956	1836	62.111
												1/2021	Japan	6180	3003	48.5922
												1/2021	Japan	2655	1649	62.1092
												1/2021	Jordan	468	215	45.9402
												1/2021	Jordan	281	112	39.8577
												1/2021	Kuwait	6943	1780	25.6373
												1/2021	Mexico	1448	1328	91.7127
												1/2021	Nepal	1542	1142	74.0597
												1/2021	Pakistan	6384	4568	71.5539
												1/2021	Philippines	7193	4497	62.5191
												1/2021	Saudi Arabia	1333	959	71.943
												1/2021	Saudi Arabia	758	484	63.8522
												1/2021	Somalia	4543	3488	76.7775
												1/2021	Turkey	763	264	34.6003
												2/2021	17countrices	19714	17195	87.2223	81426	62.3 (55.0-69.6)	99.8% (P<0.001)
												2/2021	Australia	1158	907	78.3247
												2/2021	Bangladesh	1377	630	45.7516
												2/2021	Botswana	5027	3689	73.3837
												2/2021	Egypt	1011	259	25.6182
												2/2021	Ethiopia	1160	539	46.4655
												2/2021	Ghana	2345	1197	51.0448
												2/2021	Italy	1073	916	85.3681
												2/2021	Japan	30053	16869	56.1308
												2/2021	Lebanon	1209	767	63.4409
												2/2021	Mexico	796	636	79.8995
												2/2021	Pakistan	1778	1280	71.991
												2/2021	Saudi Arabia	531	328	61.7702
												2/2021	Saudi Arabia	879	494	56.2002
												2/2021	Saudi Arabia	1387	798	57.5342
												2/2021	Saudi Arabia	379	217	57.2559
												2/2021	Saudi Arabia	1539	1036	67.3164
												2/2021	Saudi Arabia (Makkah)	600	233	38.8333
												2/2021	South Africa	5613	3985	70.9959
												2/2021	Turkey	1035	620	59.9034
												2/2021	Turkey	1546	1249	80.7891
												2/2021	Turkey	1216	658	54.1118
												3/2021	20 countries	10477	8572	81.8173	29055	75.9 (72.2-79.6)	98.2% (P<0.001)
												3/2021	Bosnia and Herzegovina	570	414	72.6316
												3/2021	Egypt	968	786	81.1983
												3/2021	Ethiopia	492	308	62.6016
												3/2021	India	1293	1081	83.604
												3/2021	India	201	119	59.204
												3/2021	India	564	363	64.3617
												3/2021	India	803	706	87.9203
												3/2021	Indonesia	190	165	86.8421
												3/2021	Kuwait	2345	1955	83.3689
												3/2021	Mongolia	2875	1963	68.2783
												3/2021	Mozambique	1878	1340	71.3525
												3/2021	Paraguay	2297	1879	81.8024
												3/2021	Poland	1557	1037	66.6
												3/2021	Saudi Arabia	1935	1341	69.3023
												3/2021	Spain	610	551	90.3279
												4/2021	Bangladesh	1529	1025	67.0373	11901	62.1 (52.4-71.8)	99.3% (P<0.001)
												4/2021	Ethiopia	415	189	45.5422
												4/2021	Iran	1200	1003	83.5833
												4/2021	Japan	1000	406	40.6
												4/2021	Japan	2655	1922	72.3917
												4/2021	Kuwait	4147	3061	73.8124
												4/2021	Saudi Arabia	955	487	50.9948
												5/2021	France	2533	1926	76.0363	7892	69.4 (63.0-75.8)	97.1% (P<0.001)
												5/2021	Iraq	926	586	63.2829
												5/2021	Poland	4433	3044	68.6668
												6/2021	Canada	809	785	97.0334	6893	88.4 (82.0-94.8)	98.9% (P<0.001)
												6/2021	India	2615	2258	86.348
												6/2021	Iraq	1765	1589	90.0283
												6/2021	Japan	1200	885	73.75
												6/2021	Saudi Arabia	504	477	94.6429
												7/2021	Bangladesh	1144	588	51.3986	1529	52.5 (49.4-55.6)	25.7% (P<0.001)
												7/2021	Nigeria	385	211	54.8052
												8/2021	Nepal	1196	1165	97.408	2211	87.6 (68.3-106.9)	99.5% (P<0.001)
												8/2021	Vietnam	1015	789	77.734
												9/2021	Japan	1000	855	85.5	1000	85.5 (83.3-87.7)
												10/2021	Bangladesh	2633	1911	72.5788	2633	72.6 (70.9-74.3)
												11/2021	India	467	329	70.4497	467	70.4 (66.3-74.6)
										2	Healthcare workers	1/2020	USA	192	88	45.8333	192	45.8 (38.8-52.9)
												2/2020	Greece	455	200	43.956	455	44.0 (39.4-48.5)
												3/2020	China (Hong Kong)	806	322	39.9504	806	40.0 (36.6-43.3)
												4/2020	China (Hong Kong)	1205	759	62.9876	2048	61.7 (26.3-97.1)	99.7% (P=0.001)
												4/2020	Democratic Republic of the Congo	613	170	27.7325
												4/2020	Nepal	230	217	94.3478
												5/2020	Brazil	259	250	96.5251	3056	79.1 (68.9-89.4)	97.8% (P<0.001)
												5/2020	East Asia	35	30	85.7143
												5/2020	France	2047	1574	76.893
												5/2020	Gulf Countries	142	116	81.6901
												5/2020	Levant	166	132	79.5181
												5/2020	North Africa	357	212	59.3838
												5/2020	Others	50	37	74
												6/2020	Turkey	251	168	66.9323	251	66.9 (61.1-72.8)
												8/2020	Saudi Arabia	363	222	61.157	761	59.9 (56.5-63.4)	0.0% (P<0.001)
												8/2020	Tunisia	398	234	58.794
												9/2020	Greece	1571	803	51.1139	3350	53.7 (48.7-58.7)	88.6% (P<0.001)
												9/2020	Malta	1779	1000	56.2114
												10/2020	Belgium	414	315	76.087	9731	66.9 (58.4-75.5)	98.7% (P<0.001)
												10/2020	Canada	1055	743	70.4265
												10/2020	France	1209	910	75.2688
												10/2020	Ghana	747	524	70.1473
												10/2020	Italy	1723	1155	67.0342
												10/2020	Qatar	1414	874	61.8105
												10/2020	USA	3169	1526	48.154
												11/2020	Mexico (Nuevo León)	543	513	94.4751	31752	70.9 (61.2-80.5)	99.5% (P<0.001)
												11/2020	Saudi Arabia	186	104	55.914
												11/2020	Saudi Arabia	23582	15299	64.8758
												11/2020	Saudi Arabia	1512	1058	69.9735
												11/2020	USA (Philadelphia)	5929	4021	67.8192
												12/2020	Canada	2761	2233	80.8765	17705	64.3 (54.5-74.0)	99.6% (P<0.001)
												12/2020	Cyprus	437	130	29.7483
												12/2020	Egypt	385	81	21.039
												12/2020	Greece	340	267	78.5294
												12/2020	Italy	531	486	91.5254
												12/2020	Lebanon	1800	1044	58
												12/2020	Poland	731	642	87.8249
												12/2020	Saudi Arabia (Qassim)	334	236	70.6587
												12/2020	Spain	906	559	61.6998
												12/2020	Switzerland (Canton of Solothurn)	3793	1511	39.8365
												12/2020	Turkey	183	98	53.5519
												12/2020	Turkey	1574	1331	84.5616
												12/2020	Turkey	961	718	74.7138
												12/2020	Turkey	806	528	65.5087
												12/2020	UK (London)	514	304	59.144
												12/2020	USA	573	470	82.0244
												12/2020	USA (Eastern Kentucky/West Virginia)	1076	563	52.3234
												1/2021	Belgium	1132	657	58.0389	19495	68.4 (60.6-76.1)	99.5% (P<0.001)
												1/2021	China	505	387	76.6337
												1/2021	China	1779	1670	93.873
												1/2021	China	293	234	79.8635
												1/2021	Egypt	308	80	25.974
												1/2021	India	264	106	40.1515
												1/2021	India	498	445	89.3574
												1/2021	Israel	714	553	77.451
												1/2021	Italy	166	150	90.3614
												1/2021	Japan	1030	477	46.3107
												1/2021	Morocco	303	188	62.0462
												1/2021	Oman	443	176	39.7291
												1/2021	Pakistan	5237	3679	70.2501
												1/2021	Palestine	638	519	81.348
												1/2021	Palestine	1159	438	37.7912
												1/2021	Poland	126	90	71.4286
												1/2021	Turkey	320	168	52.5
												1/2021	UK	1762	1646	93.4166
												1/2021	USA	475	377	79.3684
												1/2021	USA (New York)	1933	1775	91.8262
												1/2021	Vietnam	410	312	76.0976
												2/2021	Barbados	343	189	55.102	10883	69.8 (59.6-79.9)	99.4% (P<0.001)
												2/2021	Ethiopia	409	215	52.5672
												2/2021	France	1416	1227	86.6525
												2/2021	France (French Guiana)	579	373	64.4214
												2/2021	Germany	4500	4125	91.6667
												2/2021	India	599	437	72.9549
												2/2021	India	608	473	77.7961
												2/2021	Jordan	364	233	64.011
												2/2021	Saudi Arabia	674	432	64.095
												2/2021	Togo	1115	492	44.1256
												2/2021	USA (Pennsylvania)	276	257	93.1159
												3/2021	Brazil	223	216	96.861	13494	68.8 (62.9-74.8)	98.8% (P<0.001)
												3/2021	Egypt	151	61	40.3974
												3/2021	Ethiopia	405	196	48.3951
												3/2021	Ethiopia	614	399	64.9837
												3/2021	Ethiopia	422	191	45.2607
												3/2021	India	282	215	76.2411
												3/2021	Jordan	131	69	52.6718
												3/2021	Kenya	102	50	49.0196
												3/2021	Kuwait	1019	849	83.317
												3/2021	Malaysia	222	217	97.7477
												3/2021	Mongolia	238	209	87.8151
												3/2021	Nigeria	206	104	50.4854
												3/2021	Nigeria	422	209	49.5261
												3/2021	Pakistan	453	314	69.3157
												3/2021	Qatar	148	121	81.7568
												3/2021	Saudi Arabia	383	298	77.8068
												3/2021	Saudi Arabia	674	431	63.9466
												3/2021	Sudan	143	81	56.6434
												3/2021	Turkey	228	159	69.7368
												3/2021	USA (New York)	4537	3981	87.7452
												3/2021	USA (Southern California)	2491	2190	87.9165
												4/2021	Australia	476	353	74.1597	7691	71.7 (55.3-88.0)	99.7% (P<0.001)
												4/2021	Egypt	1268	308	24.2902
												4/2021	Ghana	119	105	88.2353
												4/2021	South Africa (Cape Town)	395	233	58.9873
												4/2021	Sudan	365	233	63.8356
												4/2021	Thailand	705	674	95.6028
												4/2021	USA	2389	1982	82.9636
												4/2021	USA	1974	1685	85.3597
												5/2021	Ethiopia	418	226	54.067	3214	70.3 (60.4-80.1)	97.4% (P<0.001)
												5/2021	Ethiopia	319	213	66.7712
												5/2021	Greece	1456	1132	77.7473
												5/2021	Romania	1021	833	81.5867
												8/2021	USA	3206	2751	85.8079	3206	85.8 (84.6-87.0)
										3	Patients with chronic disease	4/2020	Australia	466	404	86.6953	466	86.7 (83.6-89.8)
												5/2020	Romania	1517	1095	72.1819	1517	72.2 (69.9-74.4)
												6/2020	Australia	147	131	89.1156	147	89.1 (84.1-94.2)
												9/2020	UK	4884	3873	79.2998	4884	79.3 (78.2-80.4)
												11/2020	Spain	937	404	43.1163	2245	46.9 (39.6-54.1)	91.8% (P<0.001)
												11/2020	USA	1308	661	50.5352
												12/2020	China	522	373	71.4559	2612	78.7 (70.7-86.8)	96.2% (P<0.001)
												12/2020	Iran	474	416	87.7637
												12/2020	USA	1215	1033	85.0206
												12/2020	USA	401	281	70.0748
												1/2021	China	543	199	36.6483	4302	66.6 (49.1-84.1)	99.5% (P<0.001)
												1/2021	China	408	321	78.6765
												1/2021	France	237	169	71.308
												1/2021	Italy	1161	976	84.0655
												1/2021	Turkey	732	214	29.235
												1/2021	UK	862	733	85.0348
												1/2021	USA (Hawaii)	359	292	81.337
												2/2021	Australia	641	417	65.0546	122989	57.7 (50.3-65.1)	98.4% (P<0.001)
												2/2021	Bosnia and Herzegovina	364	152	41.7582
												2/2021	Cyprus	211	78	36.9668
												2/2021	Italy	1227	1005	81.9071
												2/2021	Italy and France	417	338	81.0552
												2/2021	Lebanon	111	61	54.955
												2/2021	Poland	635	383	60.315
												2/2021	Saudi Arabia	310	161	51.9355
												2/2021	Tunisia	200	70	35
												2/2021	USA	118873	76698	64.521
												3/2021	Australia (Victoria)	473	346	73.1501	19932	65.7 (57.8-73.6)	98.7% (P<0.001)
												3/2021	China (Wuhan)	906	624	68.8742
												3/2021	Ethiopia	398	134	33.6683
												3/2021	Germany	263	168	63.8783
												3/2021	Germany	78	55	70.5128
												3/2021	Korea	993	608	61.2286
												3/2021	Portugal	169	142	84.0237
												3/2021	Romania	651	442	67.8955
												3/2021	Tunisia	329	166	50.4559
												3/2021	USA	239	154	64.4351
												3/2021	USA	14365	11733	81.6777
												3/2021	USA	1068	731	68.4457
												4/2021	Saudi Arabia	703	503	71.5505	1496	76.8 (64.2-89.4)	97.3% (P<0.001)
												4/2021	Uganda	308	216	70.1299
												4/2021	USA	485	429	88.4536
												5/2021	31 countries	287	273	95.122	3104	70.8 (51.8-89.8)	99.5% (P<0.001)
												5/2021	31 countries	41	30	73.1707
												5/2021	31 countries	95	66	69.4737
												5/2021	China	813	221	27.1833
												5/2021	China	350	280	80
												5/2021	Ethiopia	416	247	59.375
												5/2021	Iran	892	607	68.0493
												5/2021	USA	210	197	98.01
												6/2021	China (Shandong)	557	426	76.4811	1407	53.4 (28.9-78.0)	99.0% (P<0.001)
												6/2021	China (ShanXi)	528	255	48.2955
												6/2021	USA	322	114	35.4037
												7/2021	Japan	187	168	89.8396	469	72.8 (39.3-106.3)	98.8% (P<0.001)
												7/2021	Thailand	282	157	55.6738
												8/2021	China	491	375	76.3747	708	85.2 (67.9-102.5)	98.0% (P<0.001)
												8/2021	China	217	204	94.0092
										4	Pregnant/Breastfeeding women	5/2020	Belgium	2753	2150	78.0966	15394	59.1 (50.0-68.1)	99.3% (P<0.001)
												5/2020	Belgium	4266	3379	79.2077
												5/2020	Ireland	618	316	51.1327
												5/2020	Ireland	799	536	67.0839
												5/2020	Netherlands	1072	521	48.6007
												5/2020	Netherlands	1313	793	60.396
												5/2020	Norway	1345	741	55.0929
												5/2020	Norway	1485	1004	67.6094
												5/2020	Switzerland	515	153	29.7087
												5/2020	Switzerland	1034	399	38.588
												5/2020	UK	115	62	53.913
												5/2020	UK	79	63	79.7468
												6/2020	Switzerland	1551	553	35.6544	1551	35.7 (33.3-38.0)
												9/2020	UK	1181	733	62.1	1181	62.1 (59.3-64.8)
												10/2020	Qatar	341	85	24.9267	341	24.9 (20.3-29.5)
												1/2021	Ethiopia	396	280	70.7071	1357	58.0 (47.7-68.3)	92.8% (P<0.001)
												1/2021	USA (New York)	194	86	44.3299
												1/2021	USA (New York)	116	64	55.1724
												1/2021	Vietnam (Hanoi and Mau)	651	393	60.3687
												2/2021	Ethiopia	630	384	60.9524	630	61.0 (57.1-64.8)
												3/2021	France	664	196	29.5181	1120	41.5 (18.0-65.0)	98.5% (P=0.001)
												3/2021	USA (Ohio)	456	244	53.5088
												4/2021	Australia	300	167	55.6667	2639	40.6 (13.6-67.5)	99.6% (P=0.003)
												4/2021	Germany	1043	165	15.8198
												4/2021	Germany	1296	653	50.3858
												8/2021	Ethiopia	527	322	61.1006	527	61.1 (56.9-65.3)
												9/2021	Czech	362	254	70.1657	362	70.2 (65.5-74.9)
										5	University students	2/2020	China	472	433	91.7373	1211	75.9 (44.9-107.0)	99.5% (P<0.001)
												2/2020	Turkey	739	444	60.0812
												6/2020	Italy	436	413	94.7248	436	94.7 (92.6-96.8)
												11/2020	USA	614	479	78.013	614	78.0 (74.7-81.3)
												12/2020	China	2058	1462	71.0398	7205	73.8 (61.8-85.8)	99.4% (P<0.001)
												12/2020	India	655	418	63.8168
												12/2020	Italy	422	341	80.8057
												12/2020	Italy	929	869	93.5414
												12/2020	Poland	687	632	91.9942
												12/2020	Poland	1284	763	59.4237
												12/2020	Saudi Arabia	1170	654	55.8974
												1/2021	China	2881	2123	73.6897	14590	58.8 (48.3-69.4)	99.5% (P<0.001)
												1/2021	China	833	536	64.3457
												1/2021	China	1070	555	51.8692
												1/2021	China	463	299	64.5788
												1/2021	Egypt	2133	746	34.9742
												1/2021	Ethiopia	423	293	69.2671
												1/2021	Jordan	1106	668	60.3978
												1/2021	Morocco	1272	343	26.9654
												1/2021	Pakistan	2865	2076	72.4607
												1/2021	Saudi Arabia	247	160	64.7773
												1/2021	Switzerland (Zurich)	1297	832	64.148
												2/2021	Albania，Burkina Faso，Canada，Croatia，Ecuador，Estonia，Germany，Indonesia ，Iran，Iraq，Italy，Latvia，Lebanon，Lithuania，Malaysia，Nepal，Nigeria，Pakistan ，Palestine，Portugal，Russia，Sudan，Tunisia，Turkey，United States of America	6639	4220	63.5638	16475	67.3 (57.5-77.1)	99.5% (P<0.001)
												2/2021	India	1068	955	89.4195
												2/2021	Palestine	417	241	57.7938
												2/2021	Romania	1581	1399	88.4883
												2/2021	Singapore	1589	1088	68.4707
												2/2021	United Arab Emirate	669	456	68.1614
												2/2021	USA (Nevada)	3773	2037	53.9889
												2/2021	USA (New Jersey)	457	291	63.6761
												2/2021	USA (Southern )	282	145	51.4184
												3/2021	China	2196	1292	58.8342	3614	59.6 (42.9-76.3)	99.5% (P<0.001)
												3/2021	Ethiopia	420	247	58.8095
												3/2021	Uganda	600	224	37.3333
												3/2021	Vietnam	398	332	83.4171
												4/2021	Czech	445	319	71.6854	2880	74.5 (61.1-87.9)	98.9% (P<0.001)
												4/2021	Nigeria (North-western)	440	176	40
												4/2021	Saudi Arabia	407	382	93.8575
												4/2021	Saudi Arabia	322	278	86.3354
												4/2021	Vietnam	854	658	77.0492
												4/2021	Vietnam	412	320	77.6699
												5/2021	Czech	1932	1571	81.3147	1932	81.3 (79.6-83.1)
												6/2021	Ethiopia	407	162	39.8034	706	52.5 (27.6-77.4)	97.9% (P<0.001)
												6/2021	Russia (Moscow and Ivanovo)	299	195	65.2174
												8/2021	Japan	560	520	92.8571	560	92.9 (90.7-95.0)
										6	Children and adolescents	4/2020	UK	1252	1116	89.1374	6696	71.5 (58.4-84.6)	99.4% (P<0.001)
												4/2020	United Arab Emirates	1469	872	59.3601
												4/2020	USA	2247	1640	72.9862
												4/2020	USA,Canada, and Israel	1728	1115	64.5255
												5/2020	6 countries	2627	1721	65.512	5300	67.5 (57.4-77.7)	98.4% (P<0.001)
												5/2020	China	2026	1573	77.6407
												5/2020	Switzerland	647	383	59.1963
												6/2020	USA	1425	955	67.0175	1425	67.0 (64.6-69.5)
												7/2020	China	13451	6723	49.9814	13451	50.0 (49.1-50.8)
												8/2020	USA	582	540	92.7835	582	92.8 (90.7-94.9)
												9/2020	Japan	136	94	69.1176	2016	64.3 (52.8-75.7)	95.7% (P<0.001)
												9/2020	Sweden	702	381	54.2735
												9/2020	UK	1178	823	69.8642
												10/2020	China	3009	1793	59.5879	4801	53.6 (45.4-61.9)	96.3% (P<0.001)
												10/2020	Qatar	1392	828	59.4828
												10/2020	USA	400	163	40.75
												11/2020	Saudi Arabia	3384	1749	51.6844	3384	51.7 (50.0-53.4)
												12/2020	China	4748	3451	72.6832	13444	72.4 (59.1-85.7)	99.7% (P<0.001)
												12/2020	China	3703	3110	83.986
												12/2020	Italy	4993	3017	60.4246
												1/2021	Australia	1094	528	48.2633	2603	64.9 (42.7-87.1)	99.4% (P<0.001)
												1/2021	China	468	406	86.7521
												1/2021	USA,Canada, and Israel	1041	621	59.6542
												2/2021	Saudi Arabia	379	167	44.0633	5473	51.9 (36.9-66.8)	98.9% (P<0.001)
												2/2021	Turkey	1035	376	36.3285
												2/2021	USA	3759	1740	46.2889
												2/2021	USA	300	243	81
												3/2021	USA	2074	1025	49.4214	4087	62.5 (51.8-73.2)	97.8% (P<0.001)
												3/2021	USA (New York)	1119	692	61.8409
												3/2021	USA (PA)	299	232	77.592
												3/2021	USA (Texas)	595	367	61.6807
												4/2021	Italy	394	331	84.0102	6759	66.5 (55.2-77.9)	98.5% (P<0.001)
												4/2021	USA	4855	3403	70.0927
												4/2021	USA	985	668	67.8173
												4/2021	USA (mid-Atlantic)	525	230	43.8095
												5/2021	France	2533	783	30.912	11032	51.6 (36.0-67.2)	99.7% (P<0.001)
												5/2021	France	2533	1224	48.3221
												5/2021	France	2533	1588	62.6925
												5/2021	Poland	3433	2213	64.4626
												6/2021	Argentina	21252	19402	91.2949	261687	83.2 (79.7-86.6)	99.9% (P<0.001)
												6/2021	Bolivia	4734	4169	88.0651
												6/2021	Brazil	83513	79104	94.7206
												6/2021	Canada (Montreal)	809	709	87.6391
												6/2021	Chile	8775	8159	92.9801
												6/2021	China (HongKong)	2609	1007	38.5972
												6/2021	Colombia	16885	15409	91.2585
												6/2021	Costa Rica	3515	3295	93.7411
												6/2021	Dominican Republic	2940	2682	91.2245
												6/2021	Ecuador	6541	6027	92.1419
												6/2021	El Salvador	2776	2596	93.5159
												6/2021	Guatemala	3889	3486	89.6374
												6/2021	Haiti	286	144	50.3497
												6/2021	Honduras	2128	1997	93.844
												6/2021	Israel	520	366	70.3846
												6/2021	Japan	1200	776	64.6667
												6/2021	Mexico	45950	43750	95.2122
												6/2021	Nicaragua	1703	1486	87.2578
												6/2021	Panama	1270	1113	87.6378
												6/2021	Paraguay	2502	2305	92.1263
												6/2021	Peru	8089	7558	93.4355
												6/2021	Saudi Arabia	581	371	63.8554
												6/2021	UK	27910	13984	50.1039
												6/2021	Uruguay	3338	2941	88.1067
												6/2021	USA	300	230	76.6667
												6/2021	USA (Puerto Rico)	1852	1694	91.4687
												6/2021	Venezuela	5820	5227	89.811
												8/2021	China	16133	13327	82.6071	17148	78.3 (69.7-86.9)	97.4% (P<0.001)
												8/2021	Vietnam (Ho Chi Minh)	1015	749	73.7931
												10/2021	Bangladesh	2633	1507	57.2351	2633	57.2 (55.3-59.1)
										7	Others	2/2020	China (Hong Kong)	1047	423	40.4011	1047	40.4 (37.4-43.4)
												5/2020	Canada	4501	3474	77.1828	4897	67.1 (47.2-87.1)	98.4% (P<0.001)
												5/2020	USA	396	225	56.8182
												6/2020	USA	928	852	91.8103	928	91.8 (90.0-93.6)
												7/2020	USA	312	171	54.8077	312	54.8 (49.3-60.3)
												8/2020	Brazil	6584	4675	71.0055	7584	52.9 (17.4-88.4)	99.8% (P=0.003)
												8/2020	China (Hong Kong)	1000	348	34.8
												10/2020	USA	6478	3989	61.5776	12262	62.3 (60.9-63.7)	62.1% (P<0.001)
												10/2020	USA	5784	3644	63.0014
												11/2020	USA	1617	981	60.6679	6103	57.1 (50.3-64.0)	95.8% (P<0.001)
												11/2020	USA	4486	2408	53.6781
												12/2020	Australia	99	57	57.5758	6722	64.9 (57.0-72.7)	97.9% (P<0.001)
												12/2020	China	941	470	49.9469
												12/2020	Iran	108	100	92.5926
												12/2020	Iraq	1680	1038	61.7857
												12/2020	Israel	511	397	77.6908
												12/2020	USA	816	631	77.3284
												12/2020	USA	435	306	70.3448
												12/2020	USA (Massachusetts)	443	181	40.8578
												12/2020	USA（Arkansas）	720	441	61.25
												12/2020	USA（Washington）	672	365	54.3155
												12/2020	USA（Washington）	297	206	69.3603
												1/2021	23 Arab countries and territories and non-Arab countries	36958	14453	39.1066	47252	65.0 (44.0-86.0)	99.9% (P<0.001)
												1/2021	Canada	3259	2648	81.2519
												1/2021	China	3011	2718	90.269
												1/2021	China	283	205	72.4382
												1/2021	Japan	1000	822	82.2
												1/2021	Jordan	1897	402	21.1914
												1/2021	USA	244	140	57.377
												1/2021	USA (New York)	600	457	76.1667
												2/2021	Germany	420	197	46.9048	2354	49.0 (40.5-57.5)	93.4% (P<0.001)
												2/2021	Nigeria	349	121	34.6705
												2/2021	Pakistan	410	216	52.6829
												2/2021	Turkey	1033	378	36.5924
												2/2021	USA(Michigan)	106	61	57.5472
												2/2021	USA(Michigan)	36	27	75
												3/2021	China	3940	3568	90.5584	33632	74.4 (65.3-83.6)	99.6% (P<0.001)
												3/2021	China	23940	15811	66.0443
												3/2021	China (Taiwan)	161	101	62.7329
												3/2021	Germany	3401	2869	84.3575
												3/2021	Germany	237	164	69.1983
												3/2021	Qatar	364	248	68.1319
												3/2021	USA	130	94	72.3077
												3/2021	USA	1156	945	81.7474
												3/2021	USA	303	222	73.2673
												4/2021	Canada	91	58	63.7363	5106	61.3 (50.7-71.8)	98.2% (P<0.001)
												4/2021	Egypt	187	103	55.0802
												4/2021	Ghana	296	186	62.8378
												4/2021	Italy	685	428	62.4818
												4/2021	Italy	394	162	41.1168
												4/2021	Turkey	201	84	41.791
												4/2021	UK	526	450	85.5513
												4/2021	USA	2726	2083	76.4123
												5/2021	Australia	1280	1096	85.625	21902	84.4 (80.1-88.7)	95.2% (P<0.001)
												5/2021	India	609	531	87.1921
												5/2021	USA	20013	16169	80.7925
												6/2021	Australia	79	44	55.6962	2255	76.9 (36.1-117.6)	98.2% (P<0.001)
												6/2021	China	2176	2117	97.2886
												7/2021	Italy	1041	965	92.6993	1041	92.7 (91.1-94.3)
												9/2021	Japan	10644	9047	84.9962	10644	85.0 (84.3-85.7)

## Sheet: Sheet5 Subgroup analysis
Acceptance of COVID-19 vaccines
Study population	Demographic characteristics	Subgroups	No. of studies	Total no. of participants	Total No. of willingness	Estimated acceptence (95% confidence interval)	I2 (P)
Adults	Gender	Male	92	355849	278039	68.3 (65.5-71.1)	99.7% (P<0.001)
		Female	93	463298	349906	64.7 (61.4-68.0)	99.8% (P<0.001)
	Age	18~39	80	343646	271471	65.6 (62.5-68.7)	99.8% (P<0.001)
		40~59	49	126412	101059	68.2 (64.8-71.7)	99.5% (P<0.001)
		≥60	54	52285	40599	75.2 (72.2-78.3)	98.7% (P<0.001)
	Race	White	20	42560	30126	71.5 (65.9-77.1)	99.4% (P<0.001)
		Asian	16	3160	2571	79.2 (74.5-83.9)	91.0% (P<0.001)
		Black	18	5566	2736	49.1 (41.6-56.6)	97.0% (P<0.001)
	Education	High school or below	74	116398	77527	61.7 (57.4-65.9)	99.7% (P<0.001)
		Some college	27	28014	16783	64.5 (59.5-69.4)	98.6% (P<0.001)
		Bachelor’s degree or higher	71	124930	81388	68.7 (64.4-73.0)	99.7% (P<0.001)
	Income	Low	51	124930	81388	64.8 (59.9-69.7)	99.6% (P<0.001)
		Middle	46	118756	85369	70.5 (65.8-75.3)	99.8% (P<0.001)
		High	49	54509	42308	74.2 (70.4-78.0)	99.4% (P<0.001)
Uptake of COVID-19 vaccines
Study population	Demographic characteristics	Subgroups	No. of studies	Total no. of participants	Total No. of uptake	Estimated uptake (95% confidence interval)	I2 (P)
Adults	Gender	Male	8	8177	5057	58.4 (41.7-75.1)	99.6% (P<0.001)
		Female	7	10816	6994	56.5 (39.8-73.2)	99.5% (P<0.001)
	Age	18~39	6	11828	7640	58.1 (32.8-83.5)	99.8% (P<0.001)
		40~59	4	4465	3042	71.2 (66.4-76.1)	72.8% (P<0.001)
		≥60	4	326	260	77.1 (68.2-86.1)	68.3% (P<0.001)
	Race	White	3	1834	1381	65.7 (50.7-80.6)	96.9% (P<0.001)
		Asian	2	186	146	78.6 (72.7-84.5)	0.0% (P<0.001)
		Black	3	367	226	59.2 (40.5-77.8)	93.0% (P<0.001)
	Education	High school or below	6	10421	6091	45.9 (21.2-70.5)	99.5% (P<0.001)
		Some college	4	606	365	65.7 (48.5-82.8)	94.8% (P<0.001)
		Bachelor’s degree or higher	5	3086	2087	63.6 (37.0-90.1)	99.7% (P<0.001)
	Income	Low	3	6274	3468	42.0 (1.2-82.7)	99.9% (P<0.001)
		Middle	3	3818	2515	55.8 (41.3-70.2)	94.9% (P<0.001)
		High	3	4812	3454	65.4 (52.9-78.0)	96.0% (P<0.001)
