# Supplementary material for: Mapping global acceptance and uptake of COVID-19 vaccination: A systematic review and meta-analysis
Source: Commun Med (Lond). 2022 Sep 12;2:113. doi: 10.1038/s43856-022-00177-6 (PMC9465145; doi:10.1038/s43856-022-00177-6)
Supplement: Supplementary file 5 — Supplementary Data 3 [file 43856_2022_177_MOESM5_ESM.xlsx]

## Sheet: Sheet1
Supplementary Data 3. Appraisal tool for Cross-Sectional Studies (AXIS tool)
Appraisal items		Maximum score	Individual score
			0	1
Introduction
1	The objective(s) of the study was clear	1	No/Don’t know	Yes
Methods
2	The study design for the stated objective(s) was appropriate	1	No/Don’t know	Yes
3	The sample size was justified	1	No: the method of estimating the sample size was not mentioned, or it was mentioned but the limitations of discussion referred the sample size was not large enough	Yes: the method of estimating the sample size was mentioned
4	The target population was clearly defined	1	No/Don’t know	Yes
5	The sample frame was taken from an appropriate population base	1	No/Don’t know	Yes: the source population based on sampling was consistent with the target population
6	The selection process was likely to select participants that were representative of the target population	1	No/Don’t know	Yes: the representativeness of sampling method and sampling process were adequate without obvious bias
7	Measures were undertaken to address and categorize non-responders	1	No/Don’t know	Yes
8	The risk factor and outcome variables were measured appropriately	1	No/Don’t know	Yes
9	The risk factor and outcome variables were measured correctly using instruments that had been trialed, piloted or published previously	1	No/Don’t know	Yes
10	The determinant of statistical significance and/or precision estimates is clear	1	No/Don’t know	Yes
11	The methods were sufficiently described to enable them to be repeated	1	No/Don’t know	Yes
Results
12	The basic data was adequately described	1	No/Don’t know	Yes
13	The response rate raise does not concern about non-response bias	1	No: the response rate was less than 85%, or did not report it	Yes: the response rate was more than 85%
14	The information about non-responders described	1	No/Don’t know	Yes, or did not need to non-response
15	The results were internally consistent	1	No/Don’t know	Yes
16	The results for the analyses described in the methods were presented	1	No/Don’t know	Yes
Discussion
17	The authors’ discussions and conclusions were justified by the results	1	No/don’t know	Yes
18	The limitations of the study were discussed	1	No/Don’t know	Yes
Others
19	No existence of funding sources or conflicts of interest	1	No/Don’t know	Yes
20	Ethical approval or consent of participants was attained	1	No/Don’t know	Yes
	Total	20
