# Supplementary material for: Mapping global acceptance and uptake of COVID-19 vaccination: A systematic review and meta-analysis
Source: Commun Med (Lond). 2022 Sep 12;2:113. doi: 10.1038/s43856-022-00177-6 (PMC9465145; doi:10.1038/s43856-022-00177-6)
Supplement: Supplementary file 6 — Supplementary Data 4 [file 43856_2022_177_MOESM6_ESM.xlsx]

## Sheet: Sheet1
Supplementary Data 4. Quality assessment of studies
Reference	Items																				Total
	Intro	Methods										Results					Discussion		Others
	1	2	3	4	5	6	7	8	9	10	11	12	13	14	15	16	17	18	19	20
Gan et al., 2021	Y	Y	Y	Y	Y	N	Y	Y	Y	Y	Y	Y	Y	Y	Y	Y	Y	Y	Y	Y	19
Li et al., 2021	Y	Y	Y	Y	Y	Y	Y	Y	Y	Y	Y	Y	Y	N	Y	Y	Y	Y	Y	Y	19
Mesfin et al., 2021	Y	Y	Y	Y	Y	Y	Y	Y	Y	Y	Y	Y	Y	N	Y	Y	Y	Y	Y	Y	19
Amuzie et al., 2021	Y	Y	Y	Y	Y	Y	Y	Y	Y	Y	Y	Y	Y	N	Y	Y	Y	Y	Y	Y	19
Klugar et al., 2021	Y	Y	Y	Y	Y	Y	Y	Y	Y	Y	Y	Y	Y	N	Y	Y	Y	Y	Y	Y	19
Riad et al., 2021	Y	Y	Y	Y	Y	Y	Y	Y	Y	Y	N	Y	Y	Y	Y	Y	Y	Y	Y	Y	19
Al-Mohaithef and Padhi, 2020	Y	Y	Y	Y	Y	Y	N	Y	Y	Y	Y	Y	Y	N	Y	Y	Y	Y	Y	Y	18
Tobin et al., 2021	Y	Y	Y	Y	Y	Y	D	Y	Y	N	Y	Y	Y	Y	Y	Y	Y	Y	Y	Y	18
Macinko et al., 2021	Y	Y	Y	Y	Y	Y	Y	Y	Y	Y	Y	Y	D	D	Y	Y	Y	Y	Y	Y	18
Delgado-Gallegos et al., 2021	Y	Y	Y	Y	Y	Y	D	Y	Y	Y	Y	Y	Y	N	Y	Y	Y	Y	Y	Y	18
Wu et al., 2022	Y	Y	Y	Y	Y	Y	D	Y	Y	Y	Y	Y	Y	N	Y	Y	Y	Y	Y	Y	18
Danabal et al., 2021	Y	Y	Y	Y	Y	Y	D	Y	Y	Y	Y	Y	Y	N	Y	Y	Y	Y	Y	Y	18
Alhofaian et al., 2021	Y	Y	Y	Y	Y	N	Y	Y	N	Y	Y	Y	Y	Y	Y	Y	Y	Y	Y	Y	18
Zhou et al., 2021	Y	Y	Y	Y	Y	Y	Y	Y	Y	Y	Y	Y	N	N	Y	Y	Y	Y	Y	Y	18
Teasdale et al., 2021	Y	Y	Y	Y	Y	Y	Y	Y	N	Y	Y	Y	Y	N	Y	Y	Y	Y	Y	Y	18
Riad et al., 2021	Y	Y	Y	Y	Y	Y	Y	Y	Y	N	Y	Y	Y	N	Y	Y	Y	Y	Y	Y	18
Lataifeh et al., 2022	Y	Y	Y	Y	Y	Y	Y	Y	Y	N	Y	Y	Y	N	Y	Y	Y	Y	Y	Y	18
Genovese et al., 2022	Y	Y	N	Y	Y	Y	Y	Y	Y	Y	Y	Y	Y	N	Y	Y	Y	Y	Y	Y	18
Fukuda et al., 2021	Y	Y	Y	Y	Y	Y	Y	Y	Y	Y	Y	Y	N	N	Y	Y	Y	Y	Y	Y	18
Amo-Adjei et al., 2022	Y	Y	Y	Y	Y	N	Y	Y	N	Y	Y	Y	Y	Y	Y	Y	Y	Y	Y	Y	18
Jiang et al., 2021	Y	Y	Y	Y	Y	Y	D	Y	Y	Y	Y	Y	Y	N	Y	Y	Y	Y	Y	Y	18
Angelo et al., 2021	Y	Y	Y	Y	Y	Y	N	Y	Y	Y	Y	Y	Y	N	Y	Y	Y	Y	Y	Y	18
Mustapha et al., 2021	Y	Y	Y	Y	Y	Y	N	Y	Y	Y	Y	Y	Y	N	Y	Y	Y	Y	Y	Y	18
Jiang et al., 2021	Y	Y	Y	Y	Y	Y	D	Y	Y	Y	Y	Y	Y	N	Y	Y	Y	Y	Y	Y	18
Taye et al., 2021	Y	Y	Y	Y	Y	Y	D	Y	Y	Y	Y	Y	Y	N	Y	Y	Y	Y	Y	Y	18
Berihun et al., 2021	Y	Y	Y	Y	Y	Y	D	Y	Y	Y	N	Y	Y	Y	Y	Y	Y	Y	Y	Y	18
Kwok et al., 2021	Y	Y	Y	Y	Y	Y	D	Y	Y	Y	Y	Y	D	D	Y	Y	Y	Y	Y	Y	17
Aldosary and Alayed., 2021	Y	Y	Y	Y	Y	Y	N	Y	Y	Y	Y	Y	N	N	Y	Y	Y	Y	Y	Y	17
Vignier et al., 2021	Y	Y	N	Y	Y	Y	N	Y	Y	Y	Y	Y	N	Y	Y	Y	Y	Y	Y	Y	17
Aemro et al., 2021	Y	Y	Y	Y	Y	Y	N	Y	Y	Y	Y	Y	Y	N	Y	Y	Y	N	Y	Y	17
Kamal et al., 2021	Y	Y	N	Y	Y	Y	D	Y	Y	Y	Y	Y	Y	N	Y	Y	Y	Y	Y	Y	17
Alhassan et al., 2021	Y	Y	Y	Y	Y	Y	D	Y	Y	Y	Y	Y	N	N	Y	Y	Y	Y	Y	Y	17
Alzubaidi et al., 2021	Y	Y	Y	Y	Y	N	Y	Y	Y	Y	Y	Y	D	D	Y	Y	Y	Y	Y	Y	17
Gendler and Ofri, 2021	Y	Y	Y	Y	Y	Y	D	Y	Y	Y	Y	Y	D	D	Y	Y	Y	Y	Y	Y	17
Di Giuseppe et al., 2022	Y	Y	N	Y	Y	Y	Y	Y	Y	Y	Y	Y	N	N	Y	Y	Y	Y	Y	Y	17
Nguyen et al., 2021	Y	Y	Y	Y	Y	Y	D	Y	Y	Y	Y	Y	D	D	Y	Y	Y	Y	Y	Y	17
María Nápoles et al., 2021	Y	Y	Y	Y	Y	Y	Y	Y	N	Y	Y	Y	D	D	Y	Y	Y	Y	Y	Y	17
Wang et al., 2021	Y	Y	Y	Y	Y	Y	D	Y	Y	Y	Y	Y	D	D	Y	Y	Y	Y	Y	Y	17
Chun et al., 2021	Y	Y	Y	Y	Y	Y	N	Y	N	Y	Y	Y	Y	N	Y	Y	Y	Y	Y	Y	17
Tlale et al., 2022	Y	Y	Y	Y	Y	Y	D	Y	Y	Y	Y	Y	D	D	Y	Y	Y	Y	Y	Y	17
Torales et al., 2021	Y	Y	Y	Y	Y	Y	D	Y	Y	Y	Y	Y	D	D	Y	Y	Y	Y	Y	Y	17
Liu et al., 2021	Y	Y	Y	Y	Y	Y	D	Y	Y	Y	Y	Y	D	D	Y	Y	Y	Y	Y	Y	17
Lyu et al., 202	Y	Y	Y	Y	Y	Y	D	Y	Y	Y	Y	Y	D	D	Y	Y	Y	Y	Y	Y	17
Omar and Hani, 2021	Y	Y	Y	Y	Y	Y	D	Y	Y	Y	Y	Y	D	D	Y	Y	Y	Y	Y	Y	17
Yasmin et al., 2021	Y	Y	N	Y	Y	N	Y	Y	Y	Y	N	Y	Y	Y	Y	Y	Y	Y	Y	Y	17
Yanto et al., 2021	Y	Y	N	Y	Y	Y	D	Y	N	Y	Y	Y	Y	Y	Y	Y	Y	Y	Y	Y	17
Hamdan-Mansour et al., 2022	Y	Y	Y	Y	Y	Y	D	Y	Y	Y	Y	Y	D	D	Y	Y	Y	Y	Y	Y	17
Alibrahim and Awad, 2021	Y	Y	Y	Y	Y	Y	N	Y	Y	Y	Y	Y	D	D	Y	Y	Y	Y	Y	Y	17
Bradfield et al., 2021	Y	Y	N	Y	Y	Y	D	Y	Y	Y	Y	Y	Y	N	Y	Y	Y	Y	Y	Y	17
Demeke et al., 2022	Y	Y	Y	Y	Y	Y	N	Y	Y	Y	Y	Y	N	N	Y	Y	Y	Y	Y	Y	17
Mesele, 2021	Y	Y	Y	Y	Y	Y	D	Y	N	Y	Y	Y	Y	N	Y	Y	Y	Y	Y	Y	17
Mistry et al., 2021	Y	Y	Y	Y	Y	Y	D	Y	Y	Y	Y	Y	Y	N	Y	Y	Y	Y	Y	D	17
Mohammed et al., 2021	Y	Y	Y	Y	Y	Y	D	Y	Y	Y	Y	Y	Y	N	Y	Y	Y	Y	Y	D	17
Sahile et al., 2022	Y	Y	Y	Y	Y	Y	D	Y	Y	Y	Y	Y	Y	N	Y	Y	N	Y	Y	Y	17
Yassin et al., 2022	Y	Y	Y	Y	Y	Y	D	Y	Y	Y	Y	Y	D	D	Y	Y	Y	Y	Y	Y	17
Zhou et al., 2021	Y	Y	N	Y	Y	Y	D	Y	Y	Y	Y	Y	Y	N	Y	Y	Y	Y	Y	Y	17
Bell et al., 2022	Y	Y	N	Y	Y	Y	D	Y	Y	Y	N	Y	Y	Y	Y	Y	Y	Y	Y	Y	17
Mose et al., 2022	Y	Y	Y	Y	Y	Y	D	Y	Y	Y	Y	Y	Y	D	Y	Y	N	Y	Y	Y	17
Wong et al., 2021	Y	Y	Y	Y	Y	Y	D	Y	Y	Y	Y	Y	D	D	Y	Y	Y	Y	Y	Y	17
16Dambadarjaa et al., 2021	Y	Y	Y	Y	Y	Y	N	Y	N	Y	Y	Y	Y	N	Y	Y	Y	Y	Y	Y	17
Lin, 2022	Y	Y	Y	Y	Y	Y	D	Y	Y	Y	Y	Y	D	D	Y	Y	Y	Y	Y	Y	17
Brunson et al., 2021	Y	Y	N	Y	Y	Y	D	Y	Y	Y	Y	Y	D	D	Y	Y	Y	Y	Y	Y	16
Williams et al., 2021	Y	Y	N	Y	Y	Y	N	Y	N	Y	Y	Y	N	Y	Y	Y	Y	Y	Y	Y	16
Wang et al., 2021a	Y	Y	N	Y	Y	Y	N	Y	Y	Y	Y	Y	N	N	Y	Y	Y	Y	Y	Y	16
Thaker, 2021	Y	Y	N	Y	Y	Y	D	Y	Y	Y	Y	Y	D	D	Y	Y	Y	Y	Y	Y	16
Papagian et al., 2021	Y	Y	Y	Y	Y	Y	N	Y	N	Y	Y	Y	N	N	Y	Y	Y	Y	Y	Y	16
Khubchandani et al., 2021	Y	Y	Y	Y	Y	Y	D	Y	N	Y	Y	Y	D	D	Y	Y	Y	Y	Y	Y	16
Mouchtouri et al., 2020	Y	Y	Y	Y	Y	N	N	Y	Y	Y	Y	Y	N	N	Y	Y	Y	Y	Y	Y	16
Szmyd et al., 2021	Y	Y	Y	Y	Y	N	D	Y	Y	Y	Y	Y	D	D	Y	Y	Y	Y	Y	Y	16
Parajuli et al.,2020	Y	Y	Y	Y	Y	Y	N	Y	Y	Y	Y	Y	Y	N	Y	Y	Y	Y	D	D	16
Guaraldi et al., 2021	Y	Y	N	Y	Y	Y	D	Y	Y	Y	Y	Y	N	D	Y	Y	Y	Y	Y	Y	16
Kumari et al., 2021a	Y	Y	N	Y	Y	Y	D	Y	Y	Y	Y	Y	N	D	Y	Y	Y	Y	Y	Y	16
Serper et al., 2021	Y	Y	N	Y	Y	Y	D	Y	Y	Y	Y	Y	N	D	Y	Y	Y	Y	Y	Y	16
Tao et al., 2021	Y	Y	Y	Y	N	N	N	Y	Y	Y	Y	Y	Y	N	Y	Y	Y	Y	Y	Y	16
Bongomin et al., 2021	Y	Y	Y	Y	N	N	D	Y	Y	Y	Y	Y	Y	N	Y	Y	Y	Y	Y	Y	16
Baghdadi et al., 2021	Y	Y	Y	Y	Y	N	N	Y	Y	Y	Y	Y	N	N	Y	Y	Y	Y	Y	Y	16
Abebe et al., 2021	Y	Y	Y	Y	N	Y	N	Y	Y	Y	Y	Y	Y	N	Y	Y	Y	N	Y	Y	16
Yılmaz and Sahin, 2021	Y	Y	Y	Y	Y	N	D	Y	Y	Y	Y	Y	D	D	Y	Y	Y	Y	Y	Y	16
Riad et al., 2021	Y	Y	Y	Y	N	Y	D	Y	Y	Y	Y	Y	D	D	Y	Y	Y	Y	Y	Y	16
Saddik et al.,2021	Y	Y	N	Y	Y	Y	N	Y	Y	Y	Y	Y	N	N	Y	Y	Y	Y	Y	Y	16
Fares et al., 2021	Y	Y	Y	Y	Y	Y	D	Y	N	Y	Y	Y	D	D	Y	Y	Y	Y	Y	Y	16
Wang et al., 2021b	Y	Y	Y	Y	Y	N	N	Y	Y	Y	Y	Y	D	D	Y	Y	Y	Y	Y	Y	16
Verger et al., 2021	Y	Y	N	Y	Y	Y	Y	Y	N	Y	Y	Y	N	N	Y	Y	Y	Y	Y	Y	16
Szilagyi et al., 2021	Y	Y	N	Y	Y	Y	N	Y	Y	Y	Y	Y	N	N	Y	Y	Y	Y	Y	Y	16
Urrunaga-Pastor et al., 2021	Y	Y	Y	Y	Y	Y	D	Y	Y	Y	Y	Y	D	D	Y	Y	Y	Y	N	Y	16
Singh et al., 2021	Y	Y	Y	Y	Y	N	D	Y	Y	Y	Y	Y	D	D	Y	Y	Y	Y	Y	Y	16
Alamri et al., 2021	Y	Y	Y	Y	Y	N	D	Y	Y	Y	Y	Y	D	D	Y	Y	Y	Y	Y	Y	16
Al-Mansour et al., 2021	Y	Y	Y	Y	Y	N	D	Y	Y	Y	Y	Y	D	D	Y	Y	Y	Y	Y	Y	16
Elsayed et al., 2021	Y	Y	Y	Y	N	N	D	Y	Y	Y	Y	Y	Y	N	Y	Y	Y	Y	Y	Y	16
Fotiadis et al., 2021	Y	Y	Y	Y	Y	Y	N	Y	D	Y	Y	Y	N	N	Y	Y	Y	Y	Y	Y	16
Hossian et al., 2022	Y	Y	Y	Y	Y	Y	D	Y	Y	Y	Y	Y	D	D	Y	Y	Y	Y	D	Y	16
Jain et al., 2021	Y	Y	Y	Y	Y	Y	D	Y	D	Y	Y	Y	D	D	Y	Y	Y	Y	Y	Y	16
McElfish et al., 2021	Y	Y	N	Y	Y	Y	D	Y	Y	Y	Y	Y	D	D	Y	Y	Y	Y	Y	Y	16
Noushad et al., 2021	Y	Y	Y	Y	Y	N	D	Y	Y	Y	Y	Y	N	N	Y	Y	Y	Y	Y	Y	16
Abu Hammour et al., 2022	Y	Y	Y	Y	Y	N	D	Y	Y	Y	Y	Y	D	D	Y	Y	Y	Y	Y	Y	16
Hossain et al., 2021	Y	Y	Y	Y	Y	Y	D	Y	Y	N	Y	Y	N	N	Y	Y	Y	Y	Y	Y	16
Huynh et al., 2022	Y	Y	N	Y	Y	N	D	Y	Y	Y	Y	Y	Y	N	Y	Y	Y	Y	Y	Y	16
Yahia et al., 2021	Y	Y	Y	Y	Y	N	D	Y	Y	Y	Y	Y	D	D	Y	Y	Y	Y	Y	Y	16
Al-Ayyadhi et al., 2021	Y	Y	N	Y	Y	N	D	Y	Y	Y	Y	Y	Y	N	Y	Y	Y	Y	Y	Y	16
El-Sokkary et al., 2021	Y	Y	Y	Y	Y	N	D	Y	Y	Y	Y	Y	D	D	Y	Y	Y	Y	Y	Y	16
Ku, 2022	Y	Y	N	Y	Y	Y	Y	Y	D	Y	Y	Y	D	D	Y	Y	Y	Y	Y	Y	16
Schaal et al., 2021	Y	Y	N	Y	Y	Y	D	Y	D	Y	Y	Y	Y	N	Y	Y	Y	Y	Y	Y	16
Sirikalyanpaiboon et al., 2021	Y	Y	Y	Y	Y	N	D	Y	Y	Y	Y	Y	N	N	Y	Y	Y	Y	Y	Y	16
Alwi et al., 2021	Y	Y	Y	Y	Y	N	D	Y	Y	Y	Y	Y	D	D	Y	Y	Y	Y	Y	Y	16
Tahir et al., 2021	Y	Y	Y	Y	Y	Y	D	Y	Y	Y	Y	Y	D	D	N	Y	Y	Y	Y	Y	16
Hawlader et al., 2022	Y	Y	N	Y	Y	Y	D	Y	Y	Y	Y	Y	D	D	Y	Y	Y	Y	Y	Y	16
Kiefer et al., 2022	Y	Y	N	Y	Y	Y	D	Y	D	Y	Y	Y	Y	N	Y	Y	Y	Y	Y	Y	16
Abdulah, 2021	Y	Y	Y	Y	Y	N	D	Y	Y	Y	Y	Y	D	D	Y	Y	Y	Y	Y	Y	16
Afzal et al., 2022	Y	Y	N	Y	Y	Y	Y	Y	N	Y	Y	Y	N	N	Y	Y	Y	Y	Y	Y	16
Al-Khlaiwi et al., 2022	Y	Y	Y	Y	Y	N	Y	Y	N	Y	Y	Y	Y	N	Y	Y	Y	N	Y	Y	16
Ali et al., 2022	Y	Y	Y	Y	Y	Y	Y	Y	N	Y	Y	N	Y	N	Y	Y	Y	Y	D	Y	16
Yu et al., 2021	Y	Y	Y	Y	Y	Y	D	Y	N	Y	Y	Y	D	D	Y	Y	Y	Y	Y	Y	16
Yan et al., 2021	Y	Y	Y	Y	Y	Y	D	Y	N	Y	Y	Y	D	D	Y	Y	Y	Y	Y	Y	16
Štěpánek et al., 2021	Y	Y	N	Y	Y	Y	D	Y	Y	Y	Y	Y	D	D	Y	Y	Y	Y	Y	Y	16
Noushad et al., 2021	Y	Y	Y	Y	Y	N	D	Y	Y	Y	Y	Y	D	D	Y	Y	Y	Y	Y	Y	16
Mohamed et al., 2021	Y	Y	Y	Y	Y	Y	D	Y	N	Y	Y	Y	D	D	Y	Y	Y	Y	Y	Y	16
Le An et al., 2021	Y	Y	Y	Y	Y	Y	D	Y	N	Y	Y	Y	D	D	Y	Y	Y	Y	Y	Y	16
Kaya and Aydın-Kartal, 2022	Y	Y	N	Y	Y	Y	D	Y	Y	Y	Y	Y	D	D	Y	Y	Y	Y	Y	Y	16
Kateeb et al., 2021	Y	Y	Y	Y	Y	Y	D	Y	N	Y	Y	Y	D	D	Y	Y	Y	Y	Y	Y	16
Gerretsen et al., 2021	Y	Y	N	Y	Y	Y	D	Y	Y	Y	Y	Y	D	D	Y	Y	Y	Y	Y	Y	16
Gbeasor-Komlanvi et al., 2021	Y	Y	Y	Y	Y	Y	D	Y	N	Y	Y	Y	D	D	Y	Y	Y	Y	Y	Y	16
Ennaceur and Al-Mohaithef, 2022	Y	Y	N	Y	Y	Y	N	Y	Y	Y	Y	Y	N	N	Y	Y	Y	Y	Y	Y	16
Dubov et al., 2021	Y	Y	N	Y	Y	Y	Y	Y	N	Y	Y	Y	N	N	Y	Y	Y	Y	Y	Y	16
Day et al., 2021	Y	Y	N	Y	Y	N	Y	Y	Y	Y	Y	Y	N	N	Y	Y	Y	Y	Y	Y	16
Berg and Lin, 2021	Y	Y	N	Y	Y	Y	Y	Y	N	N	Y	Y	Y	N	Y	Y	Y	Y	Y	Y	16
Moujaess et al., 2021	Y	Y	N	Y	Y	N	Y	Y	Y	Y	Y	Y	N	N	Y	Y	Y	Y	Y	Y	16
Eyllon et al., 2022	Y	Y	Y	Y	Y	Y	N	Y	Y	Y	Y	Y	N	N	Y	Y	Y	Y	N	Y	16
Taye et al., 2022	Y	Y	Y	Y	Y	Y	D	Y	N	Y	Y	Y	D	D	Y	Y	Y	Y	Y	Y	16
Malygin et al., 2021	Y	Y	N	Y	Y	Y	D	Y	Y	Y	Y	Y	D	D	Y	Y	Y	Y	Y	Y	16
Enea et al., 2022	Y	Y	N	Y	Y	Y	D	Y	Y	Y	Y	Y	D	D	Y	Y	Y	Y	Y	Y	16
Zhao et al., 2021	Y	Y	N	Y	Y	N	Y	Y	Y	Y	N	Y	Y	N	Y	Y	Y	Y	Y	Y	16
McKinnon et al., 2021	Y	Y	N	Y	Y	Y	D	Y	N	Y	Y	Y	Y	D	Y	Y	Y	Y	Y	Y	16
Okubo et al., 2021	Y	Y	N	Y	Y	Y	D	Y	Y	Y	Y	Y	D	D	Y	Y	Y	Y	Y	Y	16
Fayed et al., 2021	Y	Y	Y	Y	Y	Y	N	Y	N	Y	Y	Y	D	D	Y	Y	Y	Y	Y	Y	16
Tan et al., 202	Y	Y	D	Y	Y	Y	D	Y	Y	Y	Y	Y	D	D	Y	Y	Y	Y	Y	Y	16
Mose and Yeshaneh, 2021	Y	Y	Y	Y	Y	N	D	Y	Y	Y	Y	Y	D	D	Y	Y	Y	Y	Y	Y	16
Machida et al,. 2021	Y	Y	N	Y	Y	Y	D	Y	N	Y	Y	Y	D	Y	Y	Y	Y	Y	Y	Y	16
Šljivo et al., 2021	Y	Y	Y	Y	Y	N	D	Y	Y	Y	Y	Y	D	D	Y	Y	Y	Y	Y	Y	16
Parvej et al., 2021	Y	Y	Y	Y	Y	N	D	Y	N	Y	Y	Y	Y	N	Y	Y	Y	Y	Y	Y	16
Chaudhary et al., 2021	Y	Y	Y	Y	Y	N	D	Y	N	Y	Y	Y	Y	N	Y	Y	Y	Y	Y	Y	16
Al-Qerem et al., 2021	Y	Y	N	Y	Y	Y	D	Y	Y	Y	Y	Y	D	D	Y	Y	Y	Y	Y	Y	16
Alshahrani et al., 2021	Y	Y	N	Y	Y	Y	D	Y	Y	Y	Y	Y	D	D	Y	Y	Y	Y	Y	Y	16
Ayele et al., 2021	Y	Y	Y	Y	Y	Y	D	Y	N	Y	Y	Y	D	D	Y	Y	Y	Y	Y	Y	16
Dara et al., 2021	Y	Y	N	Y	N	N	Y	Y	Y	Y	Y	Y	Y	N	Y	Y	Y	Y	Y	Y	16
Enticott et al., 2022	Y	Y	D	Y	Y	Y	Y	Y	N	Y	Y	Y	N	N	Y	Y	Y	Y	Y	Y	16
Feng et al., 2021	Y	Y	N	Y	Y	Y	N	Y	Y	Y	Y	Y	D	D	Y	Y	Y	Y	Y	Y	16
Khamis et al., 2021	Y	Y	N	Y	Y	Y	D	Y	Y	Y	Y	Y	D	D	Y	Y	Y	Y	Y	Y	16
Samannodi et al., 2021	Y	Y	Y	Y	Y	Y	D	Y	Y	Y	N	Y	D	D	Y	Y	Y	Y	Y	Y	16
Samanta et al., 2022	Y	Y	N	Y	Y	Y	D	Y	Y	Y	Y	Y	D	D	Y	Y	Y	Y	Y	Y	16
Scherer et al., 2021	Y	Y	N	Y	Y	Y	N	Y	N	Y	Y	Y	Y	N	Y	Y	Y	Y	Y	Y	16
Perez et al., 2021	Y	Y	N	Y	Y	Y	N	Y	Y	Y	Y	Y	D	D	Y	Y	Y	Y	Y	Y	16
Qiao et al., 2021	Y	Y	N	Y	Y	N	N	Y	Y	Y	N	Y	Y	Y	Y	Y	Y	Y	Y	Y	16
Raciborski et al., 2021	Y	Y	N	Y	Y	Y	D	Y	Y	Y	Y	Y	D	D	Y	Y	Y	Y	Y	Y	16
Zawahrah et al., 2021	Y	Y	Y	Y	Y	Y	D	Y	Y	Y	N	Y	D	D	Y	Y	Y	Y	Y	Y	16
Barry et al., 2021	Y	Y	N	Y	Y	Y	N	Y	Y	Y	Y	Y	N	N	Y	Y	Y	Y	Y	Y	16
Moore DCBC et al., 2021	Y	Y	Y	Y	Y	Y	N	Y	N	Y	Y	Y	D	D	Y	Y	Y	Y	Y	Y	16
Neely et al., 2022	Y	Y	Y	Y	Y	Y	D	Y	D	Y	Y	Y	D	D	Y	Y	Y	Y	Y	Y	16
Pacella-LaBarbara et al., 2021	Y	Y	N	Y	Y	Y	N	Y	D	Y	Y	Y	N	Y	Y	Y	Y	Y	Y	Y	16
Youssef et al., 2022	Y	Y	Y	Y	Y	Y	D	Y	D	Y	Y	Y	D	D	Y	Y	Y	Y	Y	Y	16
Khaled K et al., 2021	Y	Y	N	Y	Y	Y	D	Y	Y	Y	Y	Y	D	D	Y	Y	Y	Y	Y	Y	16
Chen et al., 2021	Y	Y	N	Y	Y	Y	N	Y	Y	Y	Y	Y	N	Y	Y	Y	Y	Y	Y	D	16
Khubchandani et al., 2021	Y	Y	Y	Y	Y	Y	D	Y	Y	Y	N	Y	D	D	Y	Y	Y	Y	Y	Y	16
Sutton et al., 2021	Y	Y	N	Y	Y	Y	D	Y	Y	Y	Y	Y	D	D	Y	Y	Y	Y	Y	Y	16
Alhassan et al., 2021	Y	Y	Y	Y	Y	Y	N	Y	Y	Y	Y	Y	N	N	Y	Y	Y	Y	D	Y	16
Hanna et al., 2022	Y	Y	Y	Y	Y	Y	D	Y	Y	Y	Y	Y	D	D	Y	Y	Y	Y	D	Y	16
Tharmaraj et al., 2022	Y	Y	Y	Y	Y	N	D	Y	Y	Y	Y	Y	D	D	Y	Y	Y	Y	Y	Y	16
Wang et al., 2020a	Y	Y	N	Y	Y	Y	N	Y	N	Y	Y	Y	Y	N	Y	Y	Y	Y	Y	Y	16
Al-Hasan et al., 2021	Y	Y	N	Y	Y	N	D	Y	Y	Y	Y	Y	Y	Y	Y	Y	Y	Y	Y	N	16
Zakar et al., 2022	Y	Y	Y	Y	Y	Y	D	Y	Y	Y	N	Y	D	D	Y	Y	Y	Y	Y	Y	16
Alabdulla et al., 2021	Y	Y	N	Y	Y	Y	N	Y	Y	N	Y	Y	N	N	Y	Y	Y	Y	Y	Y	15
Biasio et al., 2021a	Y	Y	N	Y	Y	N	D	Y	Y	Y	Y	Y	D	D	Y	Y	Y	Y	Y	Y	15
Biasio et al., 2021b	Y	Y	N	Y	Y	N	D	Y	Y	Y	Y	Y	D	D	Y	Y	Y	Y	Y	Y	15
Szmyd et al., 2021	Y	Y	Y	Y	N	N	D	Y	Y	Y	Y	Y	D	D	Y	Y	Y	Y	Y	Y	15
Tran et al., 2021	Y	Y	Y	Y	N	N	D	Y	Y	Y	Y	Y	D	D	Y	Y	Y	Y	Y	Y	15
Sallam et al., 2021a	Y	Y	N	Y	Y	N	D	Y	Y	Y	Y	Y	D	D	Y	Y	Y	Y	Y	Y	15
Sallam et al., 2021b	Y	Y	Y	Y	Y	N	D	Y	N	Y	Y	Y	D	D	Y	Y	Y	Y	Y	Y	15
Saied et al., 2021	Y	Y	Y	Y	N	N	D	Y	Y	Y	Y	Y	D	D	Y	Y	Y	Y	Y	Y	15
Lunsky et al., 2021	Y	Y	N	Y	Y	Y	D	Y	N	Y	Y	Y	D	D	Y	Y	Y	Y	Y	Y	15
Machida et al., 2021	Y	Y	N	Y	Y	N	D	Y	Y	Y	Y	Y	D	D	Y	Y	Y	Y	Y	Y	15
Di Gennaro et al., 2021	Y	Y	N	Y	Y	N	N	Y	N	Y	Y	Y	Y	N	Y	Y	Y	Y	Y	Y	15
Abdelhafiz et al., 2020	Y	Y	Y	Y	N	N	D	Y	Y	Y	Y	Y	D	D	Y	Y	Y	Y	Y	Y	15
Mercadante and Law, 2020	Y	Y	N	Y	Y	N	D	Y	Y	Y	Y	Y	D	D	Y	Y	Y	Y	Y	Y	15
Michel-Kabamba et al., 2021	Y	Y	N	Y	Y	N	N	Y	N	Y	Y	Y	Y	N	Y	Y	Y	Y	Y	Y	15
Papagiannis et al., 2020	Y	Y	N	Y	N	N	N	Y	Y	Y	Y	Y	Y	N	Y	Y	Y	Y	Y	Y	15
Greenhawt et al., 2021	Y	Y	N	Y	N	Y	N	Y	Y	Y	Y	Y	D	D	Y	Y	Y	Y	Y	Y	15
Gheorghe et al., 2020	Y	Y	N	Y	Y	Y	N	Y	N	Y	Y	Y	D	D	Y	Y	Y	Y	Y	Y	15
KurtuluŞ and Can, 2021	Y	Y	N	Y	N	Y	D	Y	Y	Y	Y	Y	D	D	Y	Y	Y	Y	Y	Y	15
Bonner et al., 2021	Y	Y	N	Y	Y	Y	D	Y	Y	Y	Y	Y	D	D	Y	Y	Y	Y	D	Y	15
Al‐Metwali et al., 2021	Y	Y	N	Y	D	D	N	Y	Y	Y	Y	Y	Y	N	Y	Y	Y	Y	Y	Y	15
Ahmed et al., 2021a	Y	Y	N	Y	Y	N	D	Y	Y	Y	Y	Y	D	D	Y	Y	Y	Y	Y	Y	15
Konopińska et al., 2021	Y	Y	N	Y	Y	N	D	Y	Y	Y	Y	Y	D	D	Y	Y	Y	Y	Y	Y	15
Kecojevic et al., 2021	Y	Y	N	Y	Y	N	D	Y	Y	Y	Y	Y	D	D	Y	Y	Y	Y	Y	Y	15
Kanyike et al., 2021	Y	Y	N	Y	Y	N	D	Y	Y	Y	Y	Y	D	D	Y	Y	Y	Y	Y	Y	15
Kasrine et al., 2021	Y	Y	N	Y	Y	N	D	Y	Y	Y	Y	Y	D	D	Y	Y	Y	Y	Y	Y	15
Huynh et al., 2021	Y	Y	N	Y	Y	N	D	Y	Y	Y	Y	Y	D	D	Y	Y	Y	Y	Y	Y	15
Luk et al., 2021	Y	Y	N	Y	Y	Y	N	Y	Y	Y	Y	Y	N	N	N	Y	Y	Y	Y	Y	15
Jain et al., 2021	Y	Y	Y	Y	Y	N	D	Y	N	Y	Y	Y	D	D	Y	Y	Y	Y	Y	Y	15
de Oliveira et al., 2021	Y	Y	Y	Y	Y	Y	D	Y	N	Y	Y	N	N	N	Y	Y	Y	Y	Y	Y	15
Dzieciolowska et al., 2021	Y	Y	N	Y	Y	Y	D	Y	Y	Y	N	Y	D	D	Y	Y	Y	Y	Y	Y	15
Giannouchos et al., 2021	Y	Y	N	Y	Y	Y	Y	Y	N	N	N	Y	Y	N	Y	Y	Y	Y	Y	Y	15
Maltezou et al., 2021	Y	Y	N	Y	Y	Y	D	Y	N	Y	Y	Y	D	D	Y	Y	Y	Y	Y	Y	15
Mascarenhas et al., 2021	Y	Y	N	Y	Y	Y	D	Y	Y	Y	N	Y	N	N	Y	Y	Y	Y	Y	Y	15
Waite et al., 2021	Y	Y	Y	Y	Y	Y	D	Y	N	Y	Y	Y	D	D	Y	Y	Y	Y	N	Y	15
Riccò et al., 2021	Y	Y	N	Y	Y	N	N	Y	Y	Y	Y	Y	N	N	Y	Y	Y	Y	Y	Y	15
Roupa et al., 2021	Y	Y	N	Y	Y	N	N	Y	Y	Y	Y	Y	N	N	Y	Y	Y	Y	Y	Y	15
Stead et al., 2021	Y	Y	N	Y	Y	Y	Y	Y	N	Y	N	Y	N	N	Y	Y	Y	Y	Y	Y	15
Huang et al., 2021	Y	Y	N	Y	Y	Y	D	Y	Y	Y	Y	Y	D	D	Y	Y	Y	Y	N	Y	15
Dobbs et al., 2022	Y	Y	N	Y	Y	Y	D	Y	D	Y	Y	Y	N	N	Y	Y	Y	Y	Y	Y	15
Goffe et al., 2021	Y	Y	Y	Y	Y	Y	N	Y	D	N	Y	Y	D	D	Y	Y	Y	Y	Y	Y	15
Horiuchi et al., 2021	Y	Y	Y	Y	Y	N	D	Y	Y	Y	Y	Y	N	N	Y	Y	Y	Y	D	Y	15
Huang et al., 2021	Y	Y	Y	Y	Y	D	D	Y	D	Y	Y	Y	D	D	Y	Y	Y	Y	Y	Y	15
Okuyan et al., 2022	Y	Y	N	Y	Y	N	D	Y	Y	Y	Y	Y	N	N	Y	Y	Y	Y	Y	Y	15
Raciborski et al., 2021	Y	Y	N	Y	Y	Y	D	Y	D	Y	Y	Y	D	D	Y	Y	Y	Y	Y	Y	15
Rikitu Terefa et al., 2021	Y	Y	N	Y	Y	N	D	Y	Y	Y	Y	Y	D	D	Y	Y	Y	Y	Y	Y	15
Tsai et al., 2021	Y	Y	Y	Y	Y	N	D	Y	D	Y	Y	Y	D	D	Y	Y	Y	Y	Y	Y	15
Fakonti et al., 2022	Y	Y	N	Y	Y	N	D	Y	Y	Y	Y	Y	D	D	Y	Y	Y	Y	Y	Y	15
Marzo et al., 2021	Y	Y	N	Y	Y	N	D	Y	D	Y	Y	Y	Y	N	Y	Y	Y	Y	Y	Y	15
Noushad et al., 2021	Y	Y	N	Y	Y	N	D	Y	Y	Y	Y	Y	D	D	Y	Y	Y	Y	Y	Y	15
Yin et al., 202	Y	Y	N	Y	N	N	D	Y	Y	Y	Y	Y	Y	N	Y	Y	Y	Y	Y	Y	15
Zheng et al., 2021	Y	Y	N	Y	Y	N	D	Y	D	Y	Y	Y	Y	N	Y	Y	Y	Y	Y	Y	15
Krishnamurthy et al., 2021	Y	Y	N	Y	Y	Y	D	Y	Y	N	Y	Y	N	N	Y	Y	Y	Y	Y	Y	15
Aktürk et al., 2021	Y	Y	Y	Y	N	N	D	Y	Y	Y	Y	Y	D	D	Y	Y	Y	Y	Y	Y	15
Alfieri et al., 2021	Y	Y	N	Y	Y	N	D	Y	Y	Y	Y	Y	N	N	Y	Y	Y	Y	Y	Y	15
Bagasra et al., 2021	Y	Y	N	Y	Y	Y	D	Y	D	Y	Y	Y	N	N	Y	Y	Y	Y	Y	Y	15
Banik et al., 2021	Y	Y	Y	Y	Y	N	D	Y	N	Y	Y	Y	D	D	Y	Y	Y	Y	Y	Y	15
Karabela et al., 2021	Y	Y	N	Y	Y	Y	D	Y	N	Y	Y	Y	D	D	Y	Y	Y	Y	Y	Y	15
Magadmi and Kamel, 2021	Y	Y	N	Y	Y	N	D	Y	Y	Y	Y	Y	D	D	Y	Y	Y	Y	Y	Y	15
Mangla et al., 2021	Y	Y	N	Y	Y	N	D	Y	Y	Y	Y	Y	D	D	Y	Y	Y	Y	Y	Y	15
Skirrow et al., 2022	Y	Y	N	Y	Y	N	D	Y	Y	Y	Y	Y	D	D	Y	Y	Y	Y	Y	Y	15
Xu et al., 2021	Y	Y	N	Y	Y	N	D	Y	D	Y	Y	Y	Y	N	Y	Y	Y	Y	Y	Y	15
Batty et al., 2021	Y	Y	N	Y	Y	Y	D	Y	D	Y	Y	Y	N	N	Y	Y	Y	Y	Y	Y	15
Byrne et al., 2021	Y	Y	N	Y	Y	Y	D	Y	D	Y	Y	Y	N	N	Y	Y	Y	Y	Y	Y	15
Daniel et al., 2022	Y	Y	N	Y	Y	N	D	Y	Y	Y	Y	Y	D	D	Y	Y	Y	Y	Y	Y	15
Elharake et al., 2021	Y	Y	N	Y	Y	Y	D	Y	D	Y	Y	Y	D	D	Y	Y	Y	Y	Y	Y	15
Evans et al., 2021	Y	Y	N	Y	Y	Y	D	Y	N	Y	Y	Y	D	D	Y	Y	Y	Y	Y	Y	15
Jaiswal et al., 2022	Y	Y	N	Y	Y	Y	D	Y	Y	N	Y	Y	D	D	Y	Y	Y	Y	Y	Y	15
Wang et al., 2021	Y	Y	Y	Y	N	N	D	Y	Y	Y	Y	Y	D	D	Y	Y	Y	Y	Y	Y	15
Alamer et al., 2021	Y	Y	Y	Y	Y	N	D	Y	N	Y	Y	Y	D	D	Y	Y	Y	Y	Y	Y	15
Subedi et al., 2021	Y	Y	N	Y	Y	Y	D	Y	N	Y	Y	Y	D	D	Y	Y	Y	Y	Y	Y	15
Shehata et al., 2022	Y	Y	N	Y	Y	Y	D	Y	N	Y	Y	Y	D	D	Y	Y	Y	Y	Y	Y	15
Paul et al., 2021	Y	Y	N	Y	Y	Y	D	Y	N	Y	Y	Y	D	D	Y	Y	Y	Y	Y	Y	15
Mahmud et al., 2021	Y	Y	N	Y	Y	N	D	Y	Y	Y	Y	Y	D	D	Y	Y	Y	Y	Y	Y	15
Li et al., 2021	Y	Y	N	Y	Y	Y	D	Y	N	Y	Y	Y	D	D	Y	Y	Y	Y	Y	Y	15
Li et al., 2022	Y	Y	N	Y	Y	N	D	Y	Y	Y	Y	Y	D	D	Y	Y	Y	Y	Y	Y	15
Deruelle et al., 2021	Y	Y	N	Y	Y	Y	N	Y	N	Y	Y	Y	D	D	Y	Y	Y	Y	Y	Y	15
Badr et al., 2021	Y	Y	N	Y	Y	Y	D	Y	N	Y	Y	Y	D	D	Y	Y	Y	Y	Y	Y	15
Donin et al., 2022	Y	Y	N	Y	Y	N	D	Y	Y	Y	Y	Y	D	D	Y	Y	Y	Y	Y	Y	15
Tram et al., 2021	Y	Y	Y	Y	Y	Y	D	Y	Y	Y	Y	Y	D	D	Y	Y	Y	Y	N	D	15
Al-Qerem et al., 2022	Y	Y	N	Y	Y	Y	D	Y	N	Y	Y	Y	D	D	Y	Y	Y	Y	Y	Y	15
Fisher et al., 2021	Y	Y	N	Y	Y	N	D	Y	Y	Y	Y	Y	D	D	Y	Y	Y	Y	Y	Y	15
Mohan et al., 2021	Y	Y	N	Y	Y	Y	D	Y	Y	N	Y	Y	D	D	Y	Y	Y	Y	Y	Y	15
Maraqa et al., 2021	Y	Y	N	Y	Y	Y	D	Y	Y	N	Y	Y	D	D	Y	Y	Y	Y	Y	Y	15
Daly et al., 2021	Y	Y	Y	Y	Y	Y	D	Y	Y	N	Y	Y	D	D	Y	Y	Y	Y	D	Y	15
Al-Sanafi and Sallam, 2021	Y	Y	Y	Y	N	N	D	Y	Y	Y	Y	Y	D	D	Y	Y	Y	Y	Y	Y	15
Allen et al., 2021	Y	Y	N	Y	Y	Y	N	Y	N	Y	Y	Y	N	N	Y	Y	Y	Y	Y	Y	15
Fazel et al., 2021	Y	Y	N	Y	Y	Y	D	Y	Y	Y	Y	Y	D	D	Y	Y	Y	Y	D	Y	15
Shahwan et al., 2022	Y	Y	N	Y	N	Y	D	Y	Y	Y	Y	Y	D	D	Y	Y	Y	Y	Y	Y	15
Mose, 2021	Y	Y	Y	Y	Y	Y	D	Y	N	Y	Y	Y	D	D	Y	Y	Y	Y	D	Y	15
Zhang et al., 2022	Y	Y	D	Y	Y	N	D	Y	Y	Y	Y	Y	D	D	Y	Y	Y	Y	Y	Y	15
Hwang et al., 2021	Y	Y	D	Y	Y	Y	D	Y	N	Y	Y	Y	D	D	Y	Y	Y	Y	Y	Y	15
Kumar et al., 2021	Y	Y	Y	Y	Y	N	N	Y	N	Y	Y	Y	D	D	Y	Y	Y	Y	Y	Y	15
Abdou et al., 2021	Y	Y	Y	Y	Y	N	D	Y	N	Y	Y	Y	D	D	Y	Y	Y	Y	Y	Y	15
Tang et al., 2021	Y	Y	N	Y	Y	Y	D	Y	N	Y	Y	Y	D	D	Y	Y	Y	Y	Y	Y	15
A et al., 2021	Y	Y	N	Y	N	N	Y	Y	Y	Y	Y	Y	N	N	Y	Y	Y	Y	Y	Y	15
Babicki et al., 2021	Y	Y	N	Y	Y	Y	D	Y	N	Y	Y	Y	D	D	Y	Y	Y	Y	Y	Y	15
Goldman et al., 2021	Y	Y	Y	Y	D	Y	D	Y	D	Y	Y	Y	D	D	Y	Y	Y	Y	Y	Y	15
Jasuja et al., 2021	Y	Y	N	Y	Y	Y	N	Y	Y	Y	Y	Y	N	N	Y	Y	Y	Y	D	Y	15
Kaya et al., 2021	Y	Y	N	Y	N	Y	N	Y	Y	Y	Y	Y	N	N	Y	Y	Y	Y	Y	Y	15
Khalis et al., 2021	Y	Y	Y	Y	N	N	D	Y	Y	Y	Y	Y	D	D	Y	Y	Y	Y	Y	Y	15
Khankeh et al., 2021	Y	Y	N	N	Y	Y	D	Y	Y	Y	Y	Y	D	D	Y	Y	Y	Y	Y	Y	15
Patrick et al., 2021	Y	Y	Y	Y	Y	Y	D	Y	Y	N	Y	N	D	D	Y	Y	Y	Y	Y	Y	15
Turbat et al., 2021	Y	Y	N	Y	Y	Y	N	Y	N	Y	Y	Y	N	N	Y	Y	Y	Y	Y	Y	15
Marijanović et al., 2021	Y	Y	N	Y	Y	Y	N	Y	Y	Y	N	Y	D	D	Y	Y	Y	Y	Y	Y	15
Nishida et al., 2021	Y	Y	N	Y	Y	N	N	Y	Y	Y	Y	Y	N	N	Y	Y	Y	Y	Y	Y	15
Othman et al., 2022	Y	Y	Y	Y	N	N	N	Y	Y	Y	Y	Y	N	N	Y	Y	Y	Y	Y	Y	15
Zaidi et al., 2021	Y	Y	N	Y	Y	N	N	Y	Y	Y	Y	Y	N	N	Y	Y	Y	Y	Y	Y	15
Zhang et al., 2021	Y	Y	N	Y	Y	Y	D	Y	Y	Y	N	Y	D	D	Y	Y	Y	Y	Y	Y	15
Baack et al., 2021	Y	Y	N	Y	Y	Y	D	Y	Y	Y	N	Y	D	D	Y	Y	Y	Y	Y	Y	15
Lu et al., 2022	Y	Y	N	Y	Y	Y	N	Y	D	Y	Y	Y	D	D	Y	Y	Y	Y	Y	Y	15
Zakeri et al., 2021	Y	Y	N	Y	Y	Y	N	Y	Y	Y	Y	N	N	N	Y	Y	Y	Y	Y	Y	15
Gurenlian et al., 2022)	Y	Y	N	Y	Y	Y	N	Y	N	Y	Y	Y	D	D	Y	Y	Y	Y	Y	Y	15
Bloom et al., 2021	Y	Y	N	Y	N	Y	N	Y	Y	Y	Y	Y	N	Y	Y	Y	Y	Y	Y	D	15
Do et al., 2021	Y	Y	N	Y	Y	Y	D	Y	Y	Y	N	Y	N	D	Y	Y	Y	Y	Y	Y	15
Dula et al., 2021	Y	Y	N	Y	Y	Y	D	Y	Y	Y	N	Y	D	D	Y	Y	Y	Y	Y	Y	15
Felix et al., 2021	Y	Y	N	Y	Y	Y	D	Y	Y	Y	N	Y	Y	N	Y	Y	Y	Y	Y	D	15
Nguyen et al., 2022	Y	Y	N	Y	Y	Y	D	Y	Y	Y	N	Y	D	D	Y	Y	Y	Y	Y	Y	15
Okafor et al., 2021	Y	Y	Y	Y	Y	Y	D	Y	Y	Y	N	Y	N	N	Y	Y	Y	N	Y	Y	15
Pedersen et al., 2021	Y	Y	N	Y	Y	Y	D	Y	Y	Y	N	Y	N	N	Y	Y	Y	Y	Y	Y	15
Pinte et al., 2021	Y	Y	N	Y	Y	Y	D	Y	Y	Y	N	Y	N	N	Y	Y	Y	Y	Y	Y	15
Qi et al., 2021	Y	Y	N	Y	Y	Y	D	Y	Y	Y	N	Y	N	N	Y	Y	Y	Y	Y	Y	15
Uzochukwu et al., 2021	Y	Y	Y	Y	Y	Y	D	Y	Y	Y	N	Y	Y	N	Y	Y	N	N	Y	Y	15
Xia et al., 2021	Y	Y	N	Y	Y	Y	D	Y	Y	Y	N	Y	Y	N	Y	Y	N	Y	Y	Y	15
Ahmed et al., 2021	Y	Y	Y	Y	Y	N	D	Y	Y	Y	N	Y	Y	N	Y	Y	Y	D	Y	Y	15
Banu et al., 2022	Y	Y	Y	Y	Y	Y	D	Y	Y	Y	N	Y	D	D	Y	Y	Y	Y	D	Y	15
Kishore et al., 2021	Y	Y	Y	Y	Y	Y	D	Y	N	Y	N	Y	D	D	Y	Y	Y	Y	Y	Y	15
Yurttas et al., 2021	Y	Y	N	Y	Y	N	D	Y	Y	Y	Y	Y	D	D	Y	Y	Y	Y	Y	Y	15
Yoda and Katsuyama, 2021	Y	Y	Y	Y	Y	N	D	Y	N	Y	Y	Y	D	D	Y	Y	Y	Y	Y	Y	15
Verger et al., 2021	Y	Y	N	Y	Y	Y	D	Y	Y	Y	Y	Y	D	D	Y	Y	Y	Y	N	Y	15
Kourlaba et al., 2021	Y	Y	Y	Y	Y	Y	N	Y	N	Y	Y	Y	N	N	Y	Y	Y	Y	Y	N	15
Bari et al., 2021	Y	Y	N	Y	Y	N	D	Y	N	Y	Y	Y	D	D	Y	Y	Y	Y	Y	Y	14
Wang et al., 2020b	Y	Y	N	Y	Y	N	N	Y	N	Y	Y	Y	N	N	Y	Y	Y	Y	Y	Y	14
Jazieh et al., 2021	Y	Y	N	Y	Y	D	N	Y	N	Y	Y	Y	D	D	Y	Y	Y	Y	Y	Y	14
Allen et al., 2021	Y	Y	N	Y	N	N	D	Y	Y	Y	Y	Y	D	D	Y	Y	Y	Y	Y	Y	14
Al-Qerem and Jarab, 2021	Y	Y	Y	Y	Y	N	D	Y	Y	N	Y	Y	D	D	Y	Y	Y	Y	D	Y	14
Bell et al., 2020	Y	Y	N	Y	Y	N	D	Y	N	Y	Y	Y	D	D	Y	Y	Y	Y	Y	Y	14
Benis et al., 2021	Y	Y	N	Y	Y	N	N	Y	N	Y	Y	Y	N	N	Y	Y	Y	Y	Y	Y	14
Caban-Martinez et al., 2021	Y	Y	N	Y	Y	N	N	Y	N	Y	Y	Y	Y	N	Y	Y	Y	N	Y	Y	14
Daly and Robinson, 2021	Y	Y	N	Y	Y	N	Y	Y	N	Y	Y	Y	N	N	Y	Y	Y	Y	D	Y	14
Adebisi et al., 2021	Y	Y	N	Y	Y	N	D	Y	N	Y	Y	Y	D	D	Y	Y	Y	Y	Y	Y	14
Urrunaga-Pastor et al., 2021	Y	Y	N	Y	Y	N	D	Y	N	Y	Y	Y	D	D	Y	Y	Y	Y	Y	Y	14
Reuben et al., 2021	Y	Y	N	Y	Y	N	D	Y	Y	Y	Y	Y	D	D	Y	Y	Y	N	Y	Y	14
Ruiz and Bell, 2021	Y	Y	N	Y	N	Y	D	Y	Y	N	Y	Y	D	D	Y	Y	Y	Y	Y	Y	14
Robertson et al., 2021	Y	Y	N	Y	Y	Y	N	Y	N	Y	Y	Y	N	N	Y	Y	Y	Y	N	Y	14
Gatwood et al., 2021	Y	Y	N	Y	Y	N	D	Y	Y	Y	Y	Y	D	D	Y	Y	Y	Y	N	Y	14
Murphy et al., 2021	Y	Y	N	Y	Y	Y	D	Y	Y	N	Y	Y	D	D	Y	Y	Y	Y	D	Y	14
Guidry et al.,2021	Y	Y	N	Y	N	N	D	Y	Y	Y	Y	Y	D	D	Y	Y	Y	Y	Y	Y	14
Ditekemena et al., 2021	Y	Y	N	Y	N	N	D	Y	Y	Y	Y	Y	D	D	Y	Y	Y	Y	Y	Y	14
Pastorino et al., 2021	Y	Y	N	Y	N	Y	D	Y	N	Y	Y	Y	N	N	Y	Y	Y	Y	Y	Y	14
Latkin et al., 2021	Y	Y	N	Y	Y	Y	N	Y	N	Y	Y	Y	N	N	Y	Y	Y	Y	D	Y	14
Jiang, 2020	Y	Y	N	Y	N	Y	D	Y	Y	Y	Y	Y	D	D	Y	Y	Y	Y	D	Y	14
Gagneux-Brunon et al., 2021	Y	Y	N	Y	Y	N	D	Y	N	Y	Y	Y	D	D	Y	Y	Y	Y	Y	Y	14
Coe et al., 2021	Y	Y	N	N	Y	Y	D	Y	Y	Y	Y	Y	N	D	Y	Y	Y	Y	Y	D	14
Kumari et al., 2021b	Y	Y	N	Y	N	N	D	Y	Y	Y	Y	Y	D	D	Y	Y	Y	Y	Y	Y	14
Trabucco Aurilio et al., 2021	Y	Y	Y	Y	N	N	D	Y	Y	N	Y	Y	D	D	Y	Y	Y	Y	Y	Y	14
Abu-Farha et al., 2021	Y	Y	N	Y	N	N	D	Y	Y	Y	Y	Y	D	D	Y	Y	Y	Y	Y	Y	14
Brodziak et al., 2021	Y	Y	N	Y	Y	N	D	Y	Y	Y	Y	Y	D	D	Y	Y	Y	Y	N	Y	14
Bai et al., 2021	Y	Y	N	Y	N	N	D	Y	Y	Y	Y	Y	Y	N	N	Y	Y	Y	Y	Y	14
Babicki and Mastalerz-Migas, 2021	Y	Y	N	Y	Y	N	N	Y	N	Y	Y	Y	Y	N	N	Y	Y	Y	Y	Y	14
Alobaidi, 2021	Y	Y	N	Y	Y	N	D	Y	N	Y	Y	Y	D	D	Y	Y	Y	Y	Y	Y	14
Almaghaslah et al., 2021	Y	Y	Y	Y	Y	N	D	Y	Y	N	N	Y	D	D	Y	Y	Y	Y	Y	Y	14
Ou et al., 2021	Y	Y	N	Y	Y	N	N	Y	Y	Y	N	Y	N	N	Y	Y	Y	Y	Y	Y	14
Montalti et al., 2021	Y	Y	N	Y	Y	N	D	Y	N	Y	Y	Y	D	D	Y	Y	Y	Y	Y	Y	14
Kaplan et al., 2021	Y	Y	Y	Y	Y	N	D	Y	Y	Y	Y	N	D	D	Y	Y	Y	N	Y	Y	14
Seiler et al.,2021	Y	Y	N	Y	N	N	D	Y	Y	Y	Y	Y	D	D	Y	Y	Y	Y	Y	Y	14
Sharma et al., 2021	Y	Y	N	Y	N	N	D	Y	Y	Y	Y	Y	D	D	Y	Y	Y	Y	Y	Y	14
Williams et al., 2020b	Y	Y	N	Y	N	Y	D	Y	N	Y	Y	Y	D	D	Y	Y	Y	Y	Y	Y	14
Wang et al., 2021c	Y	Y	N	Y	Y	N	D	Y	N	Y	Y	Y	D	D	Y	Y	Y	Y	Y	Y	14
Xiang et al., 2021	Y	Y	N	Y	N	Y	D	Y	N	Y	Y	Y	D	D	Y	Y	Y	Y	Y	Y	14
Vallée et al., 2021	Y	Y	N	Y	N	Y	D	Y	N	Y	Y	Y	D	D	Y	Y	Y	Y	Y	Y	14
Alrefaei et al., 2022	Y	Y	N	Y	Y	N	D	Y	N	Y	Y	Y	D	D	Y	Y	Y	Y	Y	Y	14
Francis, Mason, and Occa., 2021	Y	Y	N	Y	Y	N	N	Y	N	Y	Y	Y	D	D	Y	Y	Y	Y	Y	Y	14
Lamptey et al., 2021	Y	Y	Y	Y	Y	N	D	Y	N	Y	N	Y	D	D	Y	Y	Y	Y	Y	Y	14
Peterson et al., 2021	Y	Y	N	Y	Y	Y	N	Y	N	Y	N	Y	N	N	Y	Y	Y	Y	Y	Y	14
Ko et al., 2021	Y	Y	Y	Y	N	N	D	Y	N	Y	Y	Y	N	N	Y	Y	Y	Y	Y	Y	14
Stuckelberger et al., 2021	Y	Y	N	Y	Y	N	D	Y	Y	N	Y	Y	D	D	Y	Y	Y	Y	Y	Y	14
Blanchi et al., 2021	Y	Y	D	Y	N	D	D	Y	N	Y	Y	Y	Y	N	Y	Y	Y	Y	Y	Y	14
Carter et al., 2021	Y	Y	D	Y	Y	N	D	Y	Y	Y	Y	Y	D	D	Y	Y	Y	Y	Y	D	14
Clarke et al., 2022	Y	Y	D	Y	Y	Y	D	Y	D	N	Y	Y	N	N	Y	Y	Y	Y	Y	Y	14
Dong et al., 2021	Y	Y	N	Y	N	N	D	Y	Y	Y	Y	Y	D	D	Y	Y	Y	Y	Y	Y	14
Hara et al., 2021	Y	Y	Y	Y	D	N	D	Y	D	Y	Y	Y	D	D	Y	Y	Y	Y	Y	Y	14
Kara Esen et al., 2021	Y	Y	N	Y	N	Y	D	Y	D	Y	Y	Y	D	D	Y	Y	Y	Y	Y	Y	14
Mohamad et al., 2021	Y	Y	N	Y	Y	N	D	Y	D	Y	Y	Y	D	D	Y	Y	Y	Y	Y	Y	14
Oliver et al., 2022	Y	Y	N	Y	Y	N	D	Y	D	Y	Y	Y	Y	N	Y	Y	Y	Y	Y	D	14
Patel et al., 2021	Y	Y	N	Y	Y	Y	D	Y	D	N	Y	Y	N	N	Y	Y	Y	Y	Y	Y	14
Song et al., 2021	Y	Y	N	Y	N	N	D	Y	D	Y	Y	Y	Y	N	Y	Y	Y	Y	Y	Y	14
Unal et al., 2021	Y	Y	N	Y	Y	N	D	Y	D	Y	Y	Y	D	D	Y	Y	Y	Y	Y	Y	14
Wang et al., 2022	Y	Y	N	Y	Y	N	Y	Y	D	N	Y	Y	N	N	Y	Y	Y	Y	Y	Y	14
Cunningham-Erves et al., 2021	Y	Y	N	Y	Y	D	D	Y	Y	Y	N	Y	Y	N	Y	Y	Y	Y	D	Y	14
Saluja et al., 2021	Y	Y	N	Y	Y	N	D	Y	Y	Y	Y	Y	N	N	Y	Y	Y	N	Y	Y	14
Akgün et al., 2022	Y	Y	N	Y	N	N	D	Y	Y	Y	Y	Y	N	N	Y	Y	Y	Y	Y	Y	14
Thanapluetiwong et al., 2021	Y	Y	N	Y	N	N	D	Y	Y	Y	Y	Y	N	N	Y	Y	Y	Y	Y	Y	14
Elliott et al., 2021	Y	Y	N	Y	Y	Y	D	Y	D	Y	Y	Y	N	N	Y	Y	Y	Y	D	Y	14
Shaw et al., 2022	Y	Y	N	Y	Y	N	D	Y	D	N	Y	Y	Y	N	Y	Y	Y	Y	Y	Y	14
Kim et al., 2021	Y	Y	D	Y	Y	N	D	Y	Y	Y	Y	Y	D	D	Y	Y	Y	Y	D	Y	14
Mondal et al., 2021	Y	Y	Y	Y	N	N	D	Y	D	Y	Y	Y	D	D	Y	Y	Y	Y	Y	Y	14
Abramovich et al., 2022	Y	Y	N	Y	Y	N	D	Y	Y	N	Y	Y	N	N	Y	Y	Y	Y	Y	Y	14
Al Janabi et al., 2021	Y	Y	N	Y	Y	N	N	Y	N	Y	Y	Y	D	D	Y	Y	Y	Y	Y	Y	14
Alleaume et al., 2021	Y	Y	N	N	Y	Y	D	Y	N	Y	Y	Y	D	D	Y	Y	Y	Y	Y	Y	14
Phan et al., 2022	Y	Y	N	N	Y	Y	D	Y	N	Y	Y	Y	D	D	Y	Y	Y	Y	Y	Y	14
Nguyen et al., 2021	Y	Y	Y	Y	Y	Y	D	Y	N	N	Y	Y	D	D	Y	Y	Y	Y	Y	D	14
Bianco et al., 2022	Y	Y	N	Y	Y	Y	N	Y	N	Y	Y	Y	N	N	Y	Y	Y	N	Y	Y	14
Ashok et al., 2021	Y	Y	N	Y	Y	Y	D	Y	N	Y	Y	Y	D	D	Y	Y	Y	Y	D	Y	14
Acheampong et al., 2021	Y	Y	Y	Y	Y	Y	D	Y	Y	N	Y	Y	D	D	Y	Y	Y	Y	D	D	14
Coughenour et al., 2021	Y	Y	N	Y	Y	Y	N	Y	Y	Y	Y	Y	D	D	Y	Y	Y	Y	D	D	14
Apuke and Asude Tunca, 2022	Y	Y	N	Y	Y	N	N	Y	Y	Y	Y	Y	N	N	Y	Y	Y	Y	Y	N	14
Holt et al., 2022	Y	Y	Y	Y	Y	N	D	Y	N	Y	Y	Y	D	D	Y	Y	Y	Y	D	Y	14
Gallè et al., 2021	Y	Y	N	Y	Y	N	D	Y	N	Y	Y	Y	D	D	Y	Y	Y	Y	Y	Y	14
CastanedaasVasquez et al., 2021	Y	Y	N	Y	N	Y	N	Y	Y	Y	Y	Y	D	D	Y	Y	Y	Y	D	Y	14
Abuown et al., 2021	Y	Y	N	Y	N	Y	D	Y	Y	Y	Y	Y	D	D	Y	Y	Y	Y	D	Y	14
Dratva et al., 2021	Y	Y	N	Y	N	N	Y	Y	Y	Y	N	Y	D	D	Y	Y	Y	Y	Y	Y	14
Nomura et al., 2021	Y	Y	Y	N	Y	N	N	Y	N	Y	Y	Y	D	D	Y	Y	Y	Y	Y	Y	14
Xu et al., 2021	Y	Y	N	Y	N	N	N	Y	N	Y	Y	Y	Y	N	Y	Y	Y	Y	Y	Y	14
Burhamah et al., 2021	Y	Y	D	Y	Y	N	D	Y	N	Y	Y	Y	D	D	Y	Y	Y	Y	Y	Y	14
Tsutsumi et al., 2022	Y	Y	N	Y	Y	N	D	Y	N	Y	Y	Y	D	D	Y	Y	Y	Y	Y	Y	14
Bălan et al., 2021	Y	Y	N	Y	Y	Y	N	Y	N	Y	N	Y	N	N	Y	Y	Y	Y	Y	Y	14
Giuliani et al., 2021	Y	Y	D	Y	N	N	D	Y	Y	Y	Y	Y	D	D	Y	Y	Y	Y	Y	Y	14
Marinos et al., 2021	Y	Y	D	Y	Y	N	D	Y	N	Y	Y	Y	D	D	Y	Y	Y	Y	Y	Y	14
King et al., 2021	Y	Y	D	Y	Y	N	D	Y	N	Y	Y	Y	D	D	Y	Y	Y	Y	Y	Y	14
Vizcardo et al., 2021	Y	Y	N	Y	Y	N	D	Y	N	Y	Y	Y	D	D	Y	Y	Y	Y	Y	Y	14
Rahman et al., 2021	Y	Y	N	Y	Y	N	D	Y	N	Y	Y	Y	D	D	Y	Y	Y	Y	Y	Y	14
McElfish et al., 2021	Y	Y	N	Y	Y	N	D	Y	N	Y	Y	Y	D	D	Y	Y	Y	Y	Y	Y	14
Elliott and Yang, 2022	Y	Y	D	Y	Y	Y	D	Y	N	Y	Y	Y	N	N	Y	Y	Y	N	Y	Y	14
Zürcher et al., 2021	Y	Y	D	Y	Y	N	D	Y	N	Y	Y	Y	D	D	Y	Y	Y	Y	Y	Y	14
Wan et al., 202	Y	Y	D	Y	Y	N	D	Y	N	Y	Y	Y	D	D	Y	Y	Y	Y	Y	Y	14
Li et al., 2021	Y	Y	D	Y	Y	N	D	Y	N	Y	Y	Y	D	D	Y	Y	Y	Y	Y	Y	14
Kanchana et al., 2021	Y	Y	N	Y	Y	N	Y	Y	N	Y	Y	Y	D	D	Y	Y	Y	Y	D	Y	14
Wimberly et al., 2021	Y	Y	N	Y	Y	N	N	Y	N	Y	Y	Y	D	D	Y	Y	Y	Y	Y	Y	14
Kozak and Nienhaus, 2021	Y	Y	N	Y	Y	N	N	Y	N	Y	Y	Y	D	D	Y	Y	Y	Y	Y	Y	14
Seboka et al., 2021	Y	Y	N	Y	Y	N	D	Y	N	Y	Y	Y	D	D	Y	Y	Y	Y	Y	Y	14
Wolff, 2021	Y	Y	N	Y	Y	Y	D	Y	N	Y	N	Y	D	D	Y	Y	Y	Y	Y	Y	14
Ferreiro-Iglesias et al., 2021	Y	Y	N	Y	Y	N	N	Y	N	Y	Y	Y	D	D	Y	Y	Y	Y	Y	Y	14
Almalki et al., 2021	Y	Y	N	Y	N	N	D	Y	Y	Y	Y	Y	D	D	Y	Y	Y	Y	Y	Y	14
Iguacel et al., 2021	Y	Y	D	Y	N	N	D	Y	Y	Y	Y	Y	D	D	Y	Y	Y	Y	Y	Y	14
Mena et al., 2021	Y	Y	N	Y	Y	D	D	Y	Y	Y	N	Y	D	D	Y	Y	Y	Y	Y	Y	14
Montalti et al., 2021	Y	Y	N	Y	Y	N	D	Y	Y	Y	N	Y	D	D	Y	Y	Y	Y	Y	Y	14
Nguyen et al., 2021	Y	Y	N	Y	N	N	N	Y	Y	Y	Y	Y	N	N	Y	Y	Y	Y	Y	Y	14
Peirolo et al., 2021	Y	Y	N	Y	Y	N	N	Y	Y	Y	N	Y	N	N	Y	Y	Y	Y	Y	Y	14
Ulbrichtova et al., 2021	Y	Y	N	Y	Y	N	N	Y	Y	Y	N	Y	N	N	Y	Y	Y	Y	Y	Y	14
Alghamdi et al., 2021	Y	Y	N	Y	Y	N	N	Y	Y	Y	N	Y	D	D	Y	Y	Y	Y	Y	Y	14
Egloff et al., 2022	Y	Y	N	Y	Y	Y	D	Y	D	Y	Y	Y	D	D	Y	Y	Y	Y	D	Y	14
Fragoulis et al., 2022	Y	Y	N	Y	N	Y	D	Y	D	Y	Y	Y	D	D	Y	Y	Y	Y	Y	Y	14
Ghaffari-Rafi et al., 2021	Y	Y	N	Y	Y	D	N	Y	D	Y	Y	Y	N	N	Y	Y	Y	Y	Y	Y	14
Hill et al., 2022	Y	Y	N	Y	Y	N	D	Y	D	Y	Y	Y	D	D	Y	Y	Y	Y	Y	Y	14
Malik et al., 2021	Y	Y	N	Y	Y	Y	D	Y	N	Y	Y	Y	D	D	Y	Y	Y	Y	D	Y	14
Mejri et al., 2022	Y	Y	Y	Y	N	N	N	Y	N	Y	Y	Y	D	D	Y	Y	Y	Y	Y	Y	14
Khasne et al., 2022	Y	Y	N	Y	Y	N	D	Y	N	Y	Y	Y	D	D	Y	Y	Y	Y	Y	Y	14
Asadi-Pooya et al., 2021	Y	Y	N	Y	Y	Y	D	Y	N	Y	Y	N	D	D	Y	Y	Y	Y	Y	Y	14
Dubé et al., 2021	Y	Y	Y	Y	Y	N	D	Y	Y	N	N	Y	N	N	Y	Y	Y	Y	Y	Y	14
Herman et al., 2022	Y	Y	N	Y	Y	Y	D	Y	Y	Y	N	Y	N	N	Y	Y	Y	N	Y	Y	14
Holzmann-Littig et al., 2021	Y	Y	N	Y	Y	Y	D	Y	N	Y	N	Y	N	N	Y	Y	Y	Y	Y	Y	14
Kumar et al., 2021	Y	Y	Y	Y	N	Y	Y	Y	N	Y	N	Y	N	N	Y	Y	Y	Y	Y	D	14
Yulan et al., 2021	Y	Y	N	Y	Y	Y	D	Y	N	Y	N	Y	N	N	Y	Y	Y	Y	Y	Y	14
Razzaghi et al., 2021	Y	Y	N	Y	Y	Y	D	Y	N	Y	Y	Y	Y	Y	Y	Y	N	Y	D	D	14
Toth-Manikowski et al., 2022	Y	Y	N	Y	Y	Y	Y	Y	Y	Y	N	Y	N	N	Y	Y	Y	Y	D	D	14
Abd ElHafeez et al., 2021	Y	Y	Y	Y	Y	Y	D	Y	Y	Y	N	Y	D	D	Y	Y	N	Y	D	Y	14
Ghaddar et al., 2022	Y	Y	Y	N	Y	Y	D	Y	Y	Y	Y	Y	N	D	Y	Y	N	Y	D	Y	14
Goel and Bansal, 2021	Y	Y	Y	Y	Y	Y	D	Y	N	Y	N	Y	D	D	N	Y	Y	Y	Y	Y	14
Maor et al., 2022	Y	Y	Y	Y	Y	Y	D	Y	N	Y	N	Y	D	D	Y	Y	Y	Y	D	Y	14
Mubarak et al., 2022	Y	Y	N	Y	N	Y	D	Y	Y	Y	N	Y	D	D	Y	Y	Y	Y	Y	Y	14
Perez-Arce et al., 2021	Y	Y	Y	Y	Y	Y	D	Y	N	Y	N	Y	Y	N	Y	Y	Y	N	D	Y	14
Xin et al., 2021	Y	Y	N	Y	N	Y	D	Y	Y	Y	N	Y	Y	N	Y	Y	Y	Y	D	Y	14
Szilagyi et al., 2021	Y	Y	N	Y	Y	Y	D	Y	N	Y	N	Y	N	N	Y	Y	Y	Y	Y	Y	14
Bhondve, Ingawale, and Rajapurkar 2021	Y	Y	N	Y	N	N	D	Y	Y	Y	Y	Y	D	D	Y	Y	Y	Y	Y	Y	14
Nusair et al., 2022	Y	Y	Y	Y	Y	N	D	Y	Y	N	N	Y	D	D	Y	Y	Y	Y	Y	Y	14
Manolescu et al., 2021	Y	Y	N	Y	Y	N	D	Y	D	Y	Y	Y	D	D	Y	Y	Y	Y	Y	Y	14
Fisher et al., 2020	Y	Y	N	Y	Y	Y	N	Y	N	Y	Y	Y	N	N	Y	Y	Y	Y	D	Y	14
Wong et al., 2020	Y	Y	N	Y	Y	N	D	Y	Y	Y	Y	Y	D	D	Y	Y	Y	Y	D	Y	14
Ward et al., 2020	Y	Y	N	Y	Y	Y	D	Y	Y	Y	Y	Y	D	D	Y	Y	Y	N	D	Y	14
Chaudhuri et al., 2022	Y	Y	Y	Y	Y	Y	D	Y	N	Y	Y	Y	D	D	Y	Y	Y	Y	D	D	14
Haddaden et al., 2021	Y	Y	N	Y	N	Y	D	Y	Y	Y	Y	Y	D	D	Y	Y	Y	Y	D	Y	14
Wang et al., 2021d	Y	Y	N	Y	Y	N	N	Y	N	N	Y	Y	N	N	Y	Y	Y	Y	Y	Y	13
Arslanca et al., 2021	Y	Y	Y	Y	N	N	D	Y	N	Y	Y	Y	D	D	Y	Y	Y	Y	D	Y	13
Ta Park et al., 2021	Y	Y	N	Y	N	N	D	Y	N	Y	Y	Y	D	D	Y	Y	Y	Y	Y	Y	13
Rabi et al., 2021	Y	Y	Y	Y	D	N	D	Y	Y	Y	Y	Y	D	D	Y	Y	Y	Y	D	D	13
Scott et al., 2021	Y	Y	N	Y	N	N	N	Y	N	Y	Y	Y	N	N	Y	Y	Y	Y	Y	Y	13
Eguia et al., 2021	Y	Y	N	Y	Y	N	D	Y	N	Y	Y	Y	D	D	Y	Y	Y	Y	Y	N	13
Kelly et al., 2021	Y	Y	N	Y	Y	Y	N	Y	N	Y	Y	Y	N	N	Y	Y	Y	N	N	Y	13
Ceulemans et al., 2021	Y	Y	N	Y	N	N	D	Y	N	Y	Y	Y	D	D	Y	Y	Y	Y	Y	Y	13
Earnshaw et al., 2021	Y	Y	N	Y	Y	N	D	Y	Y	N	N	Y	D	D	Y	Y	Y	Y	Y	Y	13
Sethi et al., 2021	Y	Y	N	Y	N	N	D	Y	Y	N	Y	Y	D	D	Y	Y	Y	Y	Y	Y	13
Theis et al., 2021	Y	Y	N	Y	N	N	D	Y	N	Y	Y	Y	D	D	Y	Y	Y	Y	Y	Y	13
Bass et al., 2021	Y	Y	N	Y	Y	N	D	Y	N	Y	Y	Y	D	D	Y	Y	Y	Y	D	Y	13
Ahmed et al., 2021b	Y	Y	Y	Y	N	N	N	Y	Y	N	N	Y	N	N	Y	Y	Y	Y	Y	Y	13
Jacob et al., 2021	Y	Y	N	Y	N	N	D	Y	Y	Y	N	Y	D	D	Y	Y	Y	Y	Y	Y	13
Phillips et al., 2021	Y	Y	N	Y	N	N	N	Y	N	Y	Y	Y	N	N	Y	Y	Y	Y	Y	Y	13
Cuschieri and Grech, 2021	Y	Y	N	Y	Y	Y	D	Y	N	N	N	Y	N	N	Y	Y	Y	Y	Y	Y	13
Eibensteiner et al., 2021	Y	Y	N	Y	Y	Y	D	Y	N	N	N	Y	N	D	Y	Y	Y	Y	Y	Y	13
Hershan, 2021	Y	Y	N	Y	N	Y	D	Y	N	Y	Y	Y	D	D	Y	Y	Y	N	Y	Y	13
Talmy et al., 2021	Y	Y	N	Y	N	N	D	Y	Y	Y	Y	Y	D	D	Y	Y	Y	Y	N	Y	13
Sun et al., 2021	Y	Y	N	Y	N	N	D	Y	Y	Y	Y	Y	D	D	Y	Y	Y	Y	D	Y	13
Spinewine et al., 2021	Y	Y	N	Y	N	N	D	Y	N	Y	Y	Y	D	D	Y	Y	Y	Y	Y	Y	13
Carnalla et al., 2021	Y	Y	N	Y	Y	Y	D	Y	N	N	Y	Y	D	D	Y	Y	Y	Y	Y	D	13
Baniak et al., 2021	Y	Y	N	Y	N	N	D	Y	N	Y	Y	Y	N	N	Y	Y	Y	Y	Y	Y	13
Soysal et al., 2021	Y	Y	Y	Y	N	N	D	Y	D	Y	Y	Y	D	D	Y	Y	Y	N	Y	Y	13
Zein et al., 2021	Y	Y	N	Y	Y	Y	D	Y	D	Y	N	Y	D	D	Y	Y	Y	Y	D	Y	13
de Sousa et al., 2022	Y	Y	N	Y	N	N	D	Y	N	Y	Y	Y	N	N	Y	Y	Y	Y	Y	Y	13
Kollamparambil et al., 2021	Y	Y	N	Y	Y	Y	D	Y	D	N	Y	Y	D	D	Y	Y	Y	N	Y	Y	13
Park et al., 2021	Y	Y	N	Y	Y	N	D	Y	D	Y	Y	Y	D	D	Y	Y	Y	Y	Y	D	13
Goldman and Ceballo, 2022	Y	Y	N	Y	Y	N	D	Y	N	Y	Y	Y	D	D	Y	Y	Y	Y	D	Y	13
Alshehry et al., 2022	Y	Y	N	Y	N	N	D	Y	Y	Y	Y	Y	D	D	Y	Y	Y	Y	d	Y	13
Caple et al., 2022	Y	Y	N	Y	Y	N	D	Y	N	Y	Y	Y	D	D	Y	Y	Y	N	Y	Y	13
Harada and Watanabe, 2021	Y	Y	N	Y	Y	N	D	Y	Y	Y	Y	Y	D	D	Y	Y	Y	Y	N	D	13
Wong et al., 2022	Y	Y	N	Y	Y	N	D	Y	N	Y	Y	Y	D	D	Y	Y	Y	Y	N	Y	13
Sovicova et al., 2021	Y	Y	N	Y	Y	N	D	Y	Y	Y	Y	Y	D	D	Y	N	Y	N	Y	Y	13
Choi et al., 2021	Y	Y	N	Y	Y	N	D	Y	N	Y	Y	Y	D	D	Y	Y	Y	Y	D	Y	13
Al-Rawashdeh et al., 2021	Y	Y	N	Y	Y	N	D	Y	N	Y	Y	Y	D	D	Y	Y	Y	Y	Y	D	13
Bhagianadh and Arora, 2022	Y	Y	N	Y	Y	N	D	Y	N	Y	Y	Y	D	D	Y	Y	Y	Y	Y	D	13
Lim et al., 2021	Y	Y	N	Y	Y	N	D	Y	N	Y	N	Y	D	D	Y	Y	Y	Y	Y	Y	13
Nilsson et al., 2021	Y	Y	N	Y	Y	N	D	Y	N	Y	N	Y	D	D	Y	Y	Y	Y	Y	Y	13
Shaw et al., 2021	Y	Y	N	Y	Y	Y	N	Y	N	Y	N	N	N	N	Y	Y	Y	Y	Y	Y	13
Litaker et al., 2021	Y	Y	N	Y	Y	N	D	Y	N	Y	N	Y	D	D	Y	Y	Y	Y	Y	Y	13
Altulahi et al., 2021	Y	Y	N	Y	Y	N	D	Y	N	Y	N	Y	D	D	Y	Y	Y	Y	Y	Y	13
Middleman et al., 2021	Y	Y	N	Y	N	N	D	Y	N	Y	Y	Y	D	D	Y	Y	Y	Y	Y	Y	13
Lugo-Gonzalez et al., 2021	Y	Y	D	Y	N	N	D	Y	N	Y	Y	Y	D	D	Y	Y	Y	Y	Y	Y	13
Rogers et al., 2022	Y	Y	N	Y	Y	N	D	Y	N	Y	Y	Y	D	D	Y	Y	Y	Y	N	Y	13
Kong et al., 2022	Y	Y	D	Y	Y	N	D	Y	N	Y	N	Y	D	D	Y	Y	Y	Y	Y	Y	13
Kumar et al., 2021	Y	Y	D	Y	Y	N	D	Y	N	Y	Y	Y	N	N	Y	Y	Y	Y	D	Y	13
Roberts et al., 2021	Y	Y	D	Y	Y	N	D	Y	N	Y	N	Y	D	D	Y	Y	Y	Y	Y	Y	13
Khuc et al., 2021	Y	Y	D	Y	Y	N	D	Y	N	Y	N	Y	D	D	Y	Y	Y	Y	Y	Y	13
Hatton et al., 2021	Y	Y	N	Y	Y	N	N	Y	N	Y	N	Y	D	D	Y	Y	Y	Y	Y	Y	13
Quiroga et al., 2021	Y	Y	N	Y	Y	N	D	Y	N	Y	N	Y	D	D	Y	Y	Y	Y	Y	Y	13
Khiari et al., 2021	Y	Y	N	Y	Y	N	D	Y	Y	Y	N	Y	D	D	Y	Y	Y	N	Y	Y	13
Willis et al., 2021	Y	Y	N	Y	Y	N	D	Y	N	N	Y	Y	D	D	Y	Y	Y	Y	Y	Y	13
Zhang et al., 2021	Y	Y	N	Y	Y	N	D	Y	N	Y	N	Y	D	D	Y	Y	Y	Y	Y	Y	13
Natto, 2022	Y	Y	N	Y	Y	N	D	Y	N	Y	Y	Y	D	D	Y	Y	Y	Y	D	Y	13
Meehan et al., 2022	Y	Y	N	Y	Y	Y	N	Y	N	N	Y	Y	D	D	Y	Y	Y	Y	N	Y	13
Belingheri et al., 2021	Y	Y	N	Y	N	N	N	Y	N	Y	Y	Y	N	N	Y	Y	Y	Y	Y	Y	13
Kefi et al., 2021	Y	Y	Y	Y	N	Y	D	Y	N	Y	N	N	Y	N	Y	Y	Y	N	Y	Y	13
Khaja et al., 2021	Y	Y	N	Y	N	N	D	Y	Y	Y	N	Y	D	D	Y	Y	Y	Y	Y	Y	13
Mosteiro-Miguéns, D. G., et al. 2021	Y	Y	N	Y	N	D	D	Y	Y	Y	N	Y	D	D	Y	Y	Y	Y	Y	Y	13
Wang et al., 2021	Y	Y	N	Y	N	N	D	Y	Y	Y	N	Y	D	D	Y	Y	Y	Y	Y	Y	13
Wong et al., 2022	Y	Y	N	Y	N	N	D	Y	Y	Y	N	Y	D	D	Y	Y	Y	Y	Y	Y	13
Hammam et al., 2021	Y	Y	N	Y	Y	N	N	Y	Y	Y	N	N	N	N	Y	Y	Y	Y	Y	Y	13
Khorasani et al., 2021	Y	Y	N	Y	Y	Y	N	Y	N	Y	Y	Y	N	N	Y	Y	Y	Y	D	D	13
Lo Moro et al., 2022	Y	Y	Y	Y	Y	Y	N	Y	N	Y	Y	N	N	N	Y	Y	Y	Y	D	D	13
Teasdale et al., 2021	Y	Y	N	Y	Y	N	D	Y	N	Y	N	Y	D	D	Y	Y	Y	Y	Y	Y	13
Zaitoon et al., 2021	Y	Y	N	Y	N	N	N	Y	D	Y	Y	Y	D	D	Y	Y	Y	Y	Y	Y	13
Reuken et al., 2021	Y	Y	N	Y	N	N	N	Y	N	Y	Y	Y	D	D	Y	Y	Y	Y	Y	Y	13
Browne et al., 2021	Y	Y	N	Y	Y	Y	D	Y	N	Y	N	Y	N	N	Y	Y	Y	Y	Y	D	13
Costantino et al., 2021	Y	Y	N	Y	Y	N	N	Y	Y	Y	N	Y	N	N	Y	Y	Y	Y	Y	D	13
Dietze et al., 2021	Y	Y	Y	Y	N	N	D	Y	Y	N	N	Y	D	D	Y	Y	Y	Y	Y	Y	13
Gewirtz-Meydan et al., 2022	Y	Y	N	Y	Y	Y	D	Y	Y	Y	N	Y	N	N	Y	Y	Y	Y	D	D	13
Khalis et al., 2021	Y	Y	N	Y	N	Y	D	Y	N	Y	N	Y	N	N	Y	Y	Y	Y	Y	Y	13
Liu et al., 2021	Y	Y	N	Y	Y	Y	D	Y	Y	Y	Y	Y	D	D	Y	Y	Y	N	D	D	13
Nabavi et al., 2022	Y	Y	N	Y	N	Y	D	Y	N	Y	N	Y	D	D	Y	Y	Y	Y	Y	Y	13
Wiysonge et al., 2022	Y	Y	N	Y	Y	Y	D	Y	Y	Y	N	Y	D	D	Y	Y	N	N	Y	Y	13
Marzo et al., 2022	Y	Y	N	N	Y	Y	D	Y	Y	Y	Y	Y	D	D	Y	Y	N	Y	N	Y	13
Qunaibi et al., 2021	Y	Y	N	Y	Y	N	D	Y	Y	N	Y	Y	D	D	Y	Y	Y	Y	D	Y	13
de Sousa Á et al., 2021	Y	Y	N	Y	Y	Y	D	Y	N	Y	Y	Y	D	D	Y	N	Y	Y	Y	Y	13
