# Supplementary material for: Mapping global acceptance and uptake of COVID-19 vaccination: A systematic review and meta-analysis
Source: Commun Med (Lond). 2022 Sep 12;2:113. doi: 10.1038/s43856-022-00177-6 (PMC9465145; doi:10.1038/s43856-022-00177-6)
Supplement: Supplementary file 7 — Supplementary Data 5 [file 43856_2022_177_MOESM7_ESM.xlsx]

## Sheet: Sheet1
Supplementary References. The bibliography of all the 519 included studies
#	References
1	Gan L, Chen Y, Hu PP, Wu DW, Zhu YJ, Tan JL, et al. Willingness to Receive SARS-CoV-2 Vaccination and Associated Factors among Chinese Adults: A Cross Sectional Survey. International Journal of Environmental Research and Public Health. 2021;18(4):12.
2	Li L, Jing R, Guo J, Song Y, Geng S, Wang J, et al. The associations of geographic location and perceived risk of infection with the intentions to get vaccinated against COVID-19 in China. Expert Rev Vaccines. 2021;20(10):1351-60.
3	Mesfin Y, Argaw M, Geze S, Zewdu BT. Factors Associated with Intention to Receive COVID-19 Vaccine Among HIV Positive Patients Attending ART Clinic in Southwest Ethiopia. Patient Preference & Adherence. 2021;15:2731-8.
4	Amuzie CI, Odini F, Kalu KU, Izuka M, Nwamoh U, Emma-Ukaegbu U, et al. COVID-19 vaccine hesitancy among healthcare workers and its socio-demographic determinants in Abia State, Southeastern Nigeria: a cross-sectional study. Pan Afr Med J. 2021;40:10.
5	Klugar M, Riad A, Mohanan L, Pokorná A. COVID-19 Vaccine Booster Hesitancy (VBH) of Healthcare Workers in Czechia: National Cross-Sectional Study. Vaccines (Basel). 2021;9(12).
6	Riad A, Jouzová A, Üstün B, Lagová E, Hruban L, Janků P, et al. COVID-19 Vaccine Acceptance of Pregnant and Lactating Women (PLW) in Czechia: An Analytical Cross-Sectional Study. Int J Environ Res Public Health. 2021;18(24).
7	Al-Mohaithef M, Padhi BK. Determinants of COVID-19 Vaccine Acceptance in Saudi Arabia: A Web-Based National Survey. J Multidiscip Healthc. 2020;13:1657-63.
8	Tobin EA, Okonofua M, Azeke A. Acceptance of a COVID-19 Vaccine in Nigeria: A Population-Based Cross-Sectional Study. Ann Med Health Sci Res. 2021;11(5):1445-52.
9	Macinko J, Seixas BV, Mambrini JVM, Lima-Costa MF. Which older Brazilians will accept a COVID-19 vaccine? Cross-sectional evidence from the Brazilian Longitudinal Study of Aging (ELSI-Brazil). BMJ Open. 2021;11(11):e049928.
10	Delgado-Gallegos JL, Padilla-Rivas GR, Zúñiga-Violante E, Avilés-Rodríguez G, Arellanos-Soto D, Gastelum-Arias LJ, et al. Determinants of COVID-19 Vaccine Hesitancy: A Cross-Sectional Study on a Mexican Population Using an Online Questionnaire (COV-AHQ). Front Public Health. 2021;9:728690.
11	Wu J, Zhao L, Wang M, Gu J, Wei W, Li Q, et al. Guardians' willingness to vaccinate their teenagers against COVID-19 in China: A national cross-sectional survey. Journal of Affective Disorders. 2022;299:196-204.
12	Danabal KGM, Magesh SS, Saravanan S, Gopichandran V. Attitude towards COVID 19 vaccines and vaccine hesitancy in urban and rural communities in Tamil Nadu, India - a community based survey. BMC Health Serv Res. 2021;21(1):994.
13	Alhofaian A, Tunsi A, Alaamri MM, Babkair LA, Almalki GA, Alsadi SM, et al. Perception of Heath Care Providers About COVID-19 and Its Vaccination in Saudi Arabia: Cross-Sectional Study. J Multidiscip Healthc. 2021;14:2557-63.
14	Zhou Y, Wang Y, Li Z. Intention to get vaccinated against COVID-19 among nursing students: A cross-sectional survey. Nurse Educ Today. 2021;107:105152.
15	Teasdale CA, Borrell LN, Kimball S, Rinke ML, Rane M, Fleary SA, et al. Plans to Vaccinate Children for Coronavirus Disease 2019: A Survey of United States Parents. J Pediatr. 2021;237:292-7.
16	Riad A, Pokorná A, Antalová N, Krobot M, Zviadadze N, Serdiuk I, et al. Prevalence and Drivers of COVID-19 Vaccine Hesitancy among Czech University Students: National Cross-Sectional Study. Vaccines (Basel). 2021;9(9).
17	Lataifeh L, Al-Ani A, Lataifeh I, Ammar K, AlOmary A, Al-Hammouri F, et al. Knowledge, Attitudes, and Practices of Healthcare Workers in Jordan towards the COVID-19 Vaccination. Vaccines (Basel). 2022;10(2).
18	Genovese C, Costantino C, Odone A, Trimarchi G, La Fauci V, Mazzitelli F, et al. A Knowledge, Attitude, and Perception Study on Flu and COVID-19 Vaccination during the COVID-19 Pandemic: Multicentric Italian Survey Insights. Vaccines (Basel). 2022;10(2).
19	Fukuda Y, Ando S, Fukuda K. Knowledge and preventive actions toward COVID-19, vaccination intent, and health literacy among educators in Japan: An online survey. PLoS One. 2021;16(9):e0257552.
20	Amo-Adjei J, Nurzhynska A, Essuman R, Lohiniva AL. Trust and willingness towards COVID-19 vaccine uptake: a mixed-method study in Ghana, 2021. Arch Public Health. 2022;80(1):64.
21	Jiang N, Gu P, Liu K, Song N, Jiang X. Acceptance of COVID-19 vaccines among college students: a study of the attitudes, knowledge, and willingness of students to vaccinate. Hum Vaccin Immunother. 2021;17(12):4914-24.
22	Angelo AT, Alemayehu DS, Dachew AM. Health care workers intention to accept COVID-19 vaccine and associated factors in southwestern Ethiopia, 2021. PLoS ONE. 2021;16(9):1-15.
23	Mustapha M, Lawal BK, Sha'aban A, Jatau AI, Wada AS, Bala AA, et al. Factors associated with acceptance of COVID-19 vaccine among University health sciences students in Northwest Nigeria. PLoS One. 2021;16(11):e0260672.
24	iang T, Zhou X, Wang H, Dong S, Wang M, Akezhuoli H, et al. COVID-19 vaccination intention and influencing factors among different occupational risk groups: a cross-sectional study. Hum Vaccin Immunother. 2021;17(10):3433-40.
25	Taye BT, Amogne FK, Demisse TL, Zerihun MS, Kitaw TM, Tiguh AE, et al. Coronavirus disease 2019 vaccine acceptance and perceived barriers among university students in northeast Ethiopia: A cross-sectional study. Clin Epidemiol Glob Health. 2021;12:100848.
26	Kwok KO, Li KK, Wei WI, Tang A, Wong SYS, Lee SS. Influenza vaccine uptake, COVID-19 vaccination intention and vaccine hesitancy among nurses: A survey. Int J Nurs Stud. 2021;114:103854.
27	Aldosary AH, Alayed GH. Willingness to vaccinate against Novel COVID-19 and contributing factors for the acceptance among nurses in Qassim, Saudi Arabia. Eur Rev Med Pharmacol Sci. 2021;25(20):6386-96.
28	Vignier N, Brureau K, Granier S, Breton J, Michaud C, Gaillet M, et al. Attitudes towards the COVID-19 Vaccine and Willingness to Get Vaccinated among Healthcare Workers in French Guiana: The Influence of Geographical Origin. Vaccines. 2021;9(6).
29	Aemro A, Amare NS, Shetie B, Chekol B, Wassie M. Determinants of COVID-19 vaccine hesitancy among health care workers in Amhara region referral hospitals, Northwest Ethiopia: a cross-sectional study. Epidemiol Infect. 2021;149:e225.
30	Kamal A-HM, Sarkar T, Khan MM, Roy SK, Khan SH, Hasan SMM, et al. Factors Affecting Willingness to Receive COVID-19 Vaccine Among Adults: A Cross-sectional Study in Bangladesh. Journal of Health Management. 2021.
31	Alhassan RK, Owusu-Agyei S, Ansah EK, Gyapong M. COVID-19 vaccine uptake among health care workers in Ghana: a case for targeted vaccine deployment campaigns in the global south. Human Resources for Health. 2021;19(1):1-12.
32	Alzubaidi H, Samorinha C, Saddik B, Saidawi W, Abduelkarem AR, Abu-Gharbieh E, et al. A mixed-methods study to assess COVID-19 vaccination acceptability among university students in the United Arab Emirates. Hum Vaccin Immunother. 2021;17(11):4074-82.
33	Gendler Y, Ofri L. Investigating the Influence of Vaccine Literacy, Vaccine Perception and Vaccine Hesitancy on Israeli Parents' Acceptance of the COVID-19 Vaccine for Their Children: A Cross-Sectional Study. Vaccines (Basel). 2021;9(12).
34	Di Giuseppe G, Pelullo CP, Lanzano R, Napolitano F, Pavia M. Knowledge, attitudes, and behavior of incarcerated people regarding COVID-19 and related vaccination: a survey in Italy. Sci Rep. 2022;12(1):960.
35	Nguyen LH, Hoang MT, Nguyen LD, Ninh LT, Nguyen HTT, Nguyen AD, et al. Acceptance and willingness to pay for COVID-19 vaccines among pregnant women in Vietnam. Trop Med Int Health. 2021;26(10):1303-13.
36	María Nápoles A, Stewart AL, Strassle PD, Quintero S, Bonilla J, Alhomsi A, et al. Racial/ethnic disparities in intent to obtain a COVID-19 vaccine: A nationally representative United States survey. Prev Med Rep. 2021;24:101653.
37	Wang J, Yuan B, Lu X, Liu X, Li L, Geng S, et al. Willingness to accept COVID-19 vaccine among the elderly and the chronic disease population in China. Hum Vaccin Immunother. 2021;17(12):4873-88.
38	Chun JY, Kim SI, Park EY, Park SY, Koh SJ, Cha Y, et al. Cancer Patients' Willingness to Take COVID-19 Vaccination: A Nationwide Multicenter Survey in Korea. Cancers (Basel). 2021;13(15).
39	Tlale LB, Gabaitiri L, Totolo LK, Smith G, Puswane-Katse O, Ramonna E, et al. Acceptance rate and risk perception towards the COVID-19 vaccine in Botswana. PLoS One. 2022;17(2):e0263375.
40	Torales JC, Rios Gonzalez C, O´Higgins MG, Almirón Santacruz J, Duarte DG, Ruiz Díaz N, et al. Attitudes towards the COVID-19 vaccine in the general paraguayan population. Anales de la Facultad de Ciencias Médicas (Asunción). 2021;54(3):25-32.
41	Liu ZH, Bai W, Cai H, Liu S, Chen X, Qi H, et al. Body Appreciation as a Factor Associated with College Students' Willingness to Receive Future COVID-19 Vaccines. Vaccines (Basel). 2021;9(11).
42	Lyu Y, Lai X, Ma X, Cao L, Lei H, Wang J, et al. The Acceptance of COVID-19 Vaccination Under Different Methods of Investigation: Based on Online and On-Site Surveys in China. Front Public Health. 2021;9:760388.
43	Omar DI, Hani BM. Attitudes and intentions towards COVID-19 vaccines and associated factors among Egyptian adults. J Infect Public Health. 2021;14(10):1481-8.
44	Yasmin F, Asghar W, Babar MS, Khan H, Ahmad S, Hameed Z, et al. Acceptance Rates and Beliefs toward COVID-19 Vaccination among the General Population of Pakistan: A Cross-Sectional Survey. Am J Trop Med Hyg. 2021;105(5):1230-9.
45	Yanto TA, Octavius GS, Heriyanto RS, Ienawi C, Nisa H, Pasai HE. Psychological factors affecting COVID-19 vaccine acceptance in Indonesia. Egyptian Journal of Neurology, Psychiatry & Neurosurgery. 2021;57(1):1-8.
46	Hamdan-Mansour AM, Abdallah MH, Khalifeh AH, AlShibi AN, Shaher, Hamaideh H, et al. Determinants of Healthcare Workers’ Willingness to Receive COVID-19 Vaccination. Malaysian Journal of Medicine & Health Sciences. 2022;18(1):5-13.
47	Alibrahim J, Awad A. COVID-19 Vaccine Hesitancy among the Public in Kuwait: A Cross-Sectional Survey. Int J Environ Res Public Health. 2021;18(16).
48	Bradfield Z, Wynter K, Hauck Y, Sweet L, Wilson AN, Szabo RA, et al. COVID-19 vaccination perceptions and intentions of maternity care consumers and providers in Australia. PLoS ONE. 2021;16(November):e0260049.
49	Demeke CA, Kifle ZD, Atsbeha BW, Wondmsigegn D, Yimenu DK, Woldeyohanins AE, et al. COVID-19 vaccine hesitancy among health professionals in a tertiary care center at the University of Gondar Specialized Hospital, Ethiopia: A cross-sectional study. SAGE Open Med. 2022;10:20503121221076991.
50	Mesele M. COVID-19 Vaccination Acceptance and Its Associated Factors in Sodo Town, Wolaita Zone, Southern Ethiopia: Cross-Sectional Study. Infect Drug Resist. 2021;14:2361-7.
51	Mistry SK, Ali AM, Yadav UN, Huda MN, Parray AA, Mahumud RA, et al. COVID-19 vaccination coverage is extremely low among older population in Bangladesh: findings from a cross-sectional study. Hum Vaccin Immunother. 2022:1-8.
52	Mohammed R, Nguse TM, Habte BM, Fentie AM, Gebretekle GB. COVID-19 vaccine hesitancy among Ethiopian healthcare workers. PLoS One. 2021;16(12):e0261125.
53	Sahile AT, Mulugeta B, Hadush S, Fikre EM. COVID-19 Vaccine Acceptance and its Predictors among College Students in Addis Ababa, Ethiopia, 2021: A Cross-Sectional Survey. Patient Prefer Adherence. 2022;16:255-63.
54	Yassin EOM, Faroug HAA, Ishaq ZBY, Mustafa MMA, Idris MMA, Widatallah SEK, et al. COVID-19 Vaccination Acceptance among Healthcare Staff in Sudan, 2021. J Immunol Res. 2022;2022:3392667.
55	Zhou Q, Tian T, Ni J, Zhao X, Li H, Yang Y, et al. COVID-19 Vaccination Acceptance in China after It Becomes Available: A Cross-Sectional Study. Vaccines (Basel). 2021;9(12).
56	Bell S, Clarke RM, Ismail SA, Ojo-Aromokudu O, Naqvi H, Coghill Y, et al. COVID-19 vaccination beliefs, attitudes, and behaviours among health and social care workers in the UK: A mixed-methods study. PLoS ONE. 2022;17(1):1-25.
57	Berihun G, Walle Z, Berhanu L, Teshome D. Acceptance of COVID-19 Vaccine and Determinant Factors Among Patients with Chronic Disease Visiting Dessie Comprehensive Specialized Hospital, Northeastern Ethiopia. Patient Preference & Adherence. 2021;15:1795-805.
58	Mose A, Haile K, Timerga A. COVID-19 vaccine hesitancy among medical and health science students attending Wolkite University in Ethiopia. PLoS ONE. 2022;17(1):1-17.
59	Wong LP, Alias H, Danaee M, Ahmed J, Lachyan A, Cai CZ, et al. COVID-19 vaccination intention and vaccine characteristics influencing vaccination acceptance: a global survey of 17 countries. Infect Dis Poverty. 2021;10(1):122.
60	Brunson EK, Rohde RE, Fulton LV. College students’ willingness to accept COVID-19 vaccines. Journal of American College Health. 2021:1-9.
61	Williams L, Flowers P, McLeod J, Young D, Rollins L, Team CP. Social Patterning and Stability of Intention to Accept a COVID-19 Vaccine in Scotland: Will Those Most at Risk Accept a Vaccine? Vaccines. 2021;9(1):9.
62	Wang J, Lu X, Lai X, Lyu Y, Zhang H, Fenghuang Y, et al. The Changing Acceptance of COVID-19 Vaccination in Different Epidemic Phases in China: A Longitudinal Study. Vaccines. 2021;9(3):191.
63	Thaker J. The Persistence of Vaccine Hesitancy: COVID-19 Vaccination Intention in New Zealand. J Health Commun. 2021;26(2):104-11.
64	Papagiannis D, Rachiotis G, Malli F, Papathanasiou IV, Kotsiou O, Fradelos EC, et al. Acceptability of COVID-19 Vaccination among Greek Health Professionals. Vaccines. 2021;9(3):200.
65	Khubchandani J, Sharma S, Price JH, Wiblishauser MJ, Sharma M, Webb FJ. COVID-19 Vaccination Hesitancy in the United States: A Rapid National Assessment. J Community Health. 2021;46(2):270-7.
66	Mouchtouri VA, Agathagelidou E, Kofonikolas K, Rousou X, Dadouli K, Pinaka O, et al. Nationwide Survey in Greece about Knowledge, Risk Perceptions, and Preventive Behaviors for COVID-19 during the General Lockdown in April 2020. International Journal of Environmental Research and Public Health. 2020;17(23):12.
67	Szmyd B, Bartoszek A, Karuga FF, Staniecka K, Blaszczyk M, Radek M. Medical Students and SARS-CoV-2 Vaccination: Attitude and Behaviors. Vaccines. 2021;9(2):12.
68	Parajuli J, Mishra P, Sharma S, Bohora KB, Rathour PS, Joshi J, et al. Knowledge and Attitude about COVID 19 among Health Care Workers Working in Seti Provincial Hospital. J Nepal Health Res Counc. 2020;18(3):466-71.
69	Guaraldi F, Montalti M, Di Valerio Z, Mannucci E, Nreu B, Monami M, et al. Rate and Predictors of Hesitancy toward SARS-CoV-2 Vaccine among Type 2 Diabetic Patients: Results from an Italian Survey. Vaccines. 2021;9(5):460.
70	Kumari A, Ranjan P, Chopra S, Kaur D, Kaur T, Upadhyay AD, et al. Knowledge, barriers and facilitators regarding COVID-19 vaccine and vaccination programme among the general population: A cross-sectional survey from one thousand two hundred and forty-nine participants. Diabetes & metabolic syndrome. 2021;15(3):987-92.
71	Serper M, Reddy KR, Bewtra M, Ahmad N, Mehta SJ. COVID-19 Vaccine Perceptions Among Patients With Chronic Disease in a Large Gastroenterology and Hepatology Practice. The American journal of gastroenterology. 2021;116(6):1345-9.
72	Tao L, Wang R, Liu J. Comparison of Vaccine Acceptance Between COVID-19 and Seasonal Influenza Among Women in China: A National Online Survey Based on Health Belief Model. Frontiers in medicine. 2021;8:679520.
73	Bongomin F, Olum R, Andia-Biraro I, Nakwagala F, Hassan K, Nassozi D, et al. COVID-19 vaccine acceptance among high-risk populations in Uganda. Therapeutic Advances in Infectious Disease. 2021;8:1-15.
74	Baghdadi LR, Alghaihb SG, Abuhaimed AA, Alkelabi DM, Alqahtani RS. Healthcare Workers' Perspectives on the Upcoming COVID-19 Vaccine in Terms of Their Exposure to the Influenza Vaccine in Riyadh, Saudi Arabia: A Cross-Sectional Study. Vaccines. 2021;9(5):465.
75	Abebe H, Shitu S, Mose A. Understanding of COVID-19 Vaccine Knowledge, Attitude, Acceptance, and Determinates of COVID-19 Vaccine Acceptance Among Adult Population in Ethiopia. Infection and drug resistance. 2021;14:2015-25.
76	Yılmaz M, Sahin MK. Parents' willingness and attitudes concerning the COVID-19 vaccine: A cross-sectional study. Int J Clin Pract. 2021:e14364.
77	Riad A, Abdulqader H, Morgado M, Domnori S, Koscik M, Mendes J, et al. Global prevalence and drivers of dental students' covid-19 vaccine hesitancy. Vaccines 9 (6) (no pagination), 2021 Article Number: 566 Date of Publication: June 2021. 2021;9(6):566.
78	Saddik B, Hussein A, Albanna A, Elbarazi I, Al-Shujairi A, Temsah M-H, et al. The psychological impact of the COVID-19 pandemic on adults and children in the United Arab Emirates: a nationwide cross-sectional study. BMC psychiatry. 2021;21(1):224.
79	Fares S, Elmnyer MM, Mohamed SS, Elsayed R. COVID-19 Vaccination Perception and Attitude among Healthcare Workers in Egypt. Journal of primary care & community health. 2021;12:21501327211013303.
80	Wang Q, Xiu S, Zhao S, Wang J, Han Y, Dong S, et al. Vaccine Hesitancy: COVID-19 and Influenza Vaccine Willingness among Parents in Wuxi, China-A Cross-Sectional Study. Vaccines. 2021;9(4):342.
81	Verger P, Peretti-Watel P, Gagneux-Brunon A, Botelho-Nevers E, Sanchez A, Gauna F, et al. Acceptance of childhood and adolescent vaccination against COVID-19 in France: a national cross-sectional study in May 2021. Hum Vaccin Immunother. 2021;17(12):5082-8.
82	Szilagyi PG, Shah MD, Delgado JR, Thomas K, Vizueta N, Yan C, et al. Parents' Intentions and Perceptions About COVID-19 Vaccination for Their Children: Results From a National Survey. Pediatrics. 2021;148(4):1-11.
83	Urrunaga-Pastor D, Herrera-Añazco P, Uyen-Cateriano A, Toro-Huamanchumo CJ, Rodriguez-Morales AJ, Hernandez AV, et al. Prevalence and Factors Associated with Parents' Non-Intention to Vaccinate Their Children and Adolescents against COVID-19 in Latin America and the Caribbean. Vaccines (Basel). 2021;9(11).
84	Singh A, Lai AHY, Wang J, Asim S, Chan PS, Wang Z, et al. Multilevel Determinants of COVID-19 Vaccine Uptake Among South Asian Ethnic Minorities in Hong Kong: Cross-sectional Web-Based Survey. JMIR Public Health Surveill. 2021;7(11):e31707.
85	Alamri A, Alshahrani NA, Bakita AAA, Alshahrani JHA, Alshahrani MS, Alamri DA. Public willingness to receive COVID-19 vaccine in Saudi Arabia. World Family Medicine. 2021;19(8):21-32.
86	Al-Mansour K, Alyahya S, AbuGazalah F, Alabdulkareem K. Factors Affecting COVID-19 Vaccination among the General Population in Saudi Arabia. Healthcare (Basel). 2021;9(9).
87	Elsayed M, El-Abasiri RA, Dardeer KT, Kamal MA, Htay MNN, Abler B, et al. Factors Influencing Decision Making Regarding the Acceptance of the COVID-19 Vaccination in Egypt: A Cross-Sectional Study in an Urban, Well-Educated Sample. Vaccines (Basel). 2021;10(1).
88	Fotiadis K, Dadouli K, Avakian I, Bogogiannidou Z, Mouchtouri VA, Gogosis K, et al. Factors Associated with Healthcare Workers' (HCWs) Acceptance of COVID-19 Vaccinations and Indications of a Role Model towards Population Vaccinations from a Cross-Sectional Survey in Greece, May 2021. Int J Environ Res Public Health. 2021;18(19).
89	Hossian M, Khan MAS, Nazir A, Nabi MH, Hasan M, Maliha R, et al. Factors affecting intention to take COVID-19 vaccine among Pakistani University Students. PLoS One. 2022;17(2):e0262305.
90	Jain L, Vij J, Satapathy P, Chakrapani V, Patro B, Kar SS, et al. Factors Influencing COVID-19 Vaccination Intentions Among College Students: A Cross-Sectional Study in India. Front Public Health. 2021;9:735902.
91	McElfish PA, Willis DE, Bogulski C, Kelen M, Riklon S, Alik E, et al. COVID-19 Vaccine Willingness and Hesitancy Among Marshallese Pacific Islanders. J Patient Exp. 2021;8:23743735211056428.
92	Noushad M, Nassani MZ, Alsalhani AB, Koppolu P, Niazi FH, Samran A, et al. COVID-19 Vaccine Intention among Healthcare Workers in Saudi Arabia: A Cross-Sectional Survey. Vaccines (Basel). 2021;9(8).
93	Abu Hammour K, Abu Farha R, Manaseer Q, Al-Manaseer B. Factors affecting the public's knowledge about COVID-19 vaccines and the influence of knowledge on their decision to get vaccinated. J Am Pharm Assoc (2003). 2022;62(1):309-16.
94	Hossain E, Rana J, Islam S, Khan A, Chakrobortty S, Ema NS, et al. COVID-19 vaccine-taking hesitancy among Bangladeshi people: knowledge, perceptions and attitude perspective. Hum Vaccin Immunother. 2021;17(11):4028-37.
95	Huynh G, Nguyen HTN, Van Tran K, Le An P, Tran TD. Determinants of COVID-19 vaccine hesitancy among parents in Ho Chi Minh City, Vietnam. Postgrad Med. 2022:1-6.
96	Yahia AIO, Alshahrani AM, Alsulmi WGH, Alqarni MMM, Abdulrahim TKA, Heba WFH, et al. Determinants of COVID-19 vaccine acceptance and hesitancy: a cross-sectional study in Saudi Arabia. Hum Vaccin Immunother. 2021;17(11):4015-20.
97	Al-Ayyadhi N, Ramadan MM, Al-Tayar E, Al-Mathkouri R, Al-Awadhi S. Determinants of Hesitancy Towards COVID-19 Vaccines in State of Kuwait: An Exploratory Internet-Based Survey. Risk Manag Healthc Policy. 2021;14:4967-81.
98	El-Sokkary RH, El Seifi OS, Hassan HM, Mortada EM, Hashem MK, Gadelrab MRMA, et al. Predictors of COVID-19 vaccine hesitancy among Egyptian healthcare workers: a cross-sectional study. BMC Infectious Diseases. 2021;21(1):1-9.
99	Ku L. The Association of Social Factors and Health Insurance Coverage with COVID-19 Vaccinations and Hesitancy, July 2021. JGIM: Journal of General Internal Medicine. 2022;37(2):409-14.
100	Schaal NK, Zöllkau J, Hepp P, Fehm T, Hagenbeck C. Pregnant and breastfeeding women's attitudes and fears regarding the COVID-19 vaccination. Arch Gynecol Obstet. 2021:1-8.
101	Sirikalyanpaiboon M, Ousirimaneechai K, Phannajit J, Pitisuttithum P, Jantarabenjakul W, Chaiteerakij R, et al. COVID-19 vaccine acceptance, hesitancy, and determinants among physicians in a university-based teaching hospital in Thailand. BMC Infect Dis. 2021;21(1):1174.
102	Syed Alwi SAR, Rafidah E, Zurraini A, Juslina O, Brohi IB, Lukas S. A survey on COVID-19 vaccine acceptance and concern among Malaysians. BMC Public Health. 2021;21(1):1-12.
103	Tahir MJ, Saqlain M, Tariq W, Waheed S, Tan SHS, Nasir SI, et al. Population preferences and attitudes towards COVID-19 vaccination: a cross-sectional study from Pakistan. BMC Public Health. 2021;21(1):1759.
104	Hawlader MDH, Rahman ML, Nazir A, Ara T, Haque MMA, Saha S, et al. COVID-19 vaccine acceptance in South Asia: a multi-country study. International Journal of Infectious Diseases. 2022;114:1-10.
105	Kiefer MK, Mehl R, Costantine MM, Johnson A, Cohen J, Summerfield TL, et al. Characteristics and perceptions associated with COVID-19 vaccination hesitancy among pregnant and postpartum individuals: A cross-sectional study. BJOG: An International Journal of Obstetrics & Gynaecology. 2022:1-.
106	Abdulah DM. Prevalence and correlates of COVID-19 vaccine hesitancy in the general public in Iraqi Kurdistan: A cross-sectional study. Journal of Medical Virology. 2021;93(12):6722-31.
107	Afzal A, Shariff MA, Perez-Gutierrez V, Khalid A, Pili C, Pillai A, et al. Impact of Local and Demographic Factors on Early COVID-19 Vaccine Hesitancy among Health Care Workers in New York City Public Hospitals. Vaccines (Basel). 2022;10(2).
108	Al-Khlaiwi T, Meo SA, Almousa HA, Almebki AA, Albawardy MK, Alshurafa HH, et al. National COVID-19 Vaccine Program and Parent's Perception to Vaccinate Their Children: A Cross-Sectional Study. Vaccines (Basel). 2022;10(2).
109	Ali M, Ahmed S, Bonna AS, Sarkar AS, Islam MA, Urmi TA, et al. Parental coronavirus disease vaccine hesitancy for children in Bangladesh: a cross-sectional study. F1000Res. 2022;11:90.
110	Yu Y, Lau MMC, Jiang H, Lau JTF. Prevalence and Factors of the Performed or Scheduled COVID-19 Vaccination in a Chinese Adult General Population in Hong Kong. Vaccines (Basel). 2021;9(8).
111	Yan E, Lai DWL, Lee VWP. Predictors of Intention to Vaccinate against COVID-19 in the General Public in Hong Kong: Findings from a Population-Based, Cross-Sectional Survey. Vaccines (Basel). 2021;9(7):696.
112	Štěpánek L, Janošíková M, Nakládalová M, Štěpánek L, Boriková A, Vildová H. Motivation to COVID-19 Vaccination and Reasons for Hesitancy in Employees of a Czech Tertiary Care Hospital: A Cross-Sectional Survey. Vaccines (Basel). 2021;9(8).
113	Noushad M, Nassani MZ, Koppolu P, Alsalhani AB, Samran A, Alqerban A, et al. Predictors of COVID-19 Vaccine Intention among the Saudi Arabian Population: A Cross-Sectional Survey. Vaccines (Basel). 2021;9(8).
114	Mohamed NA, Solehan HM, Mohd Rani MD, Ithnin M, Che Isahak CI. Knowledge, acceptance and perception on COVID-19 vaccine among Malaysians: A web-based survey. PLoS One. 2021;16(8):e0256110.
115	Le An P, Nguyen HTN, Nguyen DD, Vo LY, Huynh G. The intention to get a COVID-19 vaccine among the students of health science in Vietnam. Hum Vaccin Immunother. 2021;17(12):4823-8.
116	Kaya L, Aydın-Kartal Y. Hesitancy towards a COVID-19 vaccine among midwives in Turkey during the COVID-19 pandemic: A cross-sectional web-based survey. Eur J Midwifery. 2022;6:3.
117	Kateeb E, Danadneh M, Pokorná A, Klugarová J, Abdulqader H, Klugar M, et al. Predictors of Willingness to Receive COVID-19 Vaccine: Cross-Sectional Study of Palestinian Dental Students. Vaccines (Basel). 2021;9(9).
118	Gerretsen P, Kim J, Caravaggio F, Quilty L, Sanches M, Wells S, et al. Individual determinants of COVID-19 vaccine hesitancy. PLoS One. 2021;16(11):e0258462.
119	Gbeasor-Komlanvi FA, Afanvi KA, Konu YR, Agbobli Y, Sadio AJ, Tchankoni MK, et al. Prevalence and factors associated with COVID-19 vaccine hesitancy in health professionals in Togo, 2021. Public Health Pract (Oxf). 2021;2:100220.
120	Ennaceur S, Al-Mohaithef M. Parents' Willingness to Vaccinate Children against COVID-19 in Saudi Arabia: A Cross-Sectional Study. Vaccines. 2022;10(2):156.
121	Dubov A, Distelberg BJ, Abdul-Mutakabbir JC, Beeson WL, Loo LK, Montgomery SB, et al. Predictors of COVID-19 Vaccine Acceptance and Hesitancy among Healthcare Workers in Southern California: Not Just "Anti" vs. "Pro" Vaccine. Vaccines (Basel). 2021;9(12).
122	Day P, Strenth C, Kale N, Schneider FD, Arnold EM. Perspectives of primary care physicians on acceptance and barriers to COVID-19 vaccination. Family Medicine & Community Health. 2021;9(4):1-7.
123	Berg MB, Lin L. Predictors of COVID-19 vaccine intentions in the United States: the role of psychosocial health constructs and demographic factors. Transl Behav Med. 2021;11(9):1782-8.
124	Moujaess E, Zeid NB, Samaha R, Sawan J, Kourie H, Labaki C, et al. Perceptions of the COVID-19 vaccine among patients with cancer: a single-institution survey. Future Oncol. 2021;17(31):4071-9.
125	Eyllon M, Dang AP, Barnes JB, Buresh J, Peloquin GD, Hogan AC, et al. Associations between psychiatric morbidity and COVID-19 vaccine hesitancy: An analysis of electronic health records and patient survey. Psychiatry Res. 2022;307:114329.
126	Dambadarjaa D, Altankhuyag GE, Chandaga U, Khuyag SO, Batkhorol B, Khaidav N, et al. Factors Associated with COVID-19 Vaccine Hesitancy in Mongolia: A Web-Based Cross-Sectional Survey. Int J Environ Res Public Health. 2021;18(24).
127	Taye EB, Taye ZW, Muche HA, Tsega NT, Haile TT, Tiguh AE. COVID-19 vaccine acceptance and associated factors among women attending antenatal and postnatal cares in Central Gondar Zone public hospitals, Northwest Ethiopia. Clin Epidemiol Glob Health. 2022;14:100993.
128	Malygin VL, Malygin Ya V, Iskandirova AS, Pahtusova EE, Merkuryeva Yu A, Ogarev VV, et al. Multifactorial model of willingness to get vaccinated in medical students during 3rd wave of COVID-19 pandemic. Nevrologiya, Neiropsikhiatriya, Psikhosomatika. 2021;13(6):29-34.
129	Lin S. COVID-19 Pandemic and Im/migrants’ Elevated Health Concerns in Canada: Vaccine Hesitancy, Anticipated Stigma, and Risk Perception of Accessing Care. Journal of Immigrant & Minority Health. 2022:1-13.
130	Enea V, Eisenbeck N, Carreno DF, Douglas KM, Sutton RM, Agostini M, et al. Intentions to be Vaccinated Against COVID-19: The Role of Prosociality and Conspiracy Beliefs across 20 Countries. Health Communication. 2022:1-10.
131	Zhao YM, Liu L, Sun J, Yan W, Yuan K, Zheng YB, et al. Public Willingness and Determinants of COVID-19 Vaccination at the Initial Stage of Mass Vaccination in China. Vaccines (Basel). 2021;9(10).
132	McKinnon B, Quach C, Dubé È, Tuong Nguyen C, Zinszer K. Social inequalities in COVID-19 vaccine acceptance and uptake for children and adolescents in Montreal, Canada. Vaccine. 2021;39(49):7140-5.
133	Okubo T, Inoue A, Sekijima K. Who Got Vaccinated for COVID-19? Evidence from Japan. Vaccines (Basel). 2021;9(12).
134	Fayed AA, Al Shahrani AS, Almanea LT, Alsweed NI, Almarzoug LM, Almuwallad RI, et al. Willingness to Receive the COVID-19 and Seasonal Influenza Vaccines among the Saudi Population and Vaccine Uptake during the Initial Stage of the National Vaccination Campaign: A Cross-Sectional Survey. Vaccines (Basel). 2021;9(7).
135	Tan LF, Huak CY, Siow I, Tan AJ, Venugopalan PM, Premkumar A, et al. The road to achieving herd immunity: factors associated with Singapore residents' uptake and hesitancy of the COVID-19 vaccination. Expert Rev Vaccines. 2022:1-7.
136	Mose A, Yeshaneh A. COVID-19 vaccine acceptance and its associated factors among pregnant women attending antenatal care clinic in southwest ethiopia: Institutional-based cross-sectional study. International Journal of General Medicine. 2021;14:2385-95.
137	Machida M, Nakamura I, Kojima T, Saito R, Nakaya T, Hanibuchi T, et al. Trends in COVID-19 vaccination intent from pre- to post-COVID-19 vaccine distribution and their associations with the 5C psychological antecedents of vaccination by sex and age in Japan. Hum Vaccin Immunother. 2021;17(11):3954-62.
138	Šljivo A, Ćetković A, Abdulkhaliq A, Kiseljaković M, Selimović A, Kulo A. COVID-19 vaccination knowledge, attitudes and practices among residents of Bosnia and Herzegovina during the third wave of COVID-19 outbreak. Ann Ig. 2021.
139	Parvej MI, Sultana S, Tabassum M, Mannan SE, Ahmed F. Determinants of COVID-19 vaccine acceptance and encountered side-effects among the vaccinated in Bangladesh. Asian Pac J Trop Med. 2021;14(8):341-9.
140	Chaudhary FA, Ahmad B, Khalid MD, Fazal A, Javaid MM, Butt DQ. Factors influencing COVID-19 vaccine hesitancy and acceptance among the Pakistani population. Hum Vaccin Immunother. 2021;17(10):3365-70.
141	Al-Qerem W, Jarab AS, Qarqaz R, Hayek MA. Attitudes of a sample of Jordanian young adults toward different available COVID-19 vaccines. Vacunas. 2021.
142	Alshahrani SM, Dehom S, Almutairi D, Alnasser BS, Alsaif B, Alabdrabalnabi AA, et al. Acceptability of COVID-19 vaccination in Saudi Arabia: A cross-sectional study using a web-based survey. Hum Vaccin Immunother. 2021;17(10):3338-47.
143	Ayele AD, Ayenew NT, Tenaw LA, Kassa BG, Yehuala ED, Aychew EW, et al. Acceptance of COVID-19 vaccine and associated factors among health professionals working in Hospitals of South Gondar Zone, Northwest Ethiopia. Hum Vaccin Immunother. 2021;17(12):4925-33.
144	Dara S, Sharma SK, Kumar A, Goel AD, Jain V, Sharma MC, et al. Awareness, Attitude, and Acceptability of Healthcare Workers About COVID-19 Vaccination in Western India. Cureus. 2021;13(9):e18400.
145	Enticott J, Gill JS, Bacon SL, Lavoie KL, Epstein DS, Dawadi S, et al. Attitudes towards vaccines and intention to vaccinate against COVID-19: a cross-sectional analysis-implications for public health communications in Australia. BMJ Open. 2022;12(1):e057127.
146	Feng H, Zhu H, Zhang H, Cao L, Li L, Wang J, et al. Caregivers' intentions to COVID-19 vaccination for their children in China: a cross-sectional survey. Hum Vaccin Immunother. 2021;17(12):4799-805.
147	Khamis F, Badahdah A, Al Mahyijari N, Al Lawati F, Al Noamani J, Al Salmi I, et al. Attitudes Towards COVID-19 Vaccine: A Survey of Health Care Workers in Oman. J Epidemiol Glob Health. 2021:1-6.
148	Samannodi M, Alwafi H, Naser AY, Alabbasi R, Alsahaf N, Alosaimy R, et al. Assessment of caregiver willingness to vaccinate their children against COVID-19 in Saudi Arabia: a cross-sectional study. Hum Vaccin Immunother. 2021;17(12):4857-64.
149	Samanta S, Banerjee J, Kar SS, Ali KM, Giri B, Pal A, et al. Awareness, knowledge and acceptance of COVID-19 vaccine among the people of West Bengal, India: A web-based survey. Vacunas. 2022.
150	Scherer AM, Gedlinske AM, Parker AM, Gidengil CA, Askelson NM, Petersen CA, et al. Acceptability of Adolescent COVID-19 Vaccination Among Adolescents and Parents of Adolescents - United States, April 15-23, 2021. MMWR: Morbidity & Mortality Weekly Report. 2021;70(28):997-1003.
151	Perez MJ, Paul R, Raghuraman N, Carter EB, Odibo AO, Kelly JC, et al. Characterizing initial COVID-19 vaccine attitudes among pregnancy-capable healthcare workers. Am J Obstet Gynecol MFM. 2021;4(2):100557.
152	Qiao S, Zhang RR, Yang TT, Wang ZH, Fang XQ, Fang CY, et al. Attitudes to Being Vaccinated Against COVID-19: A Survey of People With Epilepsy in China. Front Neurol. 2021;12:743110.
153	Raciborski F, Jankowski M, Gujski M, Pinkas J, Samel-Kowalik P. Changes in Attitudes towards the COVID-19 Vaccine and the Willingness to Get Vaccinated among Adults in Poland: Analysis of Serial, Cross-Sectional, Representative Surveys, January-April 2021. Vaccines (Basel). 2021;9(8).
154	Zawahrah HJ, Saca-Hazboun H, Melhem SS, Adwan R, Sabateen A, Abu-Rmeileh NME. Acceptance of COVID-19 vaccines in Palestine: a cross-sectional online study. BMJ Open. 2021;11(10):e053681.
155	Barry M, Temsah M-H, Alhuzaimi A, Alamro N, Al-Eyadhy A, Aljamaan F, et al. COVID-19 vaccine confidence and hesitancy among health care workers: A cross-sectional survey from a MERS-CoV experienced nation. PLoS ONE. 2021;16(11):1-16.
156	Moore DCBC, Nehab MF, Camacho KG, Reis AT, Junqueira-Marinho MdF, Abramov DM, et al. Low COVID-19 vaccine hesitancy in Brazil. Vaccine. 2021;39(42):6262-8.
157	Neely SR, Eldredge C, Ersing R, Remington C. Vaccine Hesitancy and Exposure to Misinformation: a Survey Analysis. JGIM: Journal of General Internal Medicine. 2022;37(1):179-87.
158	Pacella-LaBarbara ML, Park YL, Patterson PD, Doshi A, Guyette MK, Wong AH, et al. COVID-19 Vaccine Uptake and Intent Among Emergency Healthcare Workers: A Cross-Sectional Survey. Journal of Occupational & Environmental Medicine. 2021;63(10):852-6.
159	Youssef D, Abou-Abbas L, Berry A, Youssef J, Hassan H. Determinants of acceptance of Coronavirus disease-2019 (COVID-19) vaccine among Lebanese health care workers using health belief model. PLoS ONE. 2022;17(2):1-17.
160	Aldossari KK, Alharbi MB, Alkahtani SM, Alrowaily TZ, Alshaikhi AM, Twair AA. COVID-19 vaccine hesitancy among patients with diabetes in Saudi Arabia. Diabetes Metab Syndr. 2021;15(5):102271.
161	Chen T, Li X, Li Q, Huang L, Cai Q, Wang Y, et al. COVID-19 vaccination hesitancy and associated factors among solid organ transplant recipients in China. Hum Vaccin Immunother. 2021;17(12):4999-5006.
162	Khubchandani J, Sharma S, Price JH, Wiblishauser MJ, Webb FJ. COVID-19 Morbidity and Mortality in Social Networks: Does It Influence Vaccine Hesitancy? Int J Environ Res Public Health. 2021;18(18).
163	Sutton D, D'Alton M, Zhang Y, Kahe K, Cepin A, Goffman D, et al. COVID-19 vaccine acceptance among pregnant, breastfeeding, and nonpregnant reproductive-aged women. Am J Obstet Gynecol MFM. 2021;3(5):100403.
164	Alhassan RK, Aberese-Ako M, Doegah PT, Immurana M, Dalaba MA, Manyeh AK, et al. COVID-19 vaccine hesitancy among the adult population in Ghana: evidence from a pre-vaccination rollout survey. Tropical Medicine & Health. 2021;49(1):1-13.
165	Hanna P, Issa A, Noujeim Z, Hleyhel M, Saleh N. Assessment of COVID-19 vaccines acceptance in the Lebanese population: a national cross-sectional study. Journal of Pharmaceutical Policy & Practice. 2022;15(1):1-9.
166	Tharmaraj D, Dendle C, Polkinghorne KR, Mulley WR. Kidney transplant recipients' attitudes toward COVID-19 vaccination and barriers and enablers to vaccine acceptance. Transpl Infect Dis. 2022;24(1):e13749.
167	Wang JH, Jing RZ, Lai XZ, Zhang HJ, Lyu Y, Knoll MD, et al. Acceptance of COVID-19 Vaccination during the COVID-19 Pandemic in China. Vaccines. 2020;8(3):14.
168	Alabdulla M, Reagu SM, Al-Khal A, Elzain M, Jones RM. COVID-19 vaccine hesitancy and attitudes in Qatar: A national cross-sectional survey of a migrant-majority population. Influenza Other Respir Viruses. 2021;15(3):361-70.
169	Biasio LR, Bonaccorsi G, Lorini C, Mazzini D, Pecorelli S. Italian Adults' Likelihood of Getting COVID-19 Vaccine: A Second Online Survey. Vaccines. 2021;9(3):8.
170	Biasio LR, Bonaccorsi G, Lorini C, Pecorelli S. Assessing COVID-19 vaccine literacy: a preliminary online survey. Human Vaccines Immunother. 2021;17(5):1304-12.
171	Szmyd B, Karuga FF, Staniecka K, Siwecka N, Bartoszek A, Blaszczyk M, et al. Attitude and behaviors towards sars-cov-2 vaccination among healthcareworkers: A cross-sectional study from Poland. Vaccines. 2021;9(3):1-14.
172	Tran VD, Pak TV, Gribkova EI, Galkina GA, Loskutova EE, Dorofeeva VV, et al. Determinants of COVID-19 vaccine acceptance in a high infection-rate country: a cross-sectional study in Russia. Pharmacy practice. 2021;19(1):2276.
173	Sallam M, Dababseh D, Eid H, Al-Mahzoum K, Al-Haidar A, Taim D, et al. High Rates of COVID-19 Vaccine Hesitancy and Its Association with Conspiracy Beliefs: A Study in Jordan and Kuwait among Other Arab Countries. Vaccines. 2021;9(1):16.
174	Sallam M, Dababseh D, Eid H, Hasan H, Taim D, Al-Mahzoum K, et al. Low COVID-19 Vaccine Acceptance Is Correlated with Conspiracy Beliefs among University Students in Jordan. International Journal of Environmental Research and Public Health. 2021;18(5):13.
175	Saied SM, Saied EM, Kabbash IA, Abdo SA. Vaccine hesitancy: Beliefs and barriers associated with COVID-19 vaccination among Egyptian medical students. Journal of Medical Virology.12.
176	Lunsky Y, Kithulegoda N, Thai K, Benham JL, Lang R, Desveaux L, et al. Beliefs regarding COVID-19 vaccines among Canadian workers in the intellectual disability sector prior to vaccine implementation. J Intellect Disabil Res. 2021;65:617– 25.
177	Machida M, Nakamura I, Kojima T, Saito R, Nakaya T, Hanibuchi T, et al. Acceptance of a COVID-19 Vaccine in Japan during the COVID-19 Pandemic. Vaccines. 2021;9(3):210.
178	Di Gennaro F, Murri R, Segala FV, Cerruti L, Abdulle A, Saracino A, et al. Attitudes towards Anti-SARS-CoV2 Vaccination among Healthcare Workers: Results from a National Survey in Italy. Viruses (1999-4915). 2021;13(3):371.
179	Abdelhafiz AS, Mohammed Z, Ibrahim ME, Ziady HH, Alorabi M, Ayyad M, et al. Knowledge, Perceptions, and Attitude of Egyptians Towards the Novel Coronavirus Disease (COVID-19). J Community Health. 2020;45(5):881-90.
180	Mercadante AR, Law AV. Will they, or Won't they? Examining patients' vaccine intention for flu and COVID-19 using the Health Belief Model. Res Social Adm Pharm. 2020;17(9):1596-605.
181	Michel-Kabamba N, Ngatu NR, Leon-Kabamba N, Katumbo-Mukemo A, Mukuku O, Ngoyi-Mukonkole J, et al. Occupational COVID-19 Prevention among Congolese Healthcare Workers: Knowledge, Practices, PPE Compliance, and Safety Imperatives. Trop Med Infect Dis. 2021;6(1):11.
182	Papagiannis D, Malli F, Raptis DG, Papathanasiou IV, Fradelos EC, Daniil Z, et al. Assessment of Knowledge, Attitudes, and Practices towards New Coronavirus (SARS-CoV-2) of Health Care Professionals in Greece before the Outbreak Period. International Journal of Environmental Research and Public Health. 2020;17(14):14.
183	Greenhawt M, Kimball S, DunnGalvin A, Abrams EM, Shaker MS, Mosnaim G, et al. Media Influence on Anxiety, Health Utility, and Health Beliefs Early in the SARS-CoV-2 Pandemic-a Survey Study. J Gen Intern Med. 2021;36(5):1327-37.
184	Gheorghe AS, Negru ŞM, Nițipir C, Mazilu L, Marinca M, Gafton B, et al. Knowledge, attitudes and practices related to the COVID-19 outbreak among Romanian adults with cancer: a cross-sectional national survey. ESMO open. 2021;6(1):100027.
185	KurtuluŞ Ş, Can R. What Do Health Care Professionals Think About Covid-19 Vaccine Applications: A University Example. Journal of Harran University Medical Faculty. 2021;18(1):29-34.
186	Bonner C, Cvejic E, Ayre J, Isautier J, Semsarian C, Nickel B, et al. The Psychological Impact of Hypertension During COVID-19 Restrictions: Retrospective Case-Control Study. JMIRx med. 2021;2(1):e25610.
187	Al‐Metwali BZ, Al‐Jumaili AA, Al‐Alag ZA, Sorofman B. Exploring the acceptance of COVID‐19 vaccine among healthcare workers and general population using health belief model. Journal of Evaluation in Clinical Practice. 2021;27(5):1112-22.
188	Ahmed M, Colebunders R, Gele A, Farah A, Osman S, Guled I, et al. Covid-19 vaccine acceptability and adherence to preventive measures in Somalia: Results of an online survey. Vaccines. 2021;9(6):543.
189	Konopińska J, Obuchowska I, Lisowski Ł, Dub N, Kozera M, Rękas M. Intention to Get COVID-19 Vaccinations among Ophthalmology Residents in Poland: A Cross-Sectional Survey. Vaccines. 2021;9(4):371.
190	Kecojevic A, Basch CH, Sullivan M, Chen Y-T, Davi NK. COVID-19 Vaccination and Intention to Vaccinate Among a Sample of College Students in New Jersey. J Community Health. 2021;46:1059–68.
191	Kanyike AM, Olum R, Kajjimu J, Ojilong D, Akech GM, Nassozi DR, et al. Acceptance of the coronavirus disease-2019 vaccine among medical students in Uganda. Tropical medicine and health. 2021;49(1):37.
192	Kasrine Al Halabi C, Obeid S, Sacre H, Akel M, Hallit R, Salameh P, et al. Attitudes of Lebanese adults regarding COVID-19 vaccination. BMC Public Health. 2021;21(1):998.
193	Huynh G, Tran T, Nguyen H, Pham L. COVID-19 vaccination intention among healthcare workers in Vietnam. Asian Pacific Journal of Tropical Medicine. 2021;14(4):159-64.
194	Luk TT, Zhao S, Wu Y, Wong JY-H, Wang MP, Lam TH. Prevalence and determinants of SARS-CoV-2 vaccine hesitancy in Hong Kong: A population-based survey. Vaccine. 2021;39(27):3602-7.
195	Jain J, Saurabh S, Kumar P, Verma MK, Goel AD, Gupta MK, et al. COVID-19 vaccine hesitancy among medical students in India. Epidemiology and infection. 2021;149:e132.
196	de Oliveira B, Campos MAG, Queiroz RCD, Alves M, de Souza BF, dos Santos AM, et al. Prevalence and factors associated with covid-19 vaccine hesitancy in Maranhao, Brazil. Rev Saude Publica. 2021;55:12.
197	Dzieciolowska S, Hamel D, Gadio S, Dionne M, Gagnon D, Robitaille L, et al. Covid-19 Vaccine Acceptance, Hesitancy and Refusal among Canadian Healthcare Workers: a Multicenter Survey. American journal of infection control. 2021.
198	Giannouchos T, Steletou E, Saridi M, Souliotis K. Mandatory vaccination support and intentions to get vaccinated for COVID-19: Results from a nationally representative general population survey in October 2020 in Greece. Journal of Evaluation in Clinical Practice (no pagination), 2021 Date of Publication: 2021. 2021.
199	Maltezou HC, Pavli A, Dedoukou X, Georgakopoulou T, Raftopoulos V, Drositis I, et al. Determinants of intention to get vaccinated against COVID-19 among healthcare personnel in hospitals in Greece. Infection, disease & health. 2021.
200	Mascarenhas AK, Lucia VC, Kelekar A, Afonso NM. Dental students' attitudes and hesitancy toward COVID-19 vaccine. Journal of dental education. 2021.
201	Waite NM, Pereira JA, Houle SKD, Gilca V, Andrew MK. COVID-19's Impact on Willingness to Be Vaccinated against Influenza and COVID-19 during the 2020/2021 Season: Results from an Online Survey of Canadian Adults 50 Years and Older. Vaccines. 2021;9(4).
202	Riccò M, Ferraro P, Peruzzi S, Balzarini F, Ranzieri S. Mandate or Not Mandate: Knowledge, Attitudes, and Practices of Italian Occupational Physicians towards SARS-CoV-2 Immunization at the Beginning of Vaccination Campaign. Vaccines (Basel). 2021;9(8).
203	Roupa Z, Noula M, Nikitara M, Ghobrial S, Latzourakis E, Polychronis G. Acceptance of coronavirus disease 2019 vaccination by cancer patients in Cyprus: A cross-sectional study. J Oncol Pharm Pract. 2021:10781552211039489.
204	Stead M, Jessop C, Angus K, Bedford H, Ussher M, Ford A, et al. National survey of attitudes towards and intentions to vaccinate against COVID-19: implications for communications. BMJ Open. 2021;11(10):e055085.
205	Huang X, Yu M, Fu G, Lan G, Li L, Yang J, et al. Willingness to Receive COVID-19 Vaccination Among People Living With HIV and AIDS in China: Nationwide Cross-sectional Online Survey. JMIR Public Health Surveill. 2021;7(10):e31125.
206	Dobbs PD, Herrmann E, Vidal C, Mena DA, Jones C. Factors that influence Puerto Rican's intention to get the COVID-19 vaccine. Explor Res Clin Soc Pharm. 2022;5:100106.
207	Goffe L, Antonopoulou V, Meyer CJ, Graham F, Tang MY, Lecouturier J, et al. Factors associated with vaccine intention in adults living in England who either did not want or had not yet decided to be vaccinated against COVID-19. Hum Vaccin Immunother. 2021;17(12):5242-54.
208	Horiuchi S, Sakamoto H, Abe SK, Shinohara R, Kushima M, Otawa S, et al. Factors of parental COVID-19 vaccine hesitancy: A cross sectional study in Japan. PLoS One. 2021;16(12):e0261121.
209	Huang H, Zhu XM, Liang PW, Fang ZM, Luo W, Ma YM, et al. COVID-19 Vaccine Uptake, Acceptance, and Hesitancy Among Persons With Mental Disorders During the Second Stage of China's Nationwide Vaccine Rollout. Front Med (Lausanne). 2021;8:761601.
210	Okuyan B, Bektay MY, Demirci MY, Ay P, Sancar M. Factors associated with Turkish pharmacists' intention to receive COVID-19 vaccine: an observational study. Int J Clin Pharm. 2022;44(1):247-55.
211	Raciborski F, Samel-Kowalik P, Gujski M, Pinkas J, Arcimowicz M, Jankowski M. Factors Associated with a Lack of Willingness to Vaccinate against COVID-19 in Poland: A 2021 Nationwide Cross-Sectional Survey. Vaccines (Basel). 2021;9(9).
212	Rikitu Terefa D, Shama AT, Feyisa BR, Ewunetu Desisa A, Geta ET, Chego Cheme M, et al. COVID-19 Vaccine Uptake and Associated Factors Among Health Professionals in Ethiopia. Infect Drug Resist. 2021;14:5531-41.
213	Tsai CS, Hsiao RC, Chen YM, Yen CF. Factors Related to Caregiver Intentions to Vaccinate Their Children with Attention-Deficit/Hyperactivity Disorder against COVID-19 in Taiwan. Vaccines (Basel). 2021;9(9).
214	Fakonti G, Kyprianidou M, Iordanou S, Toumbis G, Giannakou K. General vaccination knowledge influences nurses' and midwives' COVID-19 vaccination intention in Cyprus: a nationwide cross-sectional study. Hum Vaccin Immunother. 2022:1-9.
215	Marzo RR, Ahmad A, Abid K, Khatiwada AP, Ahmed A, Kyaw TM, et al. Factors influencing the acceptability of COVID-19 vaccination: A cross-sectional study from Malaysia. Vacunas. 2021.
216	Noushad M, Rastam S, Nassani MZ, Al-Saqqaf IS, Hussain M, Yaroko AA, et al. A Global Survey of COVID-19 Vaccine Acceptance Among Healthcare Workers. Front Public Health. 2021;9:794673.
217	Yin D, Chen H, Deng Z, Yuan Y, Chen M, Cao H, et al. Factors associated with COVID-19 vaccination acceptance among industrial workers in the post-vaccination era: a large-scale cross-sectional survey in China. Hum Vaccin Immunother. 2021;17(12):5069-75.
218	Zheng W, Sun Y, Li H, Zhao H, Zhan Y, Gao Y, et al. COVID-19 vaccine uptake and hesitancy among HIV-infected men who have sex with men in mainland China: a cross-sectional survey. Hum Vaccin Immunother. 2021;17(12):4971-81.
219	Krishnamurthy K, Sobers N, Kumar A, Ojeh N, Scott A, Cave C, et al. COVID-19 Vaccine Intent Among Health Care Professionals of Queen Elizabeth Hospital, Barbados. J Multidiscip Healthc. 2021;14:3309-19.
220	Aktürk Z, Linde K, Hapfelmeier A, Kunisch R, Schneider A. COVID-19 vaccine hesitancy in people with migratory backgrounds: a cross-sectional study among Turkish- and German-speaking citizens in Munich. BMC Infectious Diseases. 2021;21(1):1-12.
221	Alfieri NL, Kusma JD, Heard-Garris N, Davis MM, Golbeck E, Barrera L, et al. Parental COVID-19 vaccine hesitancy for children: vulnerability in an urban hotspot. BMC Public Health. 2021;21(1):1662-.
222	Bagasra AB, Doan S, Allen CT. Racial differences in institutional trust and COVID-19 vaccine hesitancy and refusal. BMC Public Health. 2021;21(1):1-7.
223	Banik R, Islam MS, Pranta MUR, Rahman QM, Rahman M, Pardhan S, et al. Understanding the determinants of COVID-19 vaccination intention and willingness to pay: findings from a population-based survey in Bangladesh. BMC Infect Dis. 2021;21(1):892.
224	Karabela ŞN, Coşkun F, Hoşgör H. Investigation of the relationships between perceived causes of COVID-19, attitudes towards vaccine and level of trust in information sources from the perspective of Infodemic: the case of Turkey. BMC Public Health. 2021;21(1):1-12.
225	Magadmi RM, Kamel FO. Beliefs and barriers associated with COVID-19 vaccination among the general population in Saudi Arabia. BMC Public Health. 2021;21(1):1-8.
226	Mangla S, Zohra Makkia FT, Pathak AK, Robinson R, Sultana N, Koonisetty KS, et al. COVID-19 Vaccine Hesitancy and Emerging Variants: Evidence from Six Countries. Behavioral Sciences (2076-328X). 2021;11(11):148.
227	Skirrow H, Barnett S, Bell S, Riaposova L, Mounier-Jack S, Kampmann B, et al. Women's views on accepting COVID-19 vaccination during and after pregnancy, and for their babies: a multi-methods study in the UK. BMC Pregnancy & Childbirth. 2022;22(1):1-15.
228	Xu Y, Zhang R, Zhou Z, Fan J, Liang J, Cai L, et al. Parental psychological distress and attitudes towards COVID-19 vaccination: A cross-sectional survey in Shenzhen, China. Journal of affective disorders. 2021;292:552-8.
229	Batty GD, Deary IJ, Fawns-Ritchie C, Gale CR, Altschul D. Pre-pandemic cognitive function and COVID-19 vaccine hesitancy: cohort study. Brain, Behavior & Immunity. 2021;96:100-5.
230	Byrne T, Patel P, Shrotri M, Beale S, Michie S, Butt J, et al. Trends, patterns and psychological influences on COVID-19 vaccination intention: Findings from a large prospective community cohort study in England and Wales (Virus Watch). Vaccine. 2021;39(48):7108-16.
231	Daniel CL, Williams J, Legg R, McGowen C, Stutzman J. Factors associated with COVID-19 vaccination intentions among adults in the deep South. Vaccine. 2022;40(6):841-53.
232	Elharake JA, Galal B, Alqahtani SA, Kattan RF, Barry MA, Temsah M-H, et al. COVID-19 Vaccine Acceptance among Health Care Workers in the Kingdom of Saudi Arabia. International Journal of Infectious Diseases. 2021;109:286-93.
233	Evans S, Klas A, Mikocka-Walus A, German B, Rogers GD, Ling M, et al. "Poison" or "protection"? A mixed methods exploration of Australian parents' COVID-19 vaccination intentions. J Psychosom Res. 2021;150:110626.
234	Jaiswal J, Krause KD, Martino RJ, D'Avanzo PA, Griffin M, Stults CB, et al. SARS-CoV-2 Vaccination Hesitancy and Behaviors in a National Sample of People Living with HIV. AIDS Patient Care & STDs. 2022;36(1):34-44.
235	Wang H, Zhou X, Jiang T, Wang X, Lu J, Li J. Factors influencing COVID-19 vaccination intention among overseas and domestic Chinese university students: a cross-sectional survey. Hum Vaccin Immunother. 2021;17(12):4829-37.
236	Alamer E, Hakami F, Hamdi S, Alamer A, Awaf M, Darraj H, et al. Knowledge, Attitudes and Perception toward COVID-19 Vaccines among Adults in Jazan Province, Saudi Arabia. Vaccines (Basel). 2021;9(11).
237	Subedi D, Pantha S, Subedi S, Gautam A, Gaire A, Sapkota D, et al. Perceptions towards COVID-19 Vaccines and Willingness to Vaccinate in Nepal. Vaccines (Basel). 2021;9(12).
238	Shehata WM, Elshora AA, Abu-Elenin MM. Physicians' attitudes and acceptance regarding COVID-19 vaccines: a cross-sectional study in mid Delta region of Egypt. Environ Sci Pollut Res Int. 2022;29(11):15838-48.
239	Paul A, Sikdar D, Mahanta J, Ghosh S, Jabed MA, Paul S, et al. Peoples' understanding, acceptance, and perceived challenges of vaccination against COVID-19: A cross-sectional study in Bangladesh. PLoS One. 2021;16(8):e0256493.
240	Mahmud I, Kabir R, Rahman MA, Alradie-Mohamed A, Vinnakota D, Al-Mohaimeed A. The Health Belief Model Predicts Intention to Receive the COVID-19 Vaccine in Saudi Arabia: Results from a Cross-Sectional Survey. Vaccines (Basel). 2021;9(8).
241	Li M, Zheng Y, Luo Y, Ren J, Jiang L, Tang J, et al. Hesitancy toward COVID-19 vaccines among medical students in Southwest China: a cross-sectional study. Hum Vaccin Immunother. 2021;17(11):4021-7.
242	Li H, Cheng L, Tao J, Chen D, Zeng C. Knowledge and willingness to receive a COVID-19 vaccine: a survey from Anhui Province, China. Hum Vaccin Immunother. 2022:1-8.
243	Deruelle P, Couffignal C, Sibiude J, Vivanti AJ, Anselem O, Luton D, et al. Prenatal care providers' perceptions of the SARS-Cov-2 vaccine for themselves and for pregnant women. PLoS One. 2021;16(9):e0256080.
244	Badr H, Zhang X, Oluyomi A, Woodard LD, Adepoju OE, Raza SA, et al. Overcoming COVID-19 Vaccine Hesitancy: Insights from an Online Population-Based Survey in the United States. Vaccines (Basel). 2021;9(10).
245	Donin G, Erfányuková A, Ivlev I. Factors Affecting Young Adults' Decision Making to Undergo COVID-19 Vaccination: A Patient Preference Study. Vaccines (Basel). 2022;10(2).
246	Al-Hasan A, Khuntia J, Yim D. Does Seeing What Others Do Through Social Media Influence Vaccine Uptake and Help in the Herd Immunity Through Vaccination? A Cross-Sectional Analysis. Front Public Health. 2021;9:715931.
247	Tram KH, Saeed S, Bradley C, Fox B, Eshun-Wilson I, Mody A, et al. Deliberation, Dissent, and Distrust: Understanding distinct drivers of COVID-19 vaccine hesitancy in the United States. Clin Infect Dis. 2021.
248	Al-Qerem W, Hammad A, Alsajri AH, Al-Hishma SW, Ling J, Mosleh R. COVID-19 Vaccination Acceptance and Its Associated Factors Among the Iraqi Population: A Cross Sectional Study. Patient Prefer Adherence. 2022;16:307-19.
249	Fisher CB, Gray A, Sheck I. COVID-19 Pediatric Vaccine Hesitancy among Racially Diverse Parents in the United States. Vaccines (Basel). 2021;10(1).
250	Mohan S, Reagu S, Lindow S, Alabdulla M. COVID-19 vaccine hesitancy in perinatal women: a cross sectional survey. Journal of Perinatal Medicine. 2021;49(6):678-85.
251	Maraqa B, Nazzal Z, Rabi R, Sarhan N, Al-Shakhra K, Al-Kaila M, et al. COVID-19 vaccine hesitancy among health care workers in Palestine: A call for action. Preventive Medicine. 2021;149:N.PAG-N.PAG.
252	Daly M, Jones A, Robinson E. Public Trust and Willingness to Vaccinate Against COVID-19 in the US From October 14, 2020, to March 29, 2021. JAMA: Journal of the American Medical Association. 2021;325(23):2397-9.
253	Al-Sanafi M, Sallam M. Psychological Determinants of COVID-19 Vaccine Acceptance among Healthcare Workers in Kuwait: A Cross-Sectional Study Using the 5C and Vaccine Conspiracy Beliefs Scales. Vaccines (Basel). 2021;9(7).
254	Allen JD, Feng W, Corlin L, Porteny T, Acevedo A, Schildkraut D, et al. Why are some people reluctant to be vaccinated for COVID-19? A cross-sectional survey among U.S. Adults in May-June 2020. Prev Med Rep. 2021;24:101494.
255	Fazel M, Puntis S, White SR, Townsend A, Mansfield KL, Viner R, et al. Willingness of children and adolescents to have a COVID-19 vaccination: Results of a large whole schools survey in England. EClinicalMedicine. 2021;40:101144.
256	Shahwan M, Suliman A, Abdulrahman Jairoun A, Alkhoujah S, Al-Hemyari SS, Al-Tamimi SK, et al. Prevalence, Knowledge and Potential Determinants of COVID-19 Vaccine Acceptability Among University Students in the United Arab Emirates: Findings and Implications. J Multidiscip Healthc. 2022;15:81-92.
257	Mose A. Willingness to Receive COVID-19 Vaccine and Its Determinant Factors Among Lactating Mothers in Ethiopia: A Cross-Sectional Study. Infect Drug Resist. 2021;14:4249-59.
258	Zhang P, Zhang Q, Guan H, Fan K, Bi X, Huang Y, et al. Who is more likely to hesitate to accept COVID-19 vaccine: a cross-sectional survey in China. Expert Rev Vaccines. 2022:1-10.
259	Hwang SE, Kim WH, Heo J. Socio-demographic, psychological, and experiential predictors of COVID-19 vaccine hesitancy in South Korea, October-December 2020. Hum Vaccin Immunother. 2021:1-8.
260	Kumar R, Beniwal K, Bahurupi Y, Kant R, Bairwa M. Determinants of COVID-19 Vaccination Willingness among Health Care Workers: A Quick Online Survey in India. Korean J Fam Med. 2021;42(6):445-52.
261	Abdou MS, Kheirallah KA, Aly MO, Ramadan A, Elhadi YAM, Elbarazi I, et al. The coronavirus disease 2019 (COVID-19) vaccination psychological antecedent assessment using the Arabic 5c validated tool: An online survey in 13 Arab countries. PLoS One. 2021;16(11):e0260321.
262	Bari MS, Hossain MJ, Ahmmed F, Sarker MMR, Khandokar L, Chaithy AP, et al. Knowledge, Perception, and Willingness towards Immunization among Bangladeshi Population during COVID-19 Vaccine Rolling Period. Vaccines (Basel). 2021;9(12).
263	Tang X, Gelband H, Nagelkerke N, Bogoch, II, Brown P, Morawski E, et al. COVID-19 vaccination intention during early vaccine rollout in Canada: a nationwide online survey. Lancet Reg Health Am. 2021;2:100055.
264	A K, Lu X, Wang J, Hu L, Li B, Lu Y. Association between Adult Vaccine Hesitancy and Parental Acceptance of Childhood COVID-19 Vaccines: A Web-Based Survey in a Northwestern Region in China. Vaccines (Basel). 2021;9(10).
265	Babicki M, Pokorna-Kałwak D, Doniec Z, Mastalerz-Migas A. Attitudes of Parents with Regard to Vaccination of Children against COVID-19 in Poland. A Nationwide Online Survey. Vaccines (Basel). 2021;9(10).
266	Goldman RD, Krupik D, Ali S, Mater A, Hall JE, Bone JN, et al. Caregiver Willingness to Vaccinate Their Children against COVID-19 after Adult Vaccine Approval. Int J Environ Res Public Health. 2021;18(19).
267	Goldman RD, Krupik D, Ali S, Mater A, Hall JE, Bone JN, et al. Caregiver Willingness to Vaccinate Their Children against COVID-19 after Adult Vaccine Approval. Int J Environ Res Public Health. 2021;18(19).
268	Kaya MO, Yakar B, Pamukcu E, Onalan E, Akkoc RF, Pirincci E, et al. Acceptability of a COVID-19 vaccine and role of knowledge, attitudes and beliefs on vaccination willingness among medical students. European Research Journal. 2021;7(4):417-24.
269	Khalis M, Hatim A, Elmouden L, Diakite M, Marfak A, Ait El Haj S, et al. Acceptability of COVID-19 vaccination among health care workers: a cross-sectional survey in Morocco. Hum Vaccin Immunother. 2021;17(12):5076-81.
270	Khankeh HR, Farrokhi M, Khanjani MS, Momtaz YA, Forouzan AS, Norouzi M, et al. The Barriers, Challenges, and Strategies of COVID-19 (SARS-CoV-2) Vaccine Acceptance: A Concurrent Mixed-Method Study in Tehran City, Iran. Vaccines (Basel). 2021;9(11).
271	Patrick S, Singh P, Choudhary R, Matreja P. Acceptance and Knowledge of COVID-19 Vaccine among Health-Care Professionals in Western Uttar Pradesh, India. Acta Medica International. 2021;8(1):24-7.
272	Turbat B, Sharavyn B, Tsai FJ. Attitudes towards Mandatory Occupational Vaccination and Intention to Get COVID-19 Vaccine during the First Pandemic Wave among Mongolian Healthcare Workers: A Cross-Sectional Survey. Int J Environ Res Public Health. 2021;19(1).
273	Marijanović I, Kraljević M, Buhovac T, Sokolović E. Acceptance of COVID-19 Vaccination and Its Associated Factors Among Cancer Patients Attending the Oncology Clinic of University Clinical Hospital Mostar, Bosnia and Herzegovina: A Cross-Sectional Study. Med Sci Monit. 2021;27:e932788.
274	Nishida Y, Hosomi S, Kobayashi Y, Nakata R, Ominami M, Nadatani Y, et al. Acceptance of COVID-19 Vaccines among Patients with Inflammatory Bowel Disease in Japan. Healthcare (Basel). 2021;10(1).
275	Othman SS, Alsuwaidi A, Aseel R, Alotaibi R, Bablgoom R, Alsulami G, et al. Association between social media use and the acceptance of COVID-19 vaccination among the general population in Saudi Arabia - a cross-sectional study. BMC Public Health. 2022;22(1):375.
276	Zaidi A, Elmasaad A, Alobaidli H, Sayed R, Al-Ali D, Al-Kuwari D, et al. Attitudes and Intentions toward COVID-19 Vaccination among Health Professions Students and Faculty in Qatar. Vaccines (Basel). 2021;9(11).
277	Zhang M, Gurung A, Anglewicz P, Subedi P, Payton C, Ali A, et al. Acceptance of COVID-19 Vaccine Among Refugees in the United States. Public Health Reports. 2021;136(6):774-81.
278	Baack BN, Abad N, Yankey D, Kahn KE, Razzaghi H, Brookmeyer K, et al. COVID-19 Vaccination Coverage and Intent Among Adults Aged 18-39 Years - United States, March-May 2021. MMWR: Morbidity & Mortality Weekly Report. 2021;70(25):928-33.
279	Lu L, Zhang Q, Xiao J, Zhang Y, Peng W, Han X, et al. COVID‐19 vaccine take‐up rate and safety in adults with epilepsy: Data from a multicenter study in China. Epilepsia (Series 4). 2022;63(1):244-51.
280	Zakeri M, Li J, Sadeghi SD, Essien EJ, Sansgiry SS. Strategies to decrease COVID-19 vaccine hesitancy for children. Journal of Pharmaceutical Health Services Research. 2021;12(4):539-44.
281	Gurenlian JR, Eldridge LA, Estrich CG, Battrell A, Lynch A, Morrissey RW, et al. COVID-19 Vaccine Intention and Hesitancy of Dental Hygienists in the United States. Journal of Dental Hygiene. 2022;96(1):5-16.
282	Bloom M, Verma S, Ram D, Roberton T, Pacheco C, Goldman RE, et al. COVID-19 Vaccine Concerns and Acceptability by Language in a Marginalized Population in Rhode Island. J Prim Care Community Health. 2021;12.
283	Do TVC, Thota Kammili S, Reep M, Wisnieski L, Ganti SS, Depa J. COVID-19 Vaccine Acceptance Among Rural Appalachian Healthcare Workers (Eastern Kentucky/West Virginia): A Cross-Sectional Study. Cureus. 2021;13(8):e16842.
284	Dula J, Mulhanga A, Nhanombe A, Cumbi L, Júnior A, Gwatsvaira J, et al. COVID-19 Vaccine Acceptability and Its Determinants in Mozambique: An Online Survey. Vaccines (Basel). 2021;9(8).
285	Fernández-Penny FE, Jolkovsky EL, Shofer FS, Hemmert KC, Valiuddin H, Uspal JE, et al. COVID-19 vaccine hesitancy among patients in two urban emergency departments. Acad Emerg Med. 2021;28(10):1100-7.
286	Nguyen M, Bain N, Grech L, Choi T, Harris S, Chau H, et al. COVID-19 vaccination rates, intent, and hesitancy in patients with solid organ and blood cancers: A multicenter study. Asia Pac J Clin Oncol. 2022.
287	Okafor UG, Isah A, Onuh JC, Mgbemena CB, Ubaka CM. Community acceptance and willingness to pay for hypothetical COVID-19 vaccines in a developing country: a web-based nationwide study in Nigeria. Pan Afr Med J. 2021;40:112.
288	Pedersen ESL, Mallet MC, Lam YT, Bellu S, Cizeau I, Copeland F, et al. COVID-19 Vaccinations: Perceptions and Behaviours in People with Primary Ciliary Dyskinesia. Vaccines (Basel). 2021;9(12).
289	Pinte L, Caraiola S, Balaban DV, Badea C, Mazilu D, Ionescu GD, et al. COVID-19 Impact and Vaccination Willingness among Romanian Patients with Autoimmune/Immune-Mediated Diseases. Healthcare (Basel). 2021;9(12).
290	Qi L, Yang L, Ge J, Yu L, Li X. COVID-19 Vaccination Behavior of People Living with HIV: The Mediating Role of Perceived Risk and Vaccination Intention. Vaccines (Basel). 2021;9(11).
291	Uzochukwu IC, Eleje GU, Nwankwo CH, Chukwuma GO, Uzuke CA, Uzochukwu CE, et al. COVID-19 vaccine hesitancy among staff and students in a Nigerian tertiary educational institution. Ther Adv Infect Dis. 2021;8:20499361211054923.
292	Wu X, Lin J, Buch H, Ding Q, Zhang F, Cui B, et al. The COVID-19 Vaccination Hesitancy Among the People With Inflammatory Bowel Disease in China: A Questionnaire Study. Front Public Health. 2021;9:731578.
293	Zakar R, Momina AU, Shahzad S, Hayee M, Shahzad R, Zakar MZ. COVID-19 Vaccination Hesitancy or Acceptance and Its Associated Factors: Findings from Post-Vaccination Cross-Sectional Survey from Punjab Pakistan. Int J Environ Res Public Health. 2022;19(3).
294	Ahmed MH, Kanfe SG, Jarso MH. Intention to receive vaccine against COVID-19 and associated factors among health professionals working at public hospitals in resource limited settings. PLoS One. 2021;16(7):e0254391.
295	Banu B, Akter N, Chowdhury SH, Islam KR, Islam MT, Hossain SM. Infection and vaccination status of COVID-19 among healthcare professionals in academic platform: Prevision vs. reality of Bangladesh context. PLoS ONE. 2022;17(2):1-11.
296	Kishore J, Venkatesh U, Ghai G, Heena, Kumar P. Perception and attitude towards COVID-19 vaccination: A preliminary online survey from India. Journal of Family Medicine & Primary Care. 2021;10(8):3116-21.
297	Wang KL, Wong ELY, Ho KF, Cheung AWL, Chan EYY, Yeoh EK, et al. Intention of nurses to accept coronavirus disease 2019 vaccination and change of intention to accept seasonal influenza vaccination during the coronavirus disease 2019 pandemic: A cross-sectional survey. Vaccine. 2020;38(45):7049-56.
298	Jazieh AR, Coutinho AK, Bensalem AA, Alsharm AA, Errihani H, Mula-Hussain L, et al. Impact of the COVID-19 Pandemic on Oncologists: Results of an International Study. JCO global oncology. 2021;7:242-52.
299	Yurttas B, Poyraz BC, Sut N, Ozdede A, Oztas M, Uğurlu S, et al. Willingness to get the COVID-19 vaccine among patients with rheumatic diseases, healthcare workers and general population in Turkey: a web-based survey. Rheumatology international. 2021;41(6):1105-14.
300	Yoda T, Katsuyama H. Willingness to Receive COVID-19 Vaccination in Japan. Vaccines. 2021;9(1):8.
301	Verger P, Scronias D, Dauby N, Adedzi KA, Gobert C, Bergeat M, et al. Attitudes of healthcare workers towards COVID-19 vaccination: a survey in France and French-speaking parts of Belgium and Canada, 2020. Eurosurveillance. 2021;26(3):8.
302	Allen JD, Abuelezam NN, Rose R, Fontenot HB. Factors associated with the intention to obtain a COVID-19 vaccine among a racially/ethnically diverse sample of women in the USA. Transl Behav Med. 2021;11(3):785-92.
303	Al-Qerem WA, Jarab AS. COVID-19 Vaccination Acceptance and Its Associated Factors Among a Middle Eastern Population. Front Public Health. 2021;9:632914.
304	Bell S, Clarke R, Mounier-Jack S, Walker JL, Paterson P. Parents' and guardians' views on the acceptability of a future COVID-19 vaccine: A multi-methods study in England. Vaccine. 2020;38(49):7789-98.
305	Benis A, Seidmann A, Ashkenazi S. Reasons for Taking the COVID-19 Vaccine by US Social Media Users. Vaccines. 2021;9(4):315.
306	Caban-Martinez AJ, Silvera CA, Santiago KM, Feliciano PL, Burgess JL, Smith DL, et al. COVID-19 Vaccine Acceptability among U.S. Firefighters and Emergency Medical Services Workers: A Cross-Sectional Study. J Occup Environ Med. 2021;63(5):369-73.
307	Daly M, Robinson E. Willingness to Vaccinate Against COVID-19 in the U.S.: Representative Longitudinal Evidence From April to October 2020. American Journal of Preventive Medicine. 2021;60(6):766-73.
308	Adebisi YA, Alaran AJ, Bolarinwa OA, Akande-Sholabi W, Lucero-Prisno DE. When it is available, will we take it? Social media users' perception of hypothetical COVID-19 vaccine in Nigeria. The Pan African medical journal. 2021;38:230.
309	Urrunaga-Pastor D, Bendezu-Quispe G, Herrera-Añazco P, Uyen-Cateriano A, Toro-Huamanchumo CJ, Rodriguez-Morales AJ, et al. Cross-sectional analysis of vaccine intention, perceptions and hesitancy across Latin America and the Caribbean. Travel Med Infect Dis. 2021:102059.
310	Reuben RC, Danladi MMA, Saleh DA, Ejembi PE. Knowledge, Attitudes and Practices Towards COVID-19: An Epidemiological Survey in North-Central Nigeria. J Community Health. 2021;46(3):457-70.
311	Ruiz JB, Bell RA. Predictors of intention to vaccinate against COVID-19: Results of a nationwide survey. Vaccine. 2021;39(7):1080-6.
312	Robertson E, Reeve KS, Niedzwiedz CL, Moore J, Blake M, Green M, et al. Predictors of COVID-19 vaccine hesitancy in the UK household longitudinal study. Brain, behavior, and immunity. 2021;94:41-50.
313	Gatwood J, McKnight M, Fiscus M, Hohmeier KC, Chisholm-Burns M. Factors influencing likelihood of COVID-19 vaccination: A survey of Tennessee adults. American Journal of Health-System Pharmacy. 2021;78(10):879-89.
314	Murphy J, Vallières F, Bentall RP, Shevlin M, McBride O, Hartman TK, et al. Psychological characteristics associated with COVID-19 vaccine hesitancy and resistance in Ireland and the United Kingdom. Nature communications. 2021;12(1):29.
315	Guidry JPD, Laestadius LI, Vraga EK, Miller CA, Perrin PB, Burton CW, et al. Willingness to get the COVID-19 vaccine with and without emergency use authorization. Am J Infect Control. 2021;49(2):137-42.
316	Ditekemena JD, Nkamba DM, Mutwadi A, Mavoko HM, Fodjo JNS, Luhata C, et al. COVID-19 Vaccine Acceptance in the Democratic Republic of Congo: A Cross-Sectional Survey. Vaccines. 2021;9(2):11.
317	Pastorino R, Villani L, Mariani M, Ricciardi W, Graffigna G, Boccia S. Impact of COVID-19 Pandemic on Flu and COVID-19 Vaccination Intentions among University Students. Vaccines. 2021;9(2):9.
318	Latkin CA, Dayton L, Yi G, Colon B, Kong XR. Mask usage, social distancing, racial, and gender correlates of COVID-19 vaccine intentions among adults in the US. PLoS One. 2021;16(2):11.
319	Kourlaba G, Kourkouni E, Maistreli S, Tsopela CG, Molocha NM, Triantafyllou C, et al. Willingness of Greek general population to get a COVID-19 vaccine. Glob Health Res Policy. 2021;6(1):10.
320	Jiang R. Knowledge, attitudes and mental health of university students during the COVID-19 pandemic in China. Child Youth Serv Rev. 2020;119:105494.
321	Gagneux-Brunon A, Detoc M, Bruel S, Tardy B, Rozaire O, Frappe P, et al. Intention to get vaccinations against COVID-19 in French healthcare workers during the first pandemic wave: a cross-sectional survey. J Hosp Infect. 2021;108:168-73.
322	Coe AB, Elliott MH, Gatewood SBS, Goode J-VR, Moczygemba LR. Perceptions and predictors of intention to receive the COVID-19 vaccine. Research in social & administrative pharmacy : RSAP. 2021;18(4):2593-9.
323	Kumari A, Ranjan P, Chopra S, Kaur D, Upadhyay AD, Kaur T, et al. Development and validation of a questionnaire to assess knowledge, attitude, practices, and concerns regarding COVID-19 vaccination among the general population. Diabetes & metabolic syndrome. 2021;15(3):919-25.
324	Trabucco Aurilio M, Mennini FS, Gazzillo S, Massini L, Bolcato M, Feola A, et al. Intention to Be Vaccinated for COVID-19 among Italian Nurses during the Pandemic. Vaccines. 2021;9(5):500.
325	Abu-Farha R, Mukattash T, Itani R, Karout S, Khojah H, Al-Mahmood A, et al. Willingness of Middle Eastern Public to Receive COVID-19 Vaccines. Saudi pharmaceutical journal. 2021;29(7):734-9.
326	Brodziak A, Sigorski D, Osmola M, Wilk M, Gawlik-Urban A, Kiszka J, et al. Attitudes of Patients with Cancer towards Vaccinations-Results of Online Survey with Special Focus on the Vaccination against COVID-19. Vaccines. 2021;9(5):411.
327	Bai W, Cai H, Liu S, Liu H, Qi H, Chen X, et al. Attitudes toward COVID-19 vaccines in Chinese college students. International journal of biological sciences. 2021;17(6):1469-75.
328	Babicki M, Mastalerz-Migas A. Attitudes toward Vaccination against COVID-19 in Poland. A Longitudinal Study Performed before and Two Months after the Commencement of the Population Vaccination Programme in Poland. Vaccines. 2021;9(5):503.
329	Alobaidi S. Predictors of Intent to Receive the COVID-19 Vaccination Among the Population in the Kingdom of Saudi Arabia: A Survey Study. J Multidiscip Healthc. 2021;14:1119-28.
330	Almaghaslah D, Alsayari A, Kandasamy G, Vasudevan R. COVID-19 Vaccine Hesitancy among Young Adults in Saudi Arabia: A Cross-Sectional Web-Based Study. Vaccines. 2021;9(4):330.
331	Ou MT, Boyarsky BJ, Zeiser LB, Po-Yu Chiang T, Ruddy J, Van Pilsum Rasmussen SE, et al. Kidney Transplant Recipient Attitudes Toward a SARS-CoV-2 Vaccine. Transplantation direct. 2021;7(7):e713.
332	Montalti M, Rallo F, Guaraldi F, Bartoli L, Po G, Stillo M, et al. Would Parents Get Their Children Vaccinated Against SARS-CoV-2? Rate and Predictors of Vaccine Hesitancy According to a Survey over 5000 Families from Bologna, Italy. Vaccines. 2021;9(4):366.
333	Kaplan AK, Sahin MK, Parildar H, Adadan Guvenc I. The willingness to accept the COVID-19 vaccine and affecting factors among healthcare professionals: A cross-sectional study in Turkey. Int J Clin Pract. 2021:e14226.
334	Karabela Ş N, Coşkun F, Hoşgör H. Investigation of the relationships between perceived causes of COVID-19, attitudes towards vaccine and level of trust in information sources from the perspective of Infodemic: the case of Turkey. BMC Public Health. 2021;21(1):1195.
335	Seiler M, Goldman RD, Staubli G, Hoeffe J, Gualco G, Manzano S, et al. Parents' intent to vaccinate against influenza during the COVID-19 pandemic in two regions in Switzerland. Swiss Med Wkly. 2021;151:w20508.
336	Sharma M, Davis RE, Wilkerson AH. COVID-19 Vaccine Acceptance among College Students: A Theory-Based Analysis. International journal of environmental research and public health. 2021;18(9).
337	Wang C, Han B, Zhao T, Liu H, Liu B, Chen L, et al. Vaccination willingness, vaccine hesitancy, and estimated coverage at the first round of COVID-19 vaccination in China: A national cross-sectional study. Vaccine. 2021;39(21):2833-42.
338	Xiang XM, Hollen C, Yang Q, Brumbach BH, Spain RI, Wooliscroft L. COVID-19 vaccination willingness among people with multiple sclerosis. Multiple sclerosis journal - experimental, translational and clinical. 2021;7(2):20552173211017159.
339	Vallee A, Fourn E, Majerholc C, Touche P, Zucman D. COVID-19 vaccine hesitancy among french people living with HIV. Vaccines. 2021;9(4).
340	Alrefaei AF, Almaleki D, Alshehrei F, Kadasah S, Z AL, Abdulaziz A, et al. Assessment of health awareness and knowledge toward SARS-CoV-2 and COVID-19 vaccines among residents of Makkah, Saudi Arabia. Clin Epidemiol Glob Health. 2022;13:100935.
341	Francis DB, Mason N, Occa A. Young African Americans' Communication with Family Members About COVID-19: Impact on Vaccination Intention and Implications for Health Communication Interventions. J Racial Ethn Health Disparities. 2021:1-7.
342	Lamptey E, Serwaa D, Appiah AB. A nationwide survey of the potential acceptance and determinants of COVID-19 vaccines in Ghana. Clinical and Experimental Vaccine Research. 2021;10(2):183-90.
343	Peterson CJ, Abohelwa M, Payne D, Mohamed AA, Nugent K. 2019 Novel Coronavirus Vaccination Among Medical Students. J Prim Care Community Health. 2021;12.
344	Ko T, Dendle C, Woolley I, Morand E, Antony A. SARS-COV-2 vaccine acceptance in patients with rheumatic diseases: a cross-sectional study. Hum Vaccin Immunother. 2021;17(11):4048-56.
345	Stuckelberger S, Favre G, Ceulemans M, Nordeng H, Gerbier E, Lambelet V, et al. SARS-CoV-2 Vaccine Willingness among Pregnant and Breastfeeding Women during the First Pandemic Wave: A Cross-Sectional Study in Switzerland. Viruses-Basel. 2021;13(7).
346	Blanchi S, Torreggiani M, Chatrenet A, Fois A, Mazé B, Njandjo L, et al. COVID-19 Vaccine Hesitancy in Patients on Dialysis in Italy and France. Kidney Int Rep. 2021;6(11):2763-74.
347	Carter J, Rutherford S, Borkoles E. COVID-19 Vaccine Uptake among Younger Women in Rural Australia. Vaccines (Basel). 2021;10(1).
348	Clarke K, Pelton M, Stuart A, Tinsley A, Dalessio S, Bernasko N, et al. COVID-19 Vaccine Hesitancy in Patients with Inflammatory Bowel Disease. Digestive Diseases & Sciences. 2022:1-7.
349	Dong C, Liang Q, Ji T, Gu J, Feng J, Shuai M, et al. Determinants of Vaccine Acceptance against COVID-19 in China: Perspectives on Knowledge and DrVac-COVID19S Scale. Int J Environ Res Public Health. 2021;18(21).
350	Hara M, Ishibashi M, Nakane A, Nakano T, Hirota Y. Differences in COVID-19 Vaccine Acceptance, Hesitancy, and Confidence between Healthcare Workers and the General Population in Japan. Vaccines (Basel). 2021;9(12).
351	Kara Esen B, Can G, Pirdal BZ, Aydin SN, Ozdil A, Balkan, II, et al. COVID-19 Vaccine Hesitancy in Healthcare Personnel: A University Hospital Experience. Vaccines (Basel). 2021;9(11).
352	Mohamad O, Zamlout A, AlKhoury N, Mazloum AA, Alsalkini M, Shaaban R. Factors associated with the intention of Syrian adult population to accept COVID19 vaccination: a cross-sectional study. BMC Public Health. 2021;21(1):1310.
353	Oliver K, Raut A, Pierre S, Silvera L, Boulos A, Gale A, et al. Factors associated with COVID-19 vaccine receipt at two integrated healthcare systems in New York City: a cross-sectional study of healthcare workers. BMJ Open. 2022;12(1):e053641.
354	Patel KM, Malik AA, Lee A, Klotz M, Humphries JE, Murray T, et al. COVID-19 Vaccine Uptake Among US Child Care Providers. Pediatrics. 2021;148(5).
355	Song Z, Liu X, Xiang P, Lin Y, Dai L, Guo Y, et al. The Current Status of Vaccine Uptake and the Impact of COVID-19 on Intention to Vaccination in Patients with COPD in Beijing. Int J Chron Obstruct Pulmon Dis. 2021;16:3337-46.
356	Unal O, Ozdamar Unal G, Ozyurek SE. Factors Effecting COVID-19 Vaccine Refusal and Hesitation After Initiation of National Vaccination Program in Turkey. Flora Infeksiyon Hastaliklari Ve Klinik Mikrobiyoloji Dergisi. 2021;26(4):610-9.
357	Wang Y, Duan L, Li M, Wang J, Yang J, Song C, et al. COVID-19 Vaccine Hesitancy and Associated Factors among Diabetes Patients: A Cross-Sectional Survey in Changzhi, Shanxi, China. Vaccines (Basel). 2022;10(1).
358	Cunningham-Erves J, Mayer CS, Han X, Fike L, Yu C, Tousey PM, et al. Factors influencing intent to receive COVID-19 vaccination among Black and White adults in the southeastern United States, October - December 2020. Hum Vaccin Immunother. 2021;17(12):4761-98.
359	Saluja S, Nok Lam C, Wishart D, McMorris A, Cousineau MR, Kaplan CM. Disparities in COVID-19 vaccine hesitancy among Los Angeles County adults after vaccine authorization. Prev Med Rep. 2021;24:101544.
360	Akgün Ö, Kayaalp GK, Demirkan FG, Çakmak F, Tanatar A, Guliyeva V, et al. Exploring the attitudes, concerns, and knowledge regarding COVID-19 vaccine by the parents of children with rheumatic disease: Cross-sectional online survey. Vaccine. 2022.
361	Thanapluetiwong S, Chansirikarnjana S, Sriwannopas O, Assavapokee T, Ittasakul P. Factors associated with COVID-19 Vaccine Hesitancy in Thai Seniors. Patient Prefer Adherence. 2021;15:2389-403.
362	Elliott T, Yehia BR, Winegar AL, Raja JK, Jones A, Shockley E, et al. Analysis of COVID-19 vaccine non-intent by essential vs non-essential worker, demographic, and socioeconomic status among 101,048 US adults. PLoS ONE. 2021;16(10):1-11.
363	Shaw J, Anderson KB, Fabi RE, Thompson CA, Harris M, Aljabbarin N, et al. COVID-19 vaccination intention and behavior in a large, diverse, U.S. refugee population. Vaccine. 2022;40(9):1231-7.
364	Kim SC, Rankin L, Ferguson J. Nurses’ mental health from early COVID‐19 pandemic to vaccination. Journal of Nursing Scholarship. 2021:1.
365	Mondal P, Sinharoy A, Su L. Sociodemographic predictors of COVID-19 vaccine acceptance: a nationwide US-based survey study. Public Health. 2021;198:252-9.
366	Abramovich A, Pang N, Kunasekaran S, Moss A, Kiran T, Pinto AD. Examining COVID-19 vaccine uptake and attitudes among 2SLGBTQ+ youth experiencing homelessness. BMC Public Health. 2022;22(1):1-12.
367	Al Janabi T, Chinsky R, Pino MA. Perceptions of COVID-19 vaccines among osteopathic medical students (OMS). Int J Osteopath Med. 2021;42:23-8.
368	Alleaume C, Verger P, Dib F, Ward JK, Launay O, Peretti-Watel P. Intention to get vaccinated against COVID-19 among the general population in France: Associated factors and gender disparities. Hum Vaccin Immunother. 2021;17(10):3421-32.
369	Phan TT, Enlow PT, Wong MK, Lewis AM, Kazak AE, Miller JM. Medical factors associated with caregiver intention to vaccinate their children against COVID-19. Vaccine X. 2022;10:100144.
370	Nguyen VT, Nguyen MQ, Le NT, Nguyen TNH, Huynh G. Predictors of Intention to Get a COVID-19 Vaccine of Health Science Students: A Cross-Sectional Study. Risk Manag Healthc Policy. 2021;14:4023-30.
371	Bianco A, Della Polla G, Angelillo S, Pelullo CP, Licata F, Angelillo IF. Parental COVID-19 vaccine hesitancy: a cross-sectional survey in Italy. Expert Rev Vaccines. 2022:1-7.
372	Ashok N, Krishnamurthy K, Singh K, Rahman S, Majumder MAA. High COVID-19 Vaccine Hesitancy Among Healthcare Workers: Should Such a Trend Require Closer Attention by Policymakers? Cureus. 2021;13(9):e17990.
373	Acheampong T, Akorsikumah EA, Osae-Kwapong J, Khalid M, Appiah A, Amuasi JH. Examining Vaccine Hesitancy in Sub-Saharan Africa: A Survey of the Knowledge and Attitudes among Adults to Receive COVID-19 Vaccines in Ghana. Vaccines (Basel). 2021;9(8).
374	Coughenour C, Gakh M, Sharma M, Labus B, Chien LC. Assessing Determinants of COVID-19 Vaccine Hesitancy in Nevada. Health Secur. 2021;19(6):592-604.
375	Apuke OD, Asude Tunca E. Modelling the Factors That Predict the Intention to Take COVID-19 Vaccine in Nigeria. Journal of Asian & African Studies (Sage Publications, Ltd). 2022:1.
376	Holt M, MacGibbon J, Bavinton B, Broady T, Clackett S, Ellard J, et al. COVID-19 Vaccination Uptake and Hesitancy in a National Sample of Australian Gay and Bisexual Men. AIDS Behav. 2022:1-8.
377	Gallè F, Sabella EA, Roma P, Da Molin G, Diella G, Montagna MT, et al. Acceptance of COVID-19 Vaccination in the Elderly: A Cross-Sectional Study in Southern Italy. Vaccines (Basel). 2021;9(11).
378	Castañeda-Vasquez DE, Ruiz-Padilla JP, Botello-Hernandez E. Vaccine Hesitancy Against SARS-CoV-2 in Health Personnel of Northeastern Mexico and Its Determinants. Journal of Occupational & Environmental Medicine. 2021;63(8):633-7.
379	Abuown A, Ellis T, Miller J, Davidson R, Kachwala Q, Medeiros M, et al. COVID-19 vaccination intent among London healthcare workers. Occupational Medicine. 2021;71(4/5):211-4.
380	Dratva J, Wagner A, Zysset A, Volken T. To Vaccinate or Not to Vaccinate-This Is the Question among Swiss University Students. Int J Environ Res Public Health. 2021;18(17).
381	Nomura S, Eguchi A, Yoneoka D, Kawashima T, Tanoue Y, Murakami M, et al. Reasons for being unsure or unwilling regarding intention to take COVID-19 vaccine among Japanese people: A large cross-sectional national survey. Lancet Reg Health West Pac. 2021;14:100223.
382	Xu B, Gao X, Zhang X, Hu Y, Yang H, Zhou YH. Real-World Acceptance of COVID-19 Vaccines among Healthcare Workers in Perinatal Medicine in China. Vaccines (Basel). 2021;9(7).
383	Burhamah W, AlKhayyat A, Oroszlányová M, AlKenane A, Jafar H, Behbehani M, et al. The SARS-CoV-2 Vaccine Hesitancy Among the General Population: A Large Cross-Sectional Study From Kuwait. Cureus. 2021;13(7):e16261.
384	Tsutsumi S, Maeda N, Tashiro T, Arima S, Mizuta R, Fukui K, et al. Willingness to Receive the COVID-19 Vaccination and the Psychological State of Japanese University Students: A Cross-Sectional Study. Int J Environ Res Public Health. 2022;19(3).
385	Bălan A, Bejan I, Bonciu S, Eni CE, Ruță S. Romanian Medical Students' Attitude towards and Perceived Knowledge on COVID-19 Vaccination. Vaccines (Basel). 2021;9(8).
386	Giuliani M, Ichino A, Bonomi A, Martoni R, Cammino S, Gorini A. Who Is Willing to Get Vaccinated? A Study into the Psychological, Socio-Demographic, and Cultural Determinants of COVID-19 Vaccination Intentions. Vaccines (Basel). 2021;9(8).
387	Marinos G, Lamprinos D, Georgakopoulos P, Patoulis G, Vogiatzi G, Damaskos C, et al. Reported COVID-19 Vaccination Coverage and Associated Factors among Members of Athens Medical Association: Results from a Cross-Sectional Study. Vaccines (Basel). 2021;9(10).
388	King WC, Rubinstein M, Reinhart A, Mejia R. Time trends, factors associated with, and reasons for COVID-19 vaccine hesitancy: A massive online survey of US adults from January-May 2021. PLoS One. 2021;16(12):e0260731.
389	Vizcardo D, Salvador LF, Nole-Vara A, Dávila KP, Alvarez-Risco A, Yáñez JA, et al. Sociodemographic Predictors Associated with the Willingness to Get Vaccinated against COVID-19 in Peru: A Cross-Sectional Survey. Vaccines (Basel). 2021;10(1).
390	Rahman MM, Chisty MA, Sakib MS, Quader MA, Shobuj IA, Alam MA, et al. Status and perception toward the COVID-19 vaccine: A cross-sectional online survey among adult population of Bangladesh. Health Sci Rep. 2021;4(4):e451.
391	McElfish PA, Willis DE, Shah SK, Bryant-Moore K, Rojo MO, Selig JP. Sociodemographic Determinants of COVID-19 Vaccine Hesitancy, Fear of Infection, and Protection Self-Efficacy. J Prim Care Community Health. 2021;12.
392	Elliott L, Yang K. Vaccine Acceptance and Hesitancy among College Students in Nevada: A State-Wide Cross-Sectional Study. Vaccines (Basel). 2022;10(1).
393	Zürcher K, Mugglin C, Egger M, Müller S, Fluri M, Bolick L, et al. Vaccination willingness for COVID-19 among healthcare workers: a cross-sectional survey in a Swiss canton. Swiss Med Wkly. 2021;151:w30061.
394	Wan X, Huang H, Shang J, Xie Z, Jia R, Lu G, et al. Willingness and influential factors of parents of 3-6-year-old children to vaccinate their children with the COVID-19 vaccine in China. Hum Vaccin Immunother. 2021;17(11):3969-74.
395	Li XH, Chen L, Pan QN, Liu J, Zhang X, Yi JJ, et al. Vaccination status, acceptance, and knowledge toward a COVID-19 vaccine among healthcare workers: a cross-sectional survey in China. Hum Vaccin Immunother. 2021;17(11):4065-73.
396	Kanchana V, Balaji P, Kumar RA, Priyadarshini S, Kumar S, Radhakrishnan K. Survey on Attitude Towards COVID-19 Vaccines and Analysis of Reasons for Vaccine Hesitancy Among Public in Tamil Nadu During The Second Wave Of COVID-19 Pandemic. Pharmacologyonline. 2021;3:1973-84.
397	Wimberly CE, Towry L, Davis E, Johnston EE, Walsh KM. SARS-CoV-2 vaccine acceptability among caregivers of childhood cancer survivors. Pediatr Blood Cancer. 2021:e29443.
398	Kozak A, Nienhaus A. COVID-19 Vaccination: Status and Willingness to Be Vaccinated among Employees in Health and Welfare Care in Germany. International Journal of Environmental Research and Public Health. 2021;18(13).
399	Seboka BT, Yehualashet DE, Belay MM, Kabthymer RH, Ali H, Hailegebreal S, et al. Factors Influencing COVID-19 Vaccination Demand and Intent in Resource-Limited Settings: Based on Health Belief Model. Risk Manag Healthc Policy. 2021;14:2743-56.
400	Wolff K. COVID-19 Vaccination Intentions: The Theory of Planned Behavior, Optimistic Bias, and Anticipated Regret. Frontiers in Psychology. 2021;12.
401	Ferreiro-Iglesias R, Hernández-Camba A, Serrano Labajos R, Rodríguez-Lago I, Zabana Y, Barreiro-de Acosta M. SARS-CoV-2 vaccine acceptance among gastroenterologists and inflammatory bowel disease patients: VACUNEII project. Gastroenterol Hepatol. 2021.
402	Almalki MJ, Alotaibi AA, Alabdali SH, Zaalah AA, Maghfuri MW, Qirati NH, et al. Acceptability of the COVID-19 Vaccine and Its Determinants among University Students in Saudi Arabia: A Cross-Sectional Study. Vaccines (Basel). 2021;9(9).
403	Iguacel I, Luna Maldonado A, Luna Ruiz-Cabello A, Samatán E, Alarcón J, Ángeles Orte M, et al. Attitudes of Healthcare Professionals and General Population Toward Vaccines and the Intention to Be Vaccinated Against COVID-19 in Spain. Front Public Health. 2021;9:739003.
404	Mena G, Blanco B, Casas I, Huertas A, Sánchez MA, Auñón M, et al. Attitudes of Spanish hospital staff towards COVID-19 vaccination and vaccination rates. PLoS One. 2021;16(9):e0257002.
405	Montalti M, Di Valerio Z, Rallo F, Squillace L, Costantino C, Tomasello F, et al. Attitudes toward the SARS-CoV-2 and Influenza Vaccination in the Metropolitan Cities of Bologna and Palermo, Italy. Vaccines (Basel). 2021;9(10).
406	Nguyen KH, Nguyen K, Corlin L, Allen JD, Chung M. Changes in COVID-19 vaccination receipt and intention to vaccinate by socioeconomic characteristics and geographic area, United States, January 6 - March 29, 2021. Ann Med. 2021;53(1):1419-28.
407	Peirolo A, Posfay-Barbe KM, Rohner D, Wagner N, Blanchard-Rohner G. Acceptability of COVID-19 Vaccine Among Hospital Employees in the Department of Paediatrics, Gynaecology and Obstetrics in the University Hospitals of Geneva, Switzerland. Front Public Health. 2021;9:781562.
408	Ulbrichtova R, Svihrova V, Tatarkova M, Hudeckova H, Svihra J. Acceptance of COVID-19 Vaccination among Healthcare and Non-Healthcare Workers of Hospitals and Outpatient Clinics in the Northern Region of Slovakia. Int J Environ Res Public Health. 2021;18(23).
409	Alghamdi AA, Aldosari MS, Alsaeed RA. Acceptance and barriers of COVID-19 vaccination among people with chronic diseases in Saudi Arabia. Journal of Infection in Developing Countries. 2021;15(11):1646-52.
410	Egloff C, Couffignal C, Cordier AG, Deruelle P, Sibiude J, Anselem O, et al. Pregnant women's perceptions of the COVID-19 vaccine: A French survey. PLoS One. 2022;17(2):e0263512.
411	Fragoulis GE, Bournia V-K, Mavrea E, Evangelatos G, Fragiadaki K, Karamanakos A, et al. COVID-19 vaccine safety and nocebo-prone associated hesitancy in patients with systemic rheumatic diseases: a cross-sectional study. Rheumatology International. 2022;42(1):31-9.
412	Ghaffari-Rafi A, Bergenholtz Teehera K, Higashihara TJ, Cava Morden FT, Goo C, Pang M, et al. Variables Associated with Coronavirus Disease 2019 Vaccine Hesitancy Amongst Patients with Neurological Disorders. Infectious Disease Reports. 2021;13(3):763-810.
413	Hill AV, Moehling Geffel K, Lavage DR, Davis A, Dwarakanath N, Ettinger AK, et al. Parent-Reported Intention to Vaccinate Children Against COVID-19: Influences of COVID-19 and Seasonal Influenza Vaccination. Clinical Pediatrics. 2022;61(2):107-11.
414	Malik A, Malik J, Ishaq U. Acceptance of COVID-19 vaccine in Pakistan among health care workers. PLoS ONE. 2021;16(9):1-11.
415	Mejri N, Berrazega Y, Ouertani E, Rachdi H, Bohli M, Kochbati L, et al. Understanding COVID-19 vaccine hesitancy and resistance: another challenge in cancer patients. Supportive Care in Cancer. 2022;30(1):289-93.
416	Khasne R, Mahajan H, Bhor S, Sankalecha S, Kulkarni KA, Kulkarni AP. Acceptance of COVID-19 Vaccination Across India: How Concerned are the Health Care Workers? International Journal of Pharmaceutical and Clinical Research. 2022;14(1):466-74.
417	Asadi-Pooya AA, Barzegar Z, Sadeghian S, Nezafat A, Shahisavandi M, Nabavizadeh SA. COVID-19 Vaccine Hesitancy Among Patients With Epilepsy or Other Chronic Conditions. Disaster Med Public Health Prep. 2021:1-3.
418	Dubé È, Dionne M, Pelletier C, Hamel D, Gadio S. COVID-19 vaccination attitudes and intention among Quebecers during the first and second waves of the pandemic: findings from repeated cross-sectional surveys. Hum Vaccin Immunother. 2021;17(11):3922-32.
419	Herman HS, Rosenthaler MP, Elhassan N, Weinberg JM, Satyam VR, Wasan SK. COVID-19 Vaccine Hesitancy Among Patients with Inflammatory Bowel Diseases at a Diverse Safety Net Hospital. Dig Dis Sci. 2022:1-5.
420	Holzmann-Littig C, Braunisch MC, Kranke P, Popp M, Seeber C, Fichtner F, et al. COVID-19 Vaccination Acceptance and Hesitancy among Healthcare Workers in Germany. Vaccines (Basel). 2021;9(7).
421	Kumar R, Bairwa M, Beniwal K, Kant R. COVID-19 vaccine acceptability, determinants of potential vaccination, and hesitancy in public: A call for effective health communication. J Educ Health Promot. 2021;10:392.
422	Lin Y, Hu Z, Zhao Q, Alias H, Danaee M, Wong LP. Chinese parents' intentions to vaccinate their children against SARS-CoV-2 infection and vaccine preferences. Hum Vaccin Immunother. 2021;17(12):4806-15.
423	Razzaghi H, Masalovich S, Srivastav A, Black CL, Nguyen KH, de Perio MA, et al. COVID-19 Vaccination and Intent Among Healthcare Personnel, U.S. Am J Prev Med. 2021.
424	Toth-Manikowski SM, Swirsky ES, Gandhi R, Piscitello G. COVID-19 vaccination hesitancy among health care workers, communication, and policy-making. Am J Infect Control. 2022;50(1):20-5.
425	Abd ElHafeez S, Elbarazi I, Shaaban R, ElMakhzangy R, Ossama Aly M, Alnagar A, et al. Arabic validation and cross-cultural adaptation of the 5C scale for assessment of COVID-19 vaccines psychological antecedents. PLoS ONE. 2021;16(8):1-18.
426	Ghaddar A, Khandaqji S, Awad Z, Kansoun R. Conspiracy beliefs and vaccination intent for COVID-19 in an infodemic. PLoS ONE. 2022;17(1):1-15.
427	Goel P, Bansal M. Perception and Attitude of Indian Population towards COVID-19 Vaccines. Journal of Cardiovascular Disease Research (Journal of Cardiovascular Disease Research). 2021;12(5):343-50.
428	Maor Y, Caspi S. Attitudes towards influenza, and COVID-19 vaccines during the COVID-19 pandemic among a representative sample of the Jewish Israeli population. PLoS ONE. 2022;17(2):1-12.
429	Mubarak A, Baabbad A, Almalki N, Alrbaiai G, Alsufyani G, Kabrah D. Beliefs, barriers, and acceptance associated with COVID-19 vaccination among Taif University students in Saudi Arabia. Journal of Family Medicine & Primary Care. 2022;11(1):224-32.
430	Perez-Arce F, Angrisani M, Bennett D, Darling J, Kapteyn A, Thomas K. COVID-19 vaccines and mental distress. PLoS ONE. 2021;16(9):1-11.
431	Ren X, Shen F, Gui Y, Wang W, Xing B, Huang W. The attitudes of psychiatric patients towards COVID-19 vaccination in China: a cross-sectional study. BMC Psychiatry. 2021;21(1):475.
432	Szilagyi PG, Thomas K, Shah MD, Vizueta N, Cui Y, Vangala S, et al. The role of trust in the likelihood of receiving a COVID-19 vaccine: Results from a national survey. Preventive Medicine. 2021;153:N.PAG-N.PAG.
433	Bhondve AS, Ingawale SM, Rajapurkar ND. COVID-19 vaccine hesitancy and its determinants among health-care workers and non-health-care workers: An online survey in India. Journal of Clinical & Scientific Research. 2021;10(4):212-20.
434	Manolescu LSC, Zaharia CN, Dumitrescu AI, Prasacu I, Radu MC, Boeru AC, et al. Early covid-19 vaccination of romanian medical and social personnel. Vaccines. 2021;9(10):1127.
435	Wang KL, Wong ELY, Ho KF, Cheung AWL, Yau PS, Dong D, et al. Change of Willingness to Accept COVID-19 Vaccine and Reasons of Vaccine Hesitancy of Working People at Different Waves of Local Epidemic in Hong Kong, China: Repeated Cross-Sectional Surveys. Vaccines. 2021;9(1):15.
436	Fisher KA, Bloomstone SJ, Walder J, Crawford S, Fouayzi H, Mazor KM. Attitudes Toward a Potential SARS-CoV-2 Vaccine : A Survey of U.S. Adults. Ann Intern Med. 2020;173(12):964-73.
437	Wong LP, Alias H, Wong PF, Lee HY, AbuBakar S. The use of the health belief model to assess predictors of intent to receive the COVID-19 vaccine and willingness to pay. Human Vaccines Immunother. 2020;16(9):2204-14.
438	Ward JK, Alleaume C, Peretti-Watel P, Grp C. The French public's attitudes to a future COVID-19 vaccine: The politicization of a public health issue. Soc Sci Med. 2020;265:6.
439	Arslanca T, Fidan C, Daggez M, Dursun P. Knowledge, preventive behaviors and risk perception of the COVID-19 pandemic: A cross-sectional study in Turkish health care workers. PLoS One. 2021;16(4):e0250017.
440	Ta Park V, Dougan M, Meyer O, Nam B, Tzuang M, Park L, et al. Differences in COVID-19 Vaccine Concerns Among Asian Americans and Pacific Islanders: The COMPASS Survey. Journal of racial and ethnic health disparities. 2021;9:979–91.
441	Rabi R, Maraqa B, Nazzal Z, Zink T. Factors affecting nurses' intention to accept the COVID-9 vaccine: A cross-sectional study. Public Health Nurs. 2021;38(5):781-8.
442	Scott EM, Stein R, Brown MF, Hershberger J, Scott EM, Wenger OK. Vaccination patterns of the northeast Ohio Amish revisited. Vaccine. 2021;39(7):1058-63.
443	Eguia H, Vinciarelli F, Bosque-Prous M, Kristensen T, Saigi-Rubio F. Spain's Hesitation at the Gates of a COVID-19 Vaccine. Vaccines. 2021;9(2):9.
444	Kelly BJ, Southwell BG, McCormack LA, Bann CM, MacDonald PDM, Frasier AM, et al. Predictors of willingness to get a COVID-19 vaccine in the U.S. BMC infectious diseases. 2021;21(1):338.
445	Ceulemans M, Foulon V, Panchaud A, Winterfeld U, Pomar L, Lambelet V, et al. Vaccine Willingness and Impact of the COVID-19 Pandemic on Women's Perinatal Experiences and Practices-A Multinational, Cross-Sectional Study Covering the First Wave of the Pandemic. Int J Environ Res Public Health. 2021;18(7):3367.
446	Earnshaw VA, Eaton LA, Kalichman SC, Brousseau NM, Hill EC, Fox AB. COVID-19 conspiracy beliefs, health behaviors, and policy support. Translational Behavioral Medicine. 2020;10(4):850-6.
447	Sethi S, Kumar A, Mandal A, Shaikh M, Hall CA, Kirk JMW, et al. The UPTAKE study: a cross-sectional survey examining the insights and beliefs of the UK population on COVID-19 vaccine uptake and hesitancy. BMJ Open. 2021;11(6):e048856.
448	Theis SR, Li PC, Kelly D, Ocampo T, Berglund A, Morgan D, et al. Perceptions and Concerns Regarding COVID-19 Vaccination in a Military Base Population. Military medicine. 2021;usab230.
449	Bass SB, Wilson-Genderson M, Garcia DT, Akinkugbe AA, Mosavel M. SARS-CoV-2 Vaccine Hesitancy in a Sample of US Adults: Role of Perceived Satisfaction With Health, Access to Healthcare, and Attention to COVID-19 News. Frontiers in public health. 2021;9:665724.
450	Ahmed G, Almoosa Z, Mohamed D, Rapal J, Minguez O, Abu Khurma I, et al. Healthcare Provider Attitudes toward the Newly Developed COVID-19 Vaccine: Cross-Sectional Study. Nurs Rep. 2021;11(1):187-94.
451	Jacob J, Stephen S, Issac A, Krishnan N, Radhakrishnan RV, Vijay VR, et al. Determinants of Willingness for COVID-19 Vaccine: Implications for Enhancing the Proportion of Vaccination Among Indians. Cureus. 2021;13(5):9.
452	Phillips G, 2nd, Xu J, Ruprecht MM, Costa D, Felt D, Wang X, et al. Associations with COVID-19 Symptoms, Prevention Interest, and Testing Among Sexual and Gender Minority Adults in a Diverse National Sample. LGBT health. 2021.
453	Cuschieri S, Grech V. A comparative assessment of attitudes and hesitancy for influenza vis-a-vis COVID-19 vaccination among healthcare students and professionals in Malta. Journal of Public Health (Germany) (no pagination), 2021 Date of Publication: 2021.
454	Eibensteiner F, Ritschl V, Nawaz FA, Fazel SS, Tsagkaris C, Kulnik ST, et al. People's Willingness to Vaccinate Against COVID-19 Despite Their Safety Concerns: Twitter Poll Analysis. Journal of medical Internet research. 2021;23(4):e28973.
455	Hershan AA. Awareness of COVID-19, Protective Measures and Attitude Towards Vaccination among University of Jeddah Health Field Community: A Questionnaire-Based Study. Journal of Pure & Applied Microbiology. 2021;15(2):604-12.
456	Talmy T, Cohen B, Nitzan I, Ben Michael Y. Primary Care Interventions to Address COVID-19 Vaccine Hesitancy Among Israel Defense Forces Soldiers. J Community Health. 2021.
457	Sun Y, Chen X, Cao M, Xiang T, Zhang J, Wang P, et al. Will Healthcare Workers Accept a COVID-19 Vaccine When It Becomes Available? A Cross-Sectional Study in China. Frontiers in public health. 2021;9:664905.
458	When It Becomes Available? A Cross-Sectional Study in China. Frontiers in public health. 2021;9:664905. 458. Spinewine A, Pétein C, Evrard P, Vastrade C, Laurent C, Delaere B, et al. Attitudes towards COVID-19 Vaccination among Hospital Staff-Understanding What Matters to Hesitant People. Vaccines. 2021;9(5).
459	Nusair MB, Arabyat R, Khasawneh R, Al-azzam S, Nusir AT, Alhayek MY. Assessment of the relationship between COVID-19 risk perception and vaccine acceptance: a cross-sectional study in Jordan. Human Vaccines & Immunotherapeutics. 2022.
460	Carnalla M, Basto-Abreu A, Stern D, Bautista-Arredondo S, Shamah-Levy T, Alpuche-Aranda CM, et al. Acceptance, refusal and hesitancy of Covid-19 vaccination in Mexico: Ensanut 2020 Covid-19. Salud Publica Mex. 2021;63(5):598-606.
461	Baniak LM, Luyster FS, Raible CA, McCray EE, Strollo PJ. COVID-19 Vaccine Hesitancy and Uptake among Nursing Staff during an Active Vaccine Rollout. Vaccines (Basel). 2021;9(8).
462	Soysal G, Durukan E, Akdur R. The Evaluation of Vaccine Hesitancy and Refusal for Childhood Vaccines and the COVID-19 Vaccine in Individuals Aged Between 18 and 25 Years. 18-25 Yaş Arası Bireylerde Çocukluk Çağı Aşıları ile COVID-19 Aşısına Yönelik Aşı Tereddüdü ve Reddinin Değerlendirilmesi. 2021;9(3):120-7.
463	Zein S, Abdallah SB, Al-Smadi A, Gammoh O, Al-Awaida WJ, Al-Zein HJ. Factors associated with the unwillingness of Jordanians, Palestinians and Syrians to be vaccinated against COVID-19. PLoS Negl Trop Dis. 2021;15(12):e0009957.
464	de Sousa MJ, Caramujo C, Júlio N, Magalhães JC, Basto R, Fraga T, et al. Acceptance of SARS-CoV-2 vaccination among cancer patients in Portugal: attitudes and associated factors. Support Care Cancer. 2022:1-6.
465	Kollamparambil U, Oyenubi A, Nwosu C. COVID19 vaccine intentions in South Africa: health communication strategy to address vaccine hesitancy. BMC Public Health. 2021;21(1):1-12.
466	Park S, Massey PM, Stimpson JP. Primary Source of Information About COVID-19 as a Determinant of Perception of COVID-19 Severity and Vaccine Uptake : Source of Information and COVID-19. JGIM: Journal of General Internal Medicine. 2021;36(10):3088-95.
467	Goldman RD, Ceballo R. Parental gender differences in attitudes and willingness to vaccinate against COVID-19. J Paediatr Child Health. 2022.
468	Alshehry AS, Cruz JP, Alquwez N, Alsharari AF, Tork HMM, Almazan JU, et al. Predictors of nursing students' intention to receive COVID‐19 vaccination: A multi‐university study in Saudi Arabia. Journal of Advanced Nursing (John Wiley & Sons, Inc). 2022;78(2):446-57.
469	Caple A, Dimaano A, Sagolili MM, Uy AA, Aguirre PM, Alano DL, et al. Interrogating COVID-19 vaccine intent in the Philippines with a nationwide open-access online survey. PeerJ. 2022;10:e12887.
470	Harada T, Watanabe T. Changes in Vaccine Hesitancy in Japan across Five Months during the COVID-19 Pandemic and Its Related Factors. Vaccines (Basel). 2021;10(1).
471	Wong CL, Leung AWY, Chung OMH, Chien WT. Factors influencing COVID-19 vaccination uptake among community members in Hong Kong: a cross-sectional online survey. BMJ Open. 2022;12(2):e058416.
472	Sovicova M, Zibolenova J, Svihrova V, Hudeckova H. Odds Ratio Estimation of Medical Students' Attitudes towards COVID-19 Vaccination. Int J Environ Res Public Health. 2021;18(13).
473	Chaudhuri K, Chakrabarti A, Chandan JS, Bandyopadhyay S. COVID-19 vaccine hesitancy in the UK: a longitudinal household cross-sectional study. BMC Public Health. 2022;22(1):104.
474	Choi K, Becerra-Culqui T, Bhakta B, Bruxvoort K, Coleman KJ. Parent intentions to vaccinate children with autism spectrum disorder against COVID-19. J Pediatr Nurs. 2021.
475	Al-Rawashdeh S, Rababa M, Rababa M, Hamaideh S. Predictors of intention to get COVID-19 vaccine: A cross-sectional study. Nurs Forum. 2021.
476	de Sousa Á FL, Teixeira JRB, Lua I, de Oliveira Souza F, Ferreira AJF, Schneider G, et al. Determinants of COVID-19 Vaccine Hesitancy in Portuguese-Speaking Countries: A Structural Equations Modeling Approach. Vaccines (Basel). 2021;9(10).
477	Haddaden M, Aldabain L, Patel N, Maharaj A, Saif A, Imam Z, et al. Health care workers attitudes toward COVID-19 vaccination and the effect on personal and professional life. Journal of Community Hospital Internal Medicine Perspectives (JCHIMP). 2021;11(5):585-9.
478	Bhagianadh D, Arora K. COVID-19 Vaccine Hesitancy Among Community-Dwelling Older Adults: The Role of Information Sources. J Appl Gerontol. 2022;41(1):4-11.
479	Lim LJ, Lim AJW, Fong KK, Lee CG. Sentiments Regarding COVID-19 Vaccination among Graduate Students in Singapore. Vaccines (Basel). 2021;9(10).
480	Nilsson S, Mattson J, Berghammer M, Brorsson AL, Forsner M, Jenholt Nolbris M, et al. To be or not to be vaccinated against COVID-19 - The adolescents' perspective - A mixed-methods study in Sweden. Vaccine X. 2021;9:100117.
481	Shaw J, Hanley S, Stewart T, Salmon DA, Ortiz C, Trief PM, et al. Health Care Personnel (HCP) attitudes about COVID-19 vaccination after emergency use authorization. Clin Infect Dis. 2021.
482	Litaker JR, Tamez N, Lopez Bray C, Durkalski W, Taylor R. Sociodemographic Factors Associated with Vaccine Hesitancy in Central Texas Immediately Prior to COVID-19 Vaccine Availability. Int J Environ Res Public Health. 2021;19(1).
483	Altulahi N, AlNujaim S, Alabdulqader A, Alkharashi A, AlMalki A, AlSiari F, et al. Willingness, beliefs, and barriers regarding the COVID-19 vaccine in Saudi Arabia: a multiregional cross-sectional study. BMC Fam Pract. 2021;22(1):247.
484	Middleman AB, Klein J, Quinn J. Vaccine Hesitancy in the Time of COVID-19: Attitudes and Intentions of Teens and Parents Regarding the COVID-19 Vaccine. Vaccines (Basel). 2021;10(1):4.
485	Lugo-Gonzalez IV, Perez-Bautista YY, Fernandez-Vega M, Salas-Hernandez J, Becerra-Galvez AL, Reynoso-Erazo L. Psychological factors associated with the intention of getting vaccinated against covid-19 in mexico. Neumologia y Cirugia de Torax(Mexico). 2021;80(3):166-72.
486	Rogers JH, Cox SN, Hughes JP, Link AC, Chow EJ, Fosse I, et al. Trends in COVID-19 vaccination intent and factors associated with deliberation and reluctance among adult homeless shelter residents and staff, 1 November 2020 to 28 February 2021 - King County, Washington. Vaccine. 2022;40(1):122-32.
487	Kong Y, Jiang H, Liu Z, Guo Y, Hu D. The Uptake and Vaccination Willingness of COVID-19 Vaccine among Chinese Residents: Web-Based Online Cross-Sectional Study. Vaccines (Basel). 2022;10(1).
488	Kumar R, Alabdulla M, Elhassan NM, Reagu SM. Qatar Healthcare Workers' COVID-19 Vaccine Hesitancy and Attitudes: A National Cross-Sectional Survey. Front Public Health. 2021;9:727748.
489	Roberts CH, Brindle H, Rogers NT, Eggo RM, Enria L, Lees S. Vaccine Confidence and Hesitancy at the Start of COVID-19 Vaccine Deployment in the UK: An Embedded Mixed-Methods Study. Front Public Health. 2021;9:745630.
490	Khuc QV, Nguyen T, Nguyen T, Pham L, Le DT, Ho HH, et al. Young Adults' Intentions and Rationales for COVID-19 Vaccination Participation: Evidence from a Student Survey in Ho Chi Minh City, Vietnam. Vaccines (Basel). 2021;9(7).
491	Hatton C, Bailey T, Bradshaw J, Caton S, Flynn S, Gillooly A, et al. The willingness of UK adults with intellectual disabilities to take COVID-19 vaccines. J Intellect Disabil Res. 2021;65(11):949-61.
492	Quiroga B, Sánchez-Álvarez E, Goicoechea M, de Sequera P. COVID-19 vaccination among Spanish nephrologists: Acceptance and side effects. J Healthc Qual Res. 2021;36(6):363-9.
493	Khiari H, Cherif I, M'Ghirbi F, Mezlini A, Hsairi M. COVID-19 Vaccination Acceptance and Its Associated Factors among Cancer Patients in Tunisia. Asian Pac J Cancer Prev. 2021;22(11):3499-506.
494	Willis DE, Andersen JA, Bryant-Moore K, Selig JP, Long CR, Felix HC, et al. COVID-19 vaccine hesitancy: Race/ethnicity, trust, and fear. Clin Transl Sci. 2021;14(6):2200-7.
495	Zhang D, Cui Q, Xu J, Cai J, Lu X, Yang Y. Factors related with COVID-19 vaccination willingness among outpatients in China. Hum Vaccin Immunother. 2021;17(11):3963-8.
496	Natto ZS. COVID-19 VACCINE ACCEPTABILITY AND ATTITUDE AMONG A SAMPLE OF SAUDI DENTAL STUDENTS: A CROSS-SECTIONAL STUDY. Acta Medica Mediterranea. 2022;38(1):503-9.
497	Meehan AA, Yeh M, Gardner A, DeFoe TL, Garcia A, Vander Kelen P, et al. COVID-19 Vaccine Acceptability Among Clients and Staff of Homeless Shelters in Detroit, Michigan, February 2021. Health Promot Pract. 2022;23(1):35-41.
498	Belingheri M, Ausili D, Paladino ME, Luciani M, Di Mauro S, Riva MA. Attitudes towards COVID-19 vaccine and reasons for adherence or not among nursing students. J Prof Nurs. 2021;37(5):923-7.
499	Kefi HE, Kefi K, Krir MW, Brahim CB, Baatout A, Bouzouita I, et al. Acceptability of COVID-19 vaccine: a cross-sectional study in a Tunisian general hospital. Pan Afr Med J. 2021;39:245.
500	Khaja ASS, Zafar M, Al-Shammari M, Al-Shammary K, Al-Rabie A, Al-Tamimi A, et al. Assessment of Knowledge, Attitude, and Perception towards COVID-19 Vaccine among the General Population in the Hail Province, KSA. J Pharm Res Int. 2021;33(42A):74-84.
501	Mosteiro-Miguéns DG, Roca DB, Domínguez-Martís EM, Vieito-Pérez N, Álvarez-Padín P, Novío S. Attitudes and Intentions toward COVID-19 Vaccination among Spanish Adults: A Descriptive Cross-Sectional Study. Vaccines (Basel). 2021;9(10).
502	Wang X, Yan W, Lu L, Cao L, Tian Y, Zhou K. Chinese Parent Intention to Vaccinate Children With Special Diseases Against COVID-19. Front Public Health. 2021;9:725980.
503	Wong WHS, Leung D, Chua GT, Duque JSR, Peare S, So HK, et al. Adolescents' attitudes to the COVID-19 vaccination. Vaccine. 2022;40(7):967-9.
504	Hammam N, Tharwat S, Shereef RRE, Elsaman AM, Khalil NM, Fathi HM, et al. Rheumatology university faculty opinion on coronavirus disease-19 (COVID-19) vaccines: the vaXurvey study from Egypt. Rheumatology International. 2021;41(9):1607-16.
505	Khorasani SB, Koutoujian PJ, Zubiago J, Guardado R, Siddiqi K, Wurcel AG. COVID-19 Vaccine Interest among Corrections Officers and People Who Are Incarcerated at Middlesex County Jail, Massachusetts. Journal of Urban Health. 2021;98(4):459-63.
506	Lo Moro G, Cugudda E, Bert F, Raco I, Siliquini R. Vaccine Hesitancy and Fear of COVID-19 Among Italian Medical Students: A Cross-Sectional Study. Journal of Community Health. 2022:1-9.
507	Teasdale CA, Borrell LN, Shen Y, Kimball S, Rinke ML, Fleary SA, et al. Parental plans to vaccinate children for COVID-19 in New York city. Vaccine. 2021;39(36):5082-6.
508	Zaitoon H, Sharkansky L, Ganaim L, Chistyakov I, Srugo I, Bamberger E. Evaluation of Israeli healthcare workers knowledge and attitudes toward the COVID‐19 vaccine. Public Health Nursing. 2021:1.
509	Reuken PA, Albers S, Rauchfuss F, Strnad P, Settmacher U, Trautwein C, et al. Acceptance of SARS-CoV-2 vaccines by liver transplant recipients and candidates. Z Gastroenterol. 2021;59(12):1288-96.
510	Browne SK, Feemster KA, Shen AK, Green-McKenzie J, Momplaisir FM, Faig W, et al. Coronavirus disease 2019 (COVID-19) vaccine hesitancy among physicians, physician assistants, nurse practitioners, and nurses in two academic hospitals in Philadelphia. Infect Control Hosp Epidemiol. 2021:1-9.
511	Costantino A, Noviello D, Conforti FS, Aloi M, Armuzzi A, Bossa F, et al. COVID-19 Vaccination Willingness and Hesitancy in Patients With Inflammatory Bowel Diseases: Analysis of Determinants in a National Survey of the Italian IBD Patients' Association. Inflamm Bowel Dis. 2021.
512	Dietze PM, Hall C, Price O, Stewart AC, Crawford S, Peacock A, et al. COVID-19 vaccine acceptability among people in Australia who inject drugs: Implications for vaccine rollout. Drug Alcohol Rev. 2022;41(2):484-7.
513	Gewirtz-Meydan A, Mitchell K, Shlomo Y, Heller O, Grinstein-Weiss M. COVID-19 Among Youth in Israel: Correlates of Decisions to Vaccinate and Reasons for Refusal. J Adolesc Health. 2022;70(3):396-402.
514	Khalis M, Boucham M, Luo A, Marfak A, Saad S, Mariama Aboubacar C, et al. COVID-19 Vaccination Acceptance among Health Science Students in Morocco: A Cross-Sectional Study. Vaccines (Basel). 2021;9(12).
515	Liu H, Zhou Z, Tao X, Huang L, Zhu E, Yu L, et al. COVID-19 vaccine hesitancy among Chinese residents under the free vaccination policy. Rev Assoc Med Bras (1992). 2021;67(9):1317-21.
516	Nabavi SM, Mehrabani M, Ghalichi L, Nahayati MA, Ghaffari M, Ashtari F, et al. COVID-19 Vaccination Willingness and Acceptability in Multiple Sclerosis Patients: A Cross Sectional Study in Iran. Vaccines (Basel). 2022;10(1).
517	Wiysonge CS, Alobwede SM, de Marie CKP, Kidzeru EB, Lumngwena EN, Cooper S, et al. COVID-19 vaccine acceptance and hesitancy among healthcare workers in South Africa. Expert Rev Vaccines. 2022:1-11.
518	Marzo RR, Ahmad A, Islam MS, Essar MY, Heidler P, King I, et al. Perceived COVID-19 vaccine effectiveness, acceptance, and drivers of vaccination decision-making among the general adult population: A global survey of 20 countries. PLoS Neglected Tropical Diseases. 2022;16(1):1-16.
519	Qunaibi EA, Helmy M, Basheti I, Sultan I. A high rate of COVID-19 vaccine hesitancy in a large-scale survey on Arabs. eLife. 2021:1-18.
